# Supplementary material for: Biorefining of Anaerobic Digestates for the Recovery of Biostimulants and Bioelicitors for Immune Priming and Plant Protection
Source: Environ Sci Technol. 2025 Sep 30;59(40):21700–14. doi: 10.1021/acs.est.5c03321 (PMC12529957; doi:10.1021/acs.est.5c03321)
Supplement: Supplementary file 1 [file es5c03321_si_001.xlsx]

## Sheet: Datasheet S1
Supplementary Materials of “Biorefining anaerobic digestate into biostimulants and bioelicitors for plant protection”, by Marco Greco, Daniele Coculo, Angela Conti, Savino Agresti, Daniela Pontiggia, Hugo Mélida, Lorenzo Favaro, and Vincenzo Lionetti
Datasheet S1. Custom database built combining the UniProtKB reference proteomes.
Bacteria				Fungi				Olive
Organism	Entry	Organism ID		Organism	Entry	Organism ID		Organism	Entry	Organism ID
Acidovorax sp.	UP000004811	1144317		Austropuccinia psidii	UP000765509	1389203		Olea europaea subsp. europaea	UP000594638	158383
Anaerolinea thermophila (strain DSM 14523 / JCM 11388 / NBRC 100420 / UNI1	UP000008922	926569		Eeniella nana	UP000662931	13502
Bacillus sp.	UP000092623	1743142		Brettanomyces naardenensis	UP000290900	13370
Caldicoprobacter faecalis	UP000198577	937334		Candida albicans (strain SC5314 / ATCC MYA-2876	UP000000559	237561
Chryseobacterium sp.	UP000051822	1736361		Pseudozyma antarctica (strain T-34	UP000011976	1151754
Glutamicibacter sp.	UP000218926	2024402		Candida viswanathii	UP000253472	5486
Hungateiclostridiaceae bacterium	UP000092525	1834198		Dekkera bruxellensis	UP000478008	5007
Luteimonas sp.	UP000035397	1547516		Geotrichum candidum	UP000750522	1173061
Planococcus sp.	UP000031496	1526927		Glomus cerebriforme	UP000265703	658196
Planomicrobium sp.	UP000316502	2599619		Rhizophagus irregularis (strain DAOM 181602 / DAOM 197198 / MUCL 43194	UP000018888	747089
Proteiniclasticum ruminis	UP000181899	398199		Candida glabrata (strain ATCC 2001 / BCRC 20586 / JCM 3761 / NBRC 0622 / NRRL Y-65 / CBS 138	UP000002428	284593
Pseudomonas sp.	UP000679778	2799183		Paraglomus brasilianum	UP000789739	144538
Psychrobacillus sp.	UP000051878	1712028		Penicillium angulare	UP001149165	116970
Ruminiclostridium hungatei	UP000191554	48256		Penicillium cosmopolitanum	UP001147747	1131564
Sedimentibacter sp.	UP000663361	2816908		Penicillium subrubescens	UP000186955	1316194
Tissierella sp.	UP000216906	1280483		Wickerhamomyces ciferrii (strain ATCC 14091 / BCRC 22168 / CBS 111 / JCM 3599 / NBRC 0793 / NRRL Y-1031 F-60-10	UP000009328	1206466
Ruminococcaceae bacterium	UP000509668	2799561		Wickerhamomyces pijperi	UP000774326	599730
Chloroflexi bacterium	UP000655226	2686371		Scheffersomyces stipitis (strain ATCC 58785 / CBS 6054 / NBRC 10063 / NRRL Y-11545	UP000002258	322104
Christensenella hongkongensis	UP000034076	270498
Christensenella minuta	UP000070366	626937
Candidatus Borkfalkia ceftriaxoniphila	UP000291269	2508949
Gehongia tenuis	UP000623172	2763655
Guopingia tenuis	UP000617951	2763656
Luoshenia tenuis	UP000654279	2763654
Lachnospiraceae bacterium	UP000014118	397291
Lachnospiraceae bacterium	UP000003336	658086
Dethiobacter alkaliphilus	UP000006443	555088
Dethiobacter sp.	UP000677327	2093370
Limnochorda pilosa	UP000065807	1555112
Syntrophomonadaceae bacterium	UP000678406	2093811

## Sheet: Datasheet S2
Datasheet S2. Label free MaxQuant data. This dataset contains proteinGroups resulting from MaxQuant analysis of mass spectrometric RAW files.
Protein IDs	Majority protein IDs	Peptide counts (all)	Peptide counts (razor+unique)	Peptide counts (unique)	Fasta headers	Number of proteins	Peptides	Razor + unique peptides	Unique peptides	Peptides A	Peptides B	Peptides C	Razor + unique peptides A	Razor + unique peptides B	Razor + unique peptides C	Unique peptides A	Unique peptides B	Unique peptides C	Sequence coverage [%]	Unique + razor sequence coverage [%]	Unique sequence coverage [%]	Mol. weight [kDa]	Sequence length	Sequence lengths	Fraction average	Fraction 1	Fraction 2	Fraction 3	Fraction 4	Fraction 5	Fraction 6	Fraction 7	Q-value	Score	Sequence coverage A [%]	Sequence coverage B [%]	Sequence coverage C [%]	Intensity	Intensity A	Intensity B	Intensity C	LFQ intensity A	LFQ intensity B	LFQ intensity C	MS/MS count A	MS/MS count B	MS/MS count C	MS/MS count	Peptide sequences
tr|K0KG92|K0KG92_WICCF;tr|A0A9P8Q0N6|A0A9P8Q0N6_WICPI;tr|A0A367YFJ8|A0A367YFJ8_9ASCO;tr|A0A367XW62|A0A367XW62_9ASCO;sp|A0A1D8PK43|RL18_CANAL	tr|K0KG92|K0KG92_WICCF;tr|A0A9P8Q0N6|A0A9P8Q0N6_WICPI;tr|A0A367YFJ8|A0A367YFJ8_9ASCO;tr|A0A367XW62|A0A367XW62_9ASCO;sp|A0A1D8PK43|RL18_CANAL	1;1;1;1;1	1;1;1;1;1	1;1;1;1;1	tr|K0KG92|K0KG92_WICCF 60S ribosomal protein L18 OS=Wickerhamomyces ciferrii (strain ATCC 14091 / BCRC 22168 / CBS 111 / JCM 3599 / NBRC 0793 / NRRL Y-1031 F-60-10) OX=1206466 GN=BN7_1515 PE=3 SV=1;tr|A0A9P8Q0N6|A0A9P8Q0N6_WICPI Large ribosomal subunit pro	5	1	1	1	1	0	0	1	0	0	1	0	0	6.5	6.5	6.5	20.777	186	186;186;186;186;186	1	1							0.0060449	1.5024	6.5	0	0	363740	363740	0	0	0	0	0	1	0	0	1	EAVRHFGFGPHK
tr|A0A367Y3Q1|A0A367Y3Q1_9ASCO;sp|P87206|IF4A_CANAL;sp|A3GFI4|IF4A_PICST	tr|A0A367Y3Q1|A0A367Y3Q1_9ASCO;sp|P87206|IF4A_CANAL;sp|A3GFI4|IF4A_PICST	1;1;1	1;1;1	1;1;1	tr|A0A367Y3Q1|A0A367Y3Q1_9ASCO ATP-dependent RNA helicase eIF4A OS=Candida viswanathii OX=5486 GN=TIF1_1 PE=3 SV=1;sp|P87206|IF4A_CANAL ATP-dependent RNA helicase eIF4A OS=Candida albicans (strain SC5314 / ATCC MYA-2876) OX=237561 GN=TIF1 PE=3 SV=1;sp|A3GF	3	1	1	1	1	0	0	1	0	0	1	0	0	3	3	3	44.614	397	397;397;397	1	1							0.0072314	1.5024	3	0	0	1606700	1606700	0	0	0	0	0	1	0	0	1	FMNNPVRILVKK
sp|A3LZT3|DBP10_PICST	sp|A3LZT3|DBP10_PICST	1	1	1	sp|A3LZT3|DBP10_PICST ATP-dependent RNA helicase DBP10 OS=Scheffersomyces stipitis (strain ATCC 58785 / CBS 6054 / NBRC 10063 / NRRL Y-11545) OX=322104 GN=DBP10 PE=3 SV=2	1	1	1	1	1	0	0	1	0	0	1	0	0	1.3	1.3	1.3	105.71	931	931	3			1					0.038674	1.5024	1.3	0	0	1502500	1502500	0	0	0	0	0	1	0	0	1	DEDSLVSFMHRR
sp|M9M5N8|MMF1_PSEA3	sp|M9M5N8|MMF1_PSEA3	1	1	1	sp|M9M5N8|MMF1_PSEA3 MFS-type efflux pump MMF1 OS=Pseudozyma antarctica (strain T-34) OX=1151754 GN=MMF1 PE=1 SV=1	1	1	1	1	1	0	0	1	0	0	1	0	0	2.2	2.2	2.2	58.464	542	542	1	1							0.026217	1.5024	2.2	0	0	4602300	4602300	0	0	0	0	0	1	0	0	1	YLPEQLQVLVKK
sp|Q59MF9|COG6_CANAL	sp|Q59MF9|COG6_CANAL	1	1	1	sp|Q59MF9|COG6_CANAL Conserved oligomeric Golgi complex subunit 6 OS=Candida albicans (strain SC5314 / ATCC MYA-2876) OX=237561 GN=COG6 PE=3 SV=2	1	1	1	1	1	0	0	1	0	0	1	0	0	1.6	1.6	1.6	88.463	771	771	3			1					0.02583	1.5024	1.6	0	0	572820	572820	0	0	0	0	0	1	0	0	1	VLNDSLSDATIR
sp|Q5AAJ8|RT109_CANAL	sp|Q5AAJ8|RT109_CANAL	1	1	1	sp|Q5AAJ8|RT109_CANAL Histone acetyltransferase RTT109 OS=Candida albicans (strain SC5314 / ATCC MYA-2876) OX=237561 GN=RTT109 PE=1 SV=1	1	1	1	1	1	0	0	1	0	0	1	0	0	3.3	3.3	3.3	41.735	359	359	3			1					0.025362	1.5024	3.3	0	0	1141800	1141800	0	0	0	0	0	1	0	0	1	VEVSNFVSNYRK
sp|Q6FIR8|GEM1_CANGA	sp|Q6FIR8|GEM1_CANGA	1	1	1	sp|Q6FIR8|GEM1_CANGA Mitochondrial Rho GTPase 1 OS=Candida glabrata (strain ATCC 2001 / BCRC 20586 / JCM 3761 / NBRC 0622 / NRRL Y-65 / CBS 138) OX=284593 GN=GEM1 PE=3 SV=1	1	1	1	1	1	0	0	1	0	0	1	0	0	1.8	1.8	1.8	73.6	649	649	1	1							0.024911	1.5024	1.8	0	0	3121100	3121100	0	0	0	0	0	1	0	0	1	SLGLNIPVILCK
tr|A0A0B4R7X1|A0A0B4R7X1_9BACL	tr|A0A0B4R7X1|A0A0B4R7X1_9BACL	1	1	1	tr|A0A0B4R7X1|A0A0B4R7X1_9BACL Transcriptional regulator OS=Planococcus sp. PAMC 21323 OX=1526927 GN=Plano_0086 PE=3 SV=1	1	1	1	1	1	0	0	1	0	0	1	0	0	2.4	2.4	2.4	33.763	293	293	7							1	0.02349	1.5024	2.4	0	0	0	0	0	0	0	0	0	1	0	0	1	IQSVYFT
tr|A0A0B4R848|A0A0B4R848_9BACL	tr|A0A0B4R848|A0A0B4R848_9BACL	1	1	1	tr|A0A0B4R848|A0A0B4R848_9BACL RNA polymerase sigma factor for flagellar operon OS=Planococcus sp. PAMC 21323 OX=1526927 GN=Plano_0145 PE=4 SV=1	1	1	1	1	0	1	0	0	1	0	0	1	0	2.7	2.7	2.7	29.961	259	259	3			1					0.027132	1.5024	0	2.7	0	0	0	0	0	0	0	0	0	1	0	1	QSDWLPR
tr|A0A5C5UFH4|A0A5C5UFH4_9BACL;tr|A0A0Q3W1Z5|A0A0Q3W1Z5_9BACI;tr|A0A0B4R8S9|A0A0B4R8S9_9BACL;tr|A0A1B8VW86|A0A1B8VW86_9BACI	tr|A0A5C5UFH4|A0A5C5UFH4_9BACL;tr|A0A0Q3W1Z5|A0A0Q3W1Z5_9BACI;tr|A0A0B4R8S9|A0A0B4R8S9_9BACL;tr|A0A1B8VW86|A0A1B8VW86_9BACI	2;2;2;1	2;2;2;1	2;2;2;1	tr|A0A5C5UFH4|A0A5C5UFH4_9BACL Chaperonin GroEL OS=Planomicrobium sp. CPCC 101110 OX=2599619 GN=groL PE=3 SV=1;tr|A0A0Q3W1Z5|A0A0Q3W1Z5_9BACI Chaperonin GroEL OS=Psychrobacillus sp. FJAT-21963 OX=1712028 GN=groEL PE=3 SV=1;tr|A0A0B4R8S9|A0A0B4R8S9_9BACL Ch	4	2	2	2	2	0	0	2	0	0	2	0	0	4.4	4.4	4.4	57.509	543	543;543;543;544	3			2					0.26316	3.0047	4.4	0	0	8011200	8011200	0	0	0	0	0	6	0	0	6	NVTAGANPVGIR;VGAATETELKER
tr|A0A0B4R8Y5|A0A0B4R8Y5_9BACL	tr|A0A0B4R8Y5|A0A0B4R8Y5_9BACL	1	1	1	tr|A0A0B4R8Y5|A0A0B4R8Y5_9BACL Uncharacterized protein OS=Planococcus sp. PAMC 21323 OX=1526927 GN=Plano_0267 PE=4 SV=1	1	1	1	1	1	0	0	1	0	0	1	0	0	12.6	12.6	12.6	11.226	95	95	3			1					0.09589	1.5024	12.6	0	0	736320	736320	0	0	0	0	0	1	0	0	1	MNNDNRDEYIIK
tr|A0A971W7N3|A0A971W7N3_9FIRM;tr|A0A0B4R9E5|A0A0B4R9E5_9BACL	tr|A0A971W7N3|A0A971W7N3_9FIRM;tr|A0A0B4R9E5|A0A0B4R9E5_9BACL	1;1	1;1	1;1	tr|A0A971W7N3|A0A971W7N3_9FIRM Glutamate dehydrogenase OS=Syntrophomonadaceae bacterium OX=2093811 GN=gdhA PE=3 SV=1;tr|A0A0B4R9E5|A0A0B4R9E5_9BACL Glutamate dehydrogenase OS=Planococcus sp. PAMC 21323 OX=1526927 GN=Plano_0651 PE=3 SV=1	2	1	1	1	1	0	0	1	0	0	1	0	0	2.7	2.7	2.7	48.232	444	444;462	3			1					0.2	1.5024	2.7	0	0	7345700	7345700	0	0	0	0	0	12	0	0	12	NALTGLPIGGGK
tr|A0A942I9Z7|A0A942I9Z7_9FIRM;tr|A0A971NF94|A0A971NF94_9FIRM;tr|A0A0H1AHA3|A0A0H1AHA3_9GAMM;tr|A0A3A6NJR4|A0A3A6NJR4_9FIRM;tr|A0A0B4RA23|A0A0B4RA23_9BACL;tr|A0A7C6QZ21|A0A7C6QZ21_9FIRM;tr|A0A970XNJ3|A0A970XNJ3_9FIRM;tr|A0A971T5J1|A0A971T5J1_9FIRM;tr|A0A971EH01|A0A971EH01_9FIRM;tr|A0A7X9BMM0|A0A7X9BMM0_9FIRM;tr|A0A5C5UDV9|A0A5C5UDV9_9BACL;tr|A0A7C6PES9|A0A7C6PES9_9FIRM;tr|A0A971S9S6|A0A971S9S6_9F…	tr|A0A942I9Z7|A0A942I9Z7_9FIRM;tr|A0A971NF94|A0A971NF94_9FIRM;tr|A0A0H1AHA3|A0A0H1AHA3_9GAMM;tr|A0A3A6NJR4|A0A3A6NJR4_9FIRM;tr|A0A0B4RA23|A0A0B4RA23_9BACL;tr|A0A7C6QZ21|A0A7C6QZ21_9FIRM;tr|A0A970XNJ3|A0A970XNJ3_9FIRM;tr|A0A971T5J1|A0A971T5J1_9FIRM;tr|A0A971EH01|A0A971EH01_9FIRM;tr|A0A7X9BMM0|A0A7X9BMM0_9FIRM;tr|A0A5C5UDV9|A0A5C5UDV9_9BACL;tr|A0A7C6PES9|A0A7C6PES9_9FIRM;tr|A0A971S9S6|A0A971S9S6_9F…	1;1;1;1;1;1;1;1;1;1;1;1;1;1;1;1;1;1;1;1;1;1;1;1;1	1;1;1;1;1;1;1;1;1;1;1;1;1;1;1;1;1;1;1;1;1;1;1;1;1	1;1;1;1;1;1;1;1;1;1;1;1;1;1;1;1;1;1;1;1;1;1;1;1;1	tr|A0A942I9Z7|A0A942I9Z7_9FIRM ATP-dependent Clp protease proteolytic subunit OS=Dethiobacter sp OX=2093370 GN=clpP PE=3 SV=1;tr|A0A971NF94|A0A971NF94_9FIRM ATP-dependent Clp protease proteolytic subunit OS=Syntrophomonadaceae bacterium OX=2093811 GN=clpP	25	1	1	1	1	0	0	1	0	0	1	0	0	3.7	3.7	3.7	21.153	191	191;199;208;205;203;203;201;201;200;200;200;200;199;193;198;198;196;195;194;194;194;194;194;193;211	6						7		0.13462	1.5024	3.7	0	0	0	0	0	0	0	0	0	7	0	0	7	AYDIYSR
tr|A0A0B4RA56|A0A0B4RA56_9BACL;tr|A0A1I5TX97|A0A1I5TX97_9FIRM;tr|A0A942GQC8|A0A942GQC8_9FIRM;tr|A0A7X8LPM7|A0A7X8LPM7_9FIRM;tr|A0A971MQJ0|A0A971MQJ0_9FIRM;tr|A0A971J744|A0A971J744_9FIRM;tr|A0A970XQT2|A0A970XQT2_9FIRM;tr|A0A969WZ94|A0A969WZ94_9FIRM;tr|A0A942ME58|A0A942ME58_9FIRM;tr|A0A942IIG0|A0A942IIG0_9FIRM;tr|C0GG87|C0GG87_DETAL;tr|A0A7X9BLU5|A0A7X9BLU5_9FIRM;tr|A0A971NCC5|A0A971NCC5_9FIRM;tr|A…	tr|A0A0B4RA56|A0A0B4RA56_9BACL;tr|A0A1I5TX97|A0A1I5TX97_9FIRM;tr|A0A942GQC8|A0A942GQC8_9FIRM;tr|A0A7X8LPM7|A0A7X8LPM7_9FIRM;tr|A0A971MQJ0|A0A971MQJ0_9FIRM;tr|A0A971J744|A0A971J744_9FIRM;tr|A0A970XQT2|A0A970XQT2_9FIRM;tr|A0A969WZ94|A0A969WZ94_9FIRM;tr|A0A942ME58|A0A942ME58_9FIRM;tr|A0A942IIG0|A0A942IIG0_9FIRM;tr|C0GG87|C0GG87_DETAL;tr|A0A7X9BLU5|A0A7X9BLU5_9FIRM;tr|A0A971NCC5|A0A971NCC5_9FIRM;tr|A…	1;1;1;1;1;1;1;1;1;1;1;1;1;1;1;1;1;1;1;1;1;1;1;1;1;1;1;1;1;1;1;1;1	1;1;1;1;1;1;1;1;1;1;1;1;1;1;1;1;1;1;1;1;1;1;1;1;1;1;1;1;1;1;1;1;1	1;1;1;1;1;1;1;1;1;1;1;1;1;1;1;1;1;1;1;1;1;1;1;1;1;1;1;1;1;1;1;1;1	tr|A0A0B4RA56|A0A0B4RA56_9BACL Small ribosomal subunit protein uS4 OS=Planococcus sp. PAMC 21323 OX=1526927 GN=rpsD PE=3 SV=1;tr|A0A1I5TX97|A0A1I5TX97_9FIRM Small ribosomal subunit protein uS4 OS=Caldicoprobacter faecalis OX=937334 GN=rpsD PE=3 SV=1;tr|A0A	33	1	1	1	1	0	1	1	0	1	1	0	1	3.5	3.5	3.5	22.97	200	200;209;210;209;209;209;209;209;209;209;209;209;209;209;209;209;209;200;208;208;208;208;208;208;208;208;208;207;207;207;206;202;210	6.05				3		10	7	0.15909	1.5024	3.5	0	3.5	0	0	0	0	0	0	0	17	0	3	20	LDNVVYR
tr|A0A0Q3W0F0|A0A0Q3W0F0_9BACI;tr|A0A5C5ULH8|A0A5C5ULH8_9BACL;tr|A0A0B4RB26|A0A0B4RB26_9BACL	tr|A0A0Q3W0F0|A0A0Q3W0F0_9BACI;tr|A0A5C5ULH8|A0A5C5ULH8_9BACL;tr|A0A0B4RB26|A0A0B4RB26_9BACL	1;1;1	1;1;1	1;1;1	tr|A0A0Q3W0F0|A0A0Q3W0F0_9BACI Recombinase RarA OS=Psychrobacillus sp. FJAT-21963 OX=1712028 GN=AN959_14130 PE=3 SV=1;tr|A0A5C5ULH8|A0A5C5ULH8_9BACL Replication-associated recombination protein A OS=Planomicrobium sp. CPCC 101110 OX=2599619 GN=FQV30_10630	3	1	1	1	0	0	1	0	0	1	0	0	1	1.6	1.6	1.6	46.666	428	428;429;429	4				1				0.012727	1.5024	0	0	1.6	0	0	0	0	0	0	0	0	0	1	1	SRCGEIK
tr|A0A0B4RC20|A0A0B4RC20_9BACL	tr|A0A0B4RC20|A0A0B4RC20_9BACL	1	1	1	tr|A0A0B4RC20|A0A0B4RC20_9BACL Uncharacterized protein OS=Planococcus sp. PAMC 21323 OX=1526927 GN=Plano_1729 PE=4 SV=1	1	1	1	1	0	0	1	0	0	1	0	0	1	7.3	7.3	7.3	19.754	165	165	6						1		0.013333	1.5024	0	0	7.3	959000	0	0	959000	0	0	0	0	0	1	1	NLLFTLYIEPSR
tr|A0A0B4RDY6|A0A0B4RDY6_9BACL	tr|A0A0B4RDY6|A0A0B4RDY6_9BACL	1	1	1	tr|A0A0B4RDY6|A0A0B4RDY6_9BACL Succinate-semialdehyde dehydrogenase OS=Planococcus sp. PAMC 21323 OX=1526927 GN=Plano_2170 PE=3 SV=1	1	1	1	1	1	0	0	1	0	0	1	0	0	2.5	2.5	2.5	51.131	474	474	3			1					0.019022	1.5024	2.5	0	0	2674400	2674400	0	0	0	0	0	1	0	0	1	DEEAIELANNTR
tr|A0A0H1AGT3|A0A0H1AGT3_9GAMM	tr|A0A0H1AGT3|A0A0H1AGT3_9GAMM	1	1	1	tr|A0A0H1AGT3|A0A0H1AGT3_9GAMM histidine kinase OS=Luteimonas sp. FCS-9 OX=1547516 GN=WQ56_16195 PE=4 SV=1	1	1	1	1	1	0	0	1	0	0	1	0	0	1.6	1.6	1.6	47.866	434	434	6						2		0.023256	1.5024	1.6	0	0	0	0	0	0	0	0	0	2	0	0	2	VTLQLPA
tr|A0A0H1AIK8|A0A0H1AIK8_9GAMM	tr|A0A0H1AIK8|A0A0H1AIK8_9GAMM	1	1	1	tr|A0A0H1AIK8|A0A0H1AIK8_9GAMM Dipeptidase OS=Luteimonas sp. FCS-9 OX=1547516 GN=WQ56_14650 PE=4 SV=1	1	1	1	1	1	0	0	1	0	0	1	0	0	1.8	1.8	1.8	42.275	394	394	7							1	0.25	1.5024	1.8	0	0	0	0	0	0	0	0	0	1	0	0	1	GLFDHPR
tr|J1E845|J1E845_9BURK;tr|A0A8S0H9M4|A0A8S0H9M4_9PSED;tr|A0A265Q5T3|A0A265Q5T3_9FIRM;tr|A0A0H1AIL6|A0A0H1AIL6_9GAMM	tr|J1E845|J1E845_9BURK;tr|A0A8S0H9M4|A0A8S0H9M4_9PSED;tr|A0A265Q5T3|A0A265Q5T3_9FIRM;tr|A0A0H1AIL6|A0A0H1AIL6_9GAMM	1;1;1;1	1;1;1;1	1;1;1;1	tr|J1E845|J1E845_9BURK Large ribosomal subunit protein uL14 OS=Acidovorax sp. CF316 OX=1144317 GN=rplN PE=3 SV=1;tr|A0A8S0H9M4|A0A8S0H9M4_9PSED Large ribosomal subunit protein uL14 OS=Pseudomonas sp. Boi14 OX=2799183 GN=rplN PE=3 SV=1;tr|A0A265Q5T3|A0A265Q	4	1	1	1	1	0	0	1	0	0	1	0	0	5.7	5.7	5.7	13.166	122	122;122;122;122	7							3	0.017995	1.5024	5.7	0	0	0	0	0	0	0	0	0	3	0	0	3	IFGPVTR
tr|A0A0H1AKK0|A0A0H1AKK0_9GAMM	tr|A0A0H1AKK0|A0A0H1AKK0_9GAMM	1	1	1	tr|A0A0H1AKK0|A0A0H1AKK0_9GAMM Muconate cycloisomerase OS=Luteimonas sp. FCS-9 OX=1547516 GN=WQ56_12740 PE=3 SV=1	1	1	1	1	1	0	0	1	0	0	1	0	0	3.1	3.1	3.1	41.227	392	392	3			1					0.017949	1.5024	3.1	0	0	599490	599490	0	0	0	0	0	2	0	0	2	VETVIVDLPTIR
tr|A0A8S0GYQ2|A0A8S0GYQ2_9PSED;tr|A0A8S0GUV6|A0A8S0GUV6_9PSED;tr|A0A0H1ART6|A0A0H1ART6_9GAMM	tr|A0A8S0GYQ2|A0A8S0GYQ2_9PSED;tr|A0A8S0GUV6|A0A8S0GUV6_9PSED;tr|A0A0H1ART6|A0A0H1ART6_9GAMM	1;1;1	1;1;1	1;1;1	tr|A0A8S0GYQ2|A0A8S0GYQ2_9PSED Cbb3-type cytochrome c oxidase subunit II OS=Pseudomonas sp. Boi14 OX=2799183 GN=ccoO2 PE=4 SV=1;tr|A0A8S0GUV6|A0A8S0GUV6_9PSED Cbb3-type cytochrome c oxidase subunit II OS=Pseudomonas sp. Boi14 OX=2799183 GN=ccoO1 PE=4 SV=1;	3	1	1	1	1	0	0	1	0	0	1	0	0	3.5	3.5	3.5	22.74	202	202;202;211	6						4		0.017903	1.5024	3.5	0	0	0	0	0	0	0	0	0	4	0	0	4	TGPDLAR
tr|A0A0H1AT30|A0A0H1AT30_9GAMM	tr|A0A0H1AT30|A0A0H1AT30_9GAMM	1	1	1	tr|A0A0H1AT30|A0A0H1AT30_9GAMM Type II secretion system protein E OS=Luteimonas sp. FCS-9 OX=1547516 GN=WQ56_02240 PE=3 SV=1	1	1	1	1	1	0	0	1	0	0	1	0	0	2.1	2.1	2.1	63.434	577	577	3			2					0.017857	1.5024	2.1	0	0	3292400	3292400	0	0	0	0	0	2	0	0	2	LVRRLEPVHAVR
tr|A0A0H1ATY9|A0A0H1ATY9_9GAMM	tr|A0A0H1ATY9|A0A0H1ATY9_9GAMM	1	1	1	tr|A0A0H1ATY9|A0A0H1ATY9_9GAMM Dipeptidyl aminopeptidase OS=Luteimonas sp. FCS-9 OX=1547516 GN=WQ56_04630 PE=4 SV=1	1	1	1	1	1	0	0	1	0	0	1	0	0	1.5	1.5	1.5	73.624	666	666	6						1		0.017812	1.5024	1.5	0	1.5	339890	339890	0	0	0	0	0	0	0	0	0	YPLLDDVPDR
tr|A0A0H1AUI7|A0A0H1AUI7_9GAMM	tr|A0A0H1AUI7|A0A0H1AUI7_9GAMM	1	1	1	tr|A0A0H1AUI7|A0A0H1AUI7_9GAMM Flagellar hook-associated protein 1 OS=Luteimonas sp. FCS-9 OX=1547516 GN=flgK PE=3 SV=1	1	1	1	1	1	0	0	1	0	0	1	0	0	1.9	1.9	1.9	63.561	625	625	3			1					0.017766	1.5024	1.9	0	0	1717100	1717100	0	0	0	0	0	1	0	0	1	VDAALDNLGTGK
tr|A0A0H1AWF9|A0A0H1AWF9_9GAMM	tr|A0A0H1AWF9|A0A0H1AWF9_9GAMM	1	1	1	tr|A0A0H1AWF9|A0A0H1AWF9_9GAMM Tetraacyldisaccharide 4-kinase OS=Luteimonas sp. FCS-9 OX=1547516 GN=lpxK PE=3 SV=1	1	1	1	1	0	1	1	0	1	1	0	1	1	3.6	3.6	3.6	36.331	331	331	6.5						1	1	0.017677	1.5024	0	3.6	3.6	10990000	0	5917400	5072500	0	0	0	0	2	2	4	LDAVRARAAAPK
tr|A0A0J9X441|A0A0J9X441_GEOCN	tr|A0A0J9X441|A0A0J9X441_GEOCN	1	1	1	tr|A0A0J9X441|A0A0J9X441_GEOCN Similar to Saccharomyces cerevisiae YIR007W Putative glycosidase OS=Geotrichum candidum OX=1173061 GN=BN980_GECA02s03629g PE=3 SV=1	1	1	1	1	0	1	0	0	1	0	0	1	0	0.9	0.9	0.9	87.788	778	778	3			1					0.01737	1.5024	0	0.9	0	0	0	0	0	0	0	0	0	1	0	1	LGENNIR
tr|A0A0J9X482|A0A0J9X482_GEOCN	tr|A0A0J9X482|A0A0J9X482_GEOCN	1	1	1	tr|A0A0J9X482|A0A0J9X482_GEOCN Similar to Saccharomyces cerevisiae YJR101W RSM26 Mitochondrial ribosomal protein of the small subunit OS=Geotrichum candidum OX=1173061 GN=BN980_GECA02s03233g PE=4 SV=1	1	1	1	1	1	0	0	1	0	0	1	0	0	2.7	2.7	2.7	29.694	261	261	7							1	0.017632	1.5024	2.7	0	0	0	0	0	0	0	0	0	1	0	0	1	TVAPLRR
tr|A0A9P5G8W2|A0A9P5G8W2_GEOCN;tr|A0A0J9X6A7|A0A0J9X6A7_GEOCN	tr|A0A9P5G8W2|A0A9P5G8W2_GEOCN;tr|A0A0J9X6A7|A0A0J9X6A7_GEOCN	1;1	1;1	1;1	tr|A0A9P5G8W2|A0A9P5G8W2_GEOCN Polyadenylate-binding protein, cytoplasmic and nuclear OS=Geotrichum candidum OX=1173061 GN=DV451_000878 PE=3 SV=1;tr|A0A0J9X6A7|A0A0J9X6A7_GEOCN Polyadenylate-binding protein, cytoplasmic and nuclear OS=Geotrichum candidum O	2	1	1	1	1	0	0	1	0	0	1	0	0	1.4	1.4	1.4	77.878	705	705;705	6						1		0.017588	1.5024	1.4	0	0	534880	534880	0	0	0	0	0	0	0	0	0	SPRQGHRHSR
tr|A0A9P5G250|A0A9P5G250_GEOCN;tr|A0A0J9X8E5|A0A0J9X8E5_GEOCN	tr|A0A9P5G250|A0A9P5G250_GEOCN;tr|A0A0J9X8E5|A0A0J9X8E5_GEOCN	1;1	1;1	1;1	tr|A0A9P5G250|A0A9P5G250_GEOCN GYF domain-containing protein OS=Geotrichum candidum OX=1173061 GN=DV451_003971 PE=4 SV=1;tr|A0A0J9X8E5|A0A0J9X8E5_GEOCN GYF domain-containing protein OS=Geotrichum candidum OX=1173061 GN=BN980_GECA05s01561g PE=4 SV=1	2	1	1	1	1	0	1	1	0	1	1	0	1	1.9	1.9	1.9	68.335	637	637;1016	3.5	1					1		0.017544	1.5024	1.9	0	0	8016800	4330900	0	3685900	0	0	0	1	0	1	2	RGATVATTNVRK
tr|A0A0J9X8N2|A0A0J9X8N2_GEOCN	tr|A0A0J9X8N2|A0A0J9X8N2_GEOCN	1	1	1	tr|A0A0J9X8N2|A0A0J9X8N2_GEOCN ADP-ribosylation factor GTPase-activating protein OS=Geotrichum candidum OX=1173061 GN=BN980_GECA04s04674g PE=4 SV=1	1	1	1	1	1	0	0	1	0	0	1	0	0	0.5	0.5	0.5	163.15	1437	1437	6						1		0.0175	1.5024	0.5	0	0	0	0	0	0	0	0	0	1	0	0	1	AIWKVPR
tr|A0A0J9X9B8|A0A0J9X9B8_GEOCN	tr|A0A0J9X9B8|A0A0J9X9B8_GEOCN	1	1	1	tr|A0A0J9X9B8|A0A0J9X9B8_GEOCN Similar to Saccharomyces cerevisiae YIL083C CAB2 Probable phosphopantothenoylcysteine synthetase (PPCS) OS=Geotrichum candidum OX=1173061 GN=BN980_GECA05s01110g PE=3 SV=1	1	1	1	1	1	0	0	1	0	0	1	0	0	3.3	3.3	3.3	41.524	365	365	1	1							0.017456	1.5024	3.3	0	0	3275900	3275900	0	0	0	0	0	1	0	0	1	RTVLFVTKNEAK
tr|A0A0J9X9Q3|A0A0J9X9Q3_GEOCN	tr|A0A0J9X9Q3|A0A0J9X9Q3_GEOCN	1	1	1	tr|A0A0J9X9Q3|A0A0J9X9Q3_GEOCN Uncharacterized protein OS=Geotrichum candidum OX=1173061 GN=BN980_GECA07s00021g PE=3 SV=1	1	1	1	1	0	1	0	0	1	0	0	1	0	3.9	3.9	3.9	34.236	311	311	7							1	0.017413	1.5024	0	3.9	0	618320	0	618320	0	0	0	0	0	1	0	1	PGSATVSSPAAK
tr|A0A0J9XAN5|A0A0J9XAN5_GEOCN	tr|A0A0J9XAN5|A0A0J9XAN5_GEOCN	1	1	1	tr|A0A0J9XAN5|A0A0J9XAN5_GEOCN Uncharacterized protein OS=Geotrichum candidum OX=1173061 GN=BN980_GECA06s01302g PE=4 SV=1	1	1	1	1	1	0	0	1	0	0	1	0	0	6.4	6.4	6.4	20.757	187	187	3			1					0.018041	1.5024	6.4	0	0	311210	311210	0	0	0	0	0	1	0	0	1	PELDSLVSNFDR
tr|A0A0J9XDL7|A0A0J9XDL7_GEOCN;tr|A0A9P5KTV4|A0A9P5KTV4_GEOCN	tr|A0A0J9XDL7|A0A0J9XDL7_GEOCN;tr|A0A9P5KTV4|A0A9P5KTV4_GEOCN	1;1	1;1	1;1	tr|A0A0J9XDL7|A0A0J9XDL7_GEOCN Similar to Saccharomyces cerevisiae YGR159C NSR1 Nucleolar protein that binds nuclear localization sequences OS=Geotrichum candidum OX=1173061 GN=BN980_GECA11s03816g PE=4 SV=1;tr|A0A9P5KTV4|A0A9P5KTV4_GEOCN RRM domain-contain	2	1	1	1	1	0	0	1	0	0	1	0	0	2.9	2.9	2.9	43.688	411	411;414	3			1					0.018088	1.5024	2.9	0	0	5069700	5069700	0	0	0	0	0	2	0	0	2	NSGGASSFQGKK
tr|A0A9P5KVX1|A0A9P5KVX1_GEOCN;tr|A0A0J9XDY0|A0A0J9XDY0_GEOCN	tr|A0A9P5KVX1|A0A9P5KVX1_GEOCN;tr|A0A0J9XDY0|A0A0J9XDY0_GEOCN	1;1	1;1	1;1	tr|A0A9P5KVX1|A0A9P5KVX1_GEOCN Protein kinase domain-containing protein OS=Geotrichum candidum OX=1173061 GN=DV451_000185 PE=3 SV=1;tr|A0A0J9XDY0|A0A0J9XDY0_GEOCN Similar to Saccharomyces cerevisiae YMR139W RIM11 Protein kinase required for signal transduc	2	1	1	1	0	0	1	0	0	1	0	0	1	3.3	3.3	3.3	41.373	368	368;368	6						1		0.018135	1.5024	0	0	3.3	1415800	0	0	1415800	0	0	0	0	0	3	3	DIKPQNLLLDSR
tr|A0A0J9XE59|A0A0J9XE59_GEOCN	tr|A0A0J9XE59|A0A0J9XE59_GEOCN	1	1	1	tr|A0A0J9XE59|A0A0J9XE59_GEOCN Similar to Saccharomyces cerevisiae YPL074W YTA6 Putative ATPase of the CDC48/PAS1/SEC18 (AAA) family OS=Geotrichum candidum OX=1173061 GN=BN980_GECA12s01979g PE=3 SV=1	1	1	1	1	0	0	1	0	0	1	0	0	1	1	1	1	78.189	713	713	4				1				0.018182	1.5024	0	0	1	0	0	0	0	0	0	0	0	0	1	1	QLRHTMR
tr|A0A0J9XHE8|A0A0J9XHE8_GEOCN	tr|A0A0J9XHE8|A0A0J9XHE8_GEOCN	1	1	1	tr|A0A0J9XHE8|A0A0J9XHE8_GEOCN Uncharacterized protein OS=Geotrichum candidum OX=1173061 GN=BN980_GECA17s00659g PE=4 SV=1	1	1	1	1	1	0	0	1	0	0	1	0	0	3.5	3.5	3.5	38.331	346	346	3			1					0.018229	1.5024	3.5	0	0	155240000	155240000	0	0	0	0	0	1	0	0	1	AWNEAYQQCWVR
tr|A0A0J9XIC1|A0A0J9XIC1_GEOCN	tr|A0A0J9XIC1|A0A0J9XIC1_GEOCN	1	1	1	tr|A0A0J9XIC1|A0A0J9XIC1_GEOCN protein-tyrosine-phosphatase OS=Geotrichum candidum OX=1173061 GN=BN980_GECA18s02353g PE=4 SV=1	1	1	1	1	0	1	0	0	1	0	0	1	0	0.8	0.8	0.8	100.96	910	910	2		1						0.018277	1.5024	0	0.8	0	0	0	0	0	0	0	0	0	1	0	1	LHPHIPR
tr|A0A9P5G0D9|A0A9P5G0D9_GEOCN;tr|A0A0J9XIK2|A0A0J9XIK2_GEOCN	tr|A0A9P5G0D9|A0A9P5G0D9_GEOCN;tr|A0A0J9XIK2|A0A0J9XIK2_GEOCN	1;1	1;1	1;1	tr|A0A9P5G0D9|A0A9P5G0D9_GEOCN Uncharacterized protein OS=Geotrichum candidum OX=1173061 GN=DV451_004993 PE=4 SV=1;tr|A0A0J9XIK2|A0A0J9XIK2_GEOCN Uncharacterized protein OS=Geotrichum candidum OX=1173061 GN=BN980_GECA19s00725g PE=4 SV=1	2	1	1	1	1	0	0	1	0	0	1	0	0	2.2	2.2	2.2	35.581	320	320;322	6.29						5	2	0.018325	1.5024	2.2	0	0	0	0	0	0	0	0	0	7	0	0	7	NSHLGQN
tr|A0A9P5G3W2|A0A9P5G3W2_GEOCN;tr|A0A0J9XJK1|A0A0J9XJK1_GEOCN	tr|A0A9P5G3W2|A0A9P5G3W2_GEOCN;tr|A0A0J9XJK1|A0A0J9XJK1_GEOCN	1;1	1;1	1;1	tr|A0A9P5G3W2|A0A9P5G3W2_GEOCN Major facilitator superfamily (MFS) profile domain-containing protein OS=Geotrichum candidum OX=1173061 GN=DV451_003465 PE=4 SV=1;tr|A0A0J9XJK1|A0A0J9XJK1_GEOCN Major facilitator superfamily (MFS) profile domain-containing pr	2	1	1	1	1	0	0	1	0	0	1	0	0	2.6	2.6	2.6	49.946	459	459;553	3			1					0.018373	1.5024	2.6	0	0	4654800	4654800	0	0	0	0	0	1	0	0	1	YWFFSNISEFDK
tr|A0A7X8U9I3|A0A7X8U9I3_9FIRM;tr|A0A0J9XKR4|A0A0J9XKR4_GEOCN	tr|A0A7X8U9I3|A0A7X8U9I3_9FIRM;tr|A0A0J9XKR4|A0A0J9XKR4_GEOCN	1;1	1;1	1;1	tr|A0A7X8U9I3|A0A7X8U9I3_9FIRM RNase adapter RapZ OS=Syntrophomonadaceae bacterium OX=2093811 GN=rapZ PE=3 SV=1;tr|A0A0J9XKR4|A0A0J9XKR4_GEOCN Uncharacterized protein OS=Geotrichum candidum OX=1173061 GN=BN980_GECA32s01440g PE=4 SV=1	2	1	1	1	1	0	0	1	0	0	1	0	0	2.4	2.4	2.4	33.791	295	295;406	7							3	0.018421	1.5024	2.4	0	0	0	0	0	0	0	0	0	3	0	0	3	TMTGEDK
tr|A0A0J9XL88|A0A0J9XL88_GEOCN	tr|A0A0J9XL88|A0A0J9XL88_GEOCN	1	1	1	tr|A0A0J9XL88|A0A0J9XL88_GEOCN Similar to Saccharomyces cerevisiae YIL150C MCM10 Essential chromatin-associated protein involved in the initiation of DNA replication OS=Geotrichum candidum OX=1173061 GN=BN980_GECA32s00956g PE=3 SV=1	1	1	1	1	1	0	0	1	0	0	1	0	0	1.3	1.3	1.3	86.656	782	782	6						1		0.01847	1.5024	1.3	0	0	392020	392020	0	0	0	0	0	0	0	0	0	LSKTNHDKFK
tr|A0A9P5G7B1|A0A9P5G7B1_GEOCN;tr|A0A0J9YHE8|A0A0J9YHE8_GEOCN;tr|A0A1Q5UG91|A0A1Q5UG91_9EURO;tr|A0A9W9GD26|A0A9W9GD26_9EURO;tr|A0A9W9W1U4|A0A9W9W1U4_9EURO	tr|A0A9P5G7B1|A0A9P5G7B1_GEOCN;tr|A0A0J9YHE8|A0A0J9YHE8_GEOCN;tr|A0A1Q5UG91|A0A1Q5UG91_9EURO;tr|A0A9W9GD26|A0A9W9GD26_9EURO;tr|A0A9W9W1U4|A0A9W9W1U4_9EURO	1;1;1;1;1	1;1;1;1;1	1;1;1;1;1	tr|A0A9P5G7B1|A0A9P5G7B1_GEOCN Ubiquinone biosynthesis protein COQ4, mitochondrial OS=Geotrichum candidum OX=1173061 GN=COQ4 PE=3 SV=1;tr|A0A0J9YHE8|A0A0J9YHE8_GEOCN Ubiquinone biosynthesis protein COQ4, mitochondrial OS=Geotrichum candidum OX=1173061 GN=C	5	1	1	1	0	0	1	0	0	1	0	0	1	2.8	2.8	2.8	29.276	254	254;254;287;288;331	4				1				0.018519	1.5024	0	0	2.8	0	0	0	0	0	0	0	0	0	1	1	ILRDRPR
tr|A0A0J9YHL0|A0A0J9YHL0_GEOCN	tr|A0A0J9YHL0|A0A0J9YHL0_GEOCN	1	1	1	tr|A0A0J9YHL0|A0A0J9YHL0_GEOCN Origin recognition complex subunit 6 OS=Geotrichum candidum OX=1173061 GN=BN980_GECA01s06027g PE=3 SV=1	1	1	1	1	0	1	0	0	1	0	0	1	0	3.5	3.5	3.5	38.356	342	342	7							1	0.018568	1.5024	0	3.5	0	786000	0	786000	0	0	0	0	0	1	0	1	AASAGTTTATQR
tr|A0A972JU79|A0A972JU79_9CHLR;tr|A0A0K2SFS2|A0A0K2SFS2_LIMPI	tr|A0A972JU79|A0A972JU79_9CHLR;tr|A0A0K2SFS2|A0A0K2SFS2_LIMPI	1;1	1;1	1;1	tr|A0A972JU79|A0A972JU79_9CHLR Beta-glucosidase OS=Chloroflexi bacterium AL-W OX=2686371 GN=bglB PE=3 SV=1;tr|A0A0K2SFS2|A0A0K2SFS2_LIMPI Beta-glucosidase OS=Limnochorda pilosa OX=1555112 GN=LIP_0023 PE=3 SV=1	2	1	1	1	0	1	0	0	1	0	0	1	0	1.5	1.5	1.5	53.879	471	471;490	3			1					0.018617	1.5024	0	1.5	0	0	0	0	0	0	0	0	0	1	0	1	FSIAWPR
tr|A0A0K2SI47|A0A0K2SI47_LIMPI	tr|A0A0K2SI47|A0A0K2SI47_LIMPI	1	1	1	tr|A0A0K2SI47|A0A0K2SI47_LIMPI DNA 3-5 helicase OS=Limnochorda pilosa OX=1555112 GN=LIP_0830 PE=4 SV=1	1	1	1	1	1	0	0	1	0	0	1	0	0	0.6	0.6	0.6	124.38	1145	1145	7							2	0.018667	1.5024	0.6	0	0	0	0	0	0	0	0	0	2	0	0	2	DLGVEPR
tr|A0A0K2SI57|A0A0K2SI57_LIMPI	tr|A0A0K2SI57|A0A0K2SI57_LIMPI	1	1	1	tr|A0A0K2SI57|A0A0K2SI57_LIMPI HTH araC/xylS-type domain-containing protein OS=Limnochorda pilosa OX=1555112 GN=LIP_0840 PE=4 SV=1	1	1	1	1	1	0	0	1	0	0	1	0	0	3.1	3.1	3.1	36.23	326	326	6						1		0.018717	1.5024	3.1	3.1	0	5404700	5404700	0	0	0	0	0	0	0	0	0	LAPATSPQLR
tr|A0A0K2SIF8|A0A0K2SIF8_LIMPI	tr|A0A0K2SIF8|A0A0K2SIF8_LIMPI	1	1	1	tr|A0A0K2SIF8|A0A0K2SIF8_LIMPI Cytochrome P450 OS=Limnochorda pilosa OX=1555112 GN=LIP_1054 PE=3 SV=1	1	1	1	1	1	0	0	1	0	0	1	0	0	2.5	2.5	2.5	44.879	403	403	6						1		0.018767	1.5024	2.5	0	0	59417	59417	0	0	0	0	0	0	0	0	0	AALEMAGYMR
tr|A0A0K2SIK2|A0A0K2SIK2_LIMPI	tr|A0A0K2SIK2|A0A0K2SIK2_LIMPI	1	1	1	tr|A0A0K2SIK2|A0A0K2SIK2_LIMPI Crp/Fnr family transcriptional regulator OS=Limnochorda pilosa OX=1555112 GN=LIP_1104 PE=4 SV=1	1	1	1	1	1	0	0	1	0	0	1	0	0	3	3	3	26.088	235	235	7							1	0.018817	1.5024	3	0	0	0	0	0	0	0	0	0	1	0	0	1	LLRVLRR
tr|A0A0K2SIK6|A0A0K2SIK6_LIMPI	tr|A0A0K2SIK6|A0A0K2SIK6_LIMPI	1	1	1	tr|A0A0K2SIK6|A0A0K2SIK6_LIMPI Acyl-CoA dehydrogenase OS=Limnochorda pilosa OX=1555112 GN=LIP_1068 PE=3 SV=1	1	1	1	1	1	0	0	1	0	0	1	0	0	3.2	3.2	3.2	40.541	379	379	3			1					0.017722	1.5024	3.2	0	0	559510	559510	0	0	0	0	0	1	0	0	1	DVPVERYWRDVR
tr|A0A0K2SJS0|A0A0K2SJS0_LIMPI	tr|A0A0K2SJS0|A0A0K2SJS0_LIMPI	1	1	1	tr|A0A0K2SJS0|A0A0K2SJS0_LIMPI Transposase family protein OS=Limnochorda pilosa OX=1555112 GN=LIP_1237 PE=4 SV=1	1	1	1	1	1	0	0	1	0	0	1	0	0	5.5	5.5	5.5	14.277	127	127	7							1	0.017327	1.5024	5.5	0	0	0	0	0	0	0	0	0	1	0	0	1	VPVLVVR
tr|A0A0K2SK02|A0A0K2SK02_LIMPI	tr|A0A0K2SK02|A0A0K2SK02_LIMPI	1	1	1	tr|A0A0K2SK02|A0A0K2SK02_LIMPI Small ribosomal subunit biogenesis GTPase RsgA OS=Limnochorda pilosa OX=1555112 GN=rsgA PE=3 SV=1	1	1	1	1	1	0	0	1	0	0	1	0	0	2.3	2.3	2.3	32.726	303	303	7							1	0.017284	1.5024	2.3	0	2.3	0	0	0	0	0	0	0	1	0	0	1	VEEVLPR
tr|A0A0K2SK09|A0A0K2SK09_LIMPI	tr|A0A0K2SK09|A0A0K2SK09_LIMPI	1	1	1	tr|A0A0K2SK09|A0A0K2SK09_LIMPI Primosomal protein N OS=Limnochorda pilosa OX=1555112 GN=priA PE=3 SV=1	1	1	1	1	1	0	0	1	0	0	1	0	0	1.6	1.6	1.6	81.226	733	733	3			1					0.017241	1.5024	1.6	1.6	0	14357000	14357000	0	0	0	0	0	2	0	0	2	VLRMDADTTTRK
tr|A0A0K2SLR4|A0A0K2SLR4_LIMPI	tr|A0A0K2SLR4|A0A0K2SLR4_LIMPI	1	1	1	tr|A0A0K2SLR4|A0A0K2SLR4_LIMPI Uncharacterized protein OS=Limnochorda pilosa OX=1555112 GN=LIP_2204 PE=4 SV=1	1	1	1	1	1	0	0	1	0	0	1	0	0	14.6	14.6	14.6	9.1654	82	82	3			1					0.016471	1.5024	14.6	0	0	618060	618060	0	0	0	0	0	1	0	0	1	YRGAGRPSPAPR
tr|A0A0K2SQA0|A0A0K2SQA0_LIMPI	tr|A0A0K2SQA0|A0A0K2SQA0_LIMPI	1	1	1	tr|A0A0K2SQA0|A0A0K2SQA0_LIMPI LuxR family transcriptional regulator OS=Limnochorda pilosa OX=1555112 GN=LIP_3464 PE=4 SV=1	1	1	1	1	1	0	0	1	0	0	1	0	0	5.3	5.3	5.3	24.83	226	226	3			1					0.016432	1.5024	5.3	0	0	2746100	2746100	0	0	0	0	0	1	0	0	1	TVEGHLSSIFGK
tr|A0A0M2NF72|A0A0M2NF72_9FIRM	tr|A0A0M2NF72|A0A0M2NF72_9FIRM	1	1	1	tr|A0A0M2NF72|A0A0M2NF72_9FIRM Chromosome (Plasmid) partitioning protein ParB OS=Christensenella hongkongensis OX=270498 GN=CHK_1566 PE=3 SV=1	1	1	1	1	1	0	0	1	0	0	1	0	0	4.2	4.2	4.2	31.673	286	286	3			1					0.016393	1.5024	4.2	0	0	1789900	1789900	0	0	0	0	0	1	0	0	1	DLSVREAEALVK
tr|A0A0M2NF86|A0A0M2NF86_9FIRM	tr|A0A0M2NF86|A0A0M2NF86_9FIRM	1	1	1	tr|A0A0M2NF86|A0A0M2NF86_9FIRM ATP-dependent DNA helicase RecG OS=Christensenella hongkongensis OX=270498 GN=recG PE=3 SV=1	1	1	1	1	0	0	1	0	0	1	0	0	1	1	1	1	75.922	671	671	4				1				0.016355	1.5024	0	0	1	0	0	0	0	0	0	0	0	0	1	1	TLYLYGK
tr|A0A0M2NFB0|A0A0M2NFB0_9FIRM	tr|A0A0M2NFB0|A0A0M2NFB0_9FIRM	1	1	1	tr|A0A0M2NFB0|A0A0M2NFB0_9FIRM Glycosyl transferase, group 2 family protein OS=Christensenella hongkongensis OX=270498 GN=CHK_1649 PE=4 SV=1	1	1	1	1	1	0	0	1	0	0	1	0	0	4.5	4.5	4.5	30.793	265	265	3			1					0.016317	1.5024	4.5	0	0	1843000	1843000	0	0	0	0	0	1	0	0	1	YFWKWHGYDETK
tr|A0A136Q117|A0A136Q117_9FIRM;tr|A0A0M2NHN4|A0A0M2NHN4_9FIRM	tr|A0A136Q117|A0A136Q117_9FIRM;tr|A0A0M2NHN4|A0A0M2NHN4_9FIRM	1;1	1;1	1;1	tr|A0A136Q117|A0A136Q117_9FIRM UDP-N-acetylmuramate--L-alanine ligase OS=Christensenella minuta OX=626937 GN=HMPREF3293_02913 PE=4 SV=1;tr|A0A0M2NHN4|A0A0M2NHN4_9FIRM UDP-N-acetylmuramate--L-alanine ligase OS=Christensenella hongkongensis OX=270498 GN=murC	2	1	1	1	1	0	0	1	0	0	1	0	0	2.6	2.6	2.6	50.855	460	460;460	3			1					0.016279	1.5024	2.6	0	0	21179000	21179000	0	0	0	0	0	1	0	0	1	LWVVFQCNSYTR
tr|A0A0M2NIL5|A0A0M2NIL5_9FIRM	tr|A0A0M2NIL5|A0A0M2NIL5_9FIRM	1	1	1	tr|A0A0M2NIL5|A0A0M2NIL5_9FIRM Sensory box/GGDEF family protein OS=Christensenella hongkongensis OX=270498 GN=CHK_1742 PE=4 SV=1	1	1	1	1	0	0	1	0	0	1	0	0	1	1.3	1.3	1.3	102.68	899	899	6						1		0.016204	1.5024	0	0	1.3	375160	0	0	375160	0	0	0	0	0	1	1	FHGRFAPMIYEK
tr|A0A0M2NIT5|A0A0M2NIT5_9FIRM;tr|A0A136Q5W2|A0A136Q5W2_9FIRM	tr|A0A0M2NIT5|A0A0M2NIT5_9FIRM;tr|A0A136Q5W2|A0A136Q5W2_9FIRM	1;1	1;1	1;1	tr|A0A0M2NIT5|A0A0M2NIT5_9FIRM Transposase InsH N-terminal domain-containing protein OS=Christensenella hongkongensis OX=270498 GN=CHK_0424 PE=4 SV=1;tr|A0A136Q5W2|A0A136Q5W2_9FIRM Transposase InsH N-terminal domain-containing protein OS=Christensenella mi	2	1	1	1	1	1	1	1	1	1	1	1	1	18.2	18.2	18.2	7.7209	66	66;70	4.67	1					1	1	0.015945	1.5024	18.2	18.2	18.2	14108000	7418900	3373200	3316100	0	0	0	5	3	2	10	LSIGIEPVVLGK
tr|A0A0M2NIU4|A0A0M2NIU4_9FIRM	tr|A0A0M2NIU4|A0A0M2NIU4_9FIRM	1	1	1	tr|A0A0M2NIU4|A0A0M2NIU4_9FIRM Large ribosomal subunit protein uL10 OS=Christensenella hongkongensis OX=270498 GN=rplJ PE=3 SV=1	1	1	1	1	1	0	0	1	0	0	1	0	0	5.7	5.7	5.7	18.955	175	175	6						1		0.016166	1.5024	5.7	0	0	1331500	1331500	0	0	0	0	0	0	0	0	0	EVGVEYKVIK
tr|A0A0M2NN49|A0A0M2NN49_9FIRM	tr|A0A0M2NN49|A0A0M2NN49_9FIRM	1	1	1	tr|A0A0M2NN49|A0A0M2NN49_9FIRM PHP domain-containing protein OS=Christensenella hongkongensis OX=270498 GN=CHK_0048 PE=4 SV=1	1	1	1	1	1	0	0	1	0	0	1	0	0	2.8	2.8	2.8	48.295	428	428	1	1							0.016129	1.5024	2.8	0	0	4867900	4867900	0	0	0	0	0	5	0	0	5	KTLLKDLNAPER
tr|A0A0Q3S5M3|A0A0Q3S5M3_9BACI	tr|A0A0Q3S5M3|A0A0Q3S5M3_9BACI	1	1	1	tr|A0A0Q3S5M3|A0A0Q3S5M3_9BACI Aldehyde dehydrogenase OS=Psychrobacillus sp. FJAT-21963 OX=1712028 GN=AN959_04840 PE=3 SV=1	1	1	1	1	0	1	0	0	1	0	0	1	0	2.5	2.5	2.5	51.429	473	473	7							1	0.016092	1.5024	0	2.5	0	896800	0	896800	0	0	0	0	0	2	0	2	MITFTGSPAVGK
tr|A0A0Q3VXW8|A0A0Q3VXW8_9BACI	tr|A0A0Q3VXW8|A0A0Q3VXW8_9BACI	1	1	1	tr|A0A0Q3VXW8|A0A0Q3VXW8_9BACI ATP-dependent zinc metalloprotease FtsH OS=Psychrobacillus sp. FJAT-21963 OX=1712028 GN=ftsH PE=3 SV=1	1	1	1	1	0	0	1	0	0	1	0	0	1	1.8	1.8	1.8	73.118	664	664	6						1		0.016055	1.5024	0	0	1.8	5079800	0	0	5079800	0	0	0	0	0	1	1	VDMSDIDEATDR
tr|A0A0Q3VZL8|A0A0Q3VZL8_9BACI	tr|A0A0Q3VZL8|A0A0Q3VZL8_9BACI	1	1	1	tr|A0A0Q3VZL8|A0A0Q3VZL8_9BACI Xaa-Pro dipeptidase OS=Psychrobacillus sp. FJAT-21963 OX=1712028 GN=AN959_14715 PE=4 SV=1	1	1	1	1	1	0	0	1	0	0	1	0	0	3.4	3.4	3.4	38.552	353	353	3			1					0.016018	1.5024	3.4	0	0	3204300	3204300	0	0	0	0	0	1	0	0	1	TIAVGEPSDQLK
tr|A0A0Q3W3D7|A0A0Q3W3D7_9BACI	tr|A0A0Q3W3D7|A0A0Q3W3D7_9BACI	1	1	1	tr|A0A0Q3W3D7|A0A0Q3W3D7_9BACI MMPL domain-containing protein OS=Psychrobacillus sp. FJAT-21963 OX=1712028 GN=AN959_03785 PE=3 SV=1	1	1	1	1	1	0	0	1	0	0	1	0	0	3.2	3.2	3.2	76.473	697	697	3			1					0.015982	1.5024	3.2	0	0	1315500	1315500	0	0	0	0	0	1	0	0	1	DLIVIVLLETLLIFVLLILLTK
tr|A0A0Q3W3I1|A0A0Q3W3I1_9BACI	tr|A0A0Q3W3I1|A0A0Q3W3I1_9BACI	1	1	1	tr|A0A0Q3W3I1|A0A0Q3W3I1_9BACI Uncharacterized protein OS=Psychrobacillus sp. FJAT-21963 OX=1712028 GN=AN959_00715 PE=4 SV=1	1	1	1	1	0	1	0	0	1	0	0	1	0	2.5	2.5	2.5	51.787	474	474	7							1	0.016509	1.5024	0	2.5	0	11490000	0	11490000	0	0	0	0	0	1	0	1	MSQQKLIRLVQK
tr|A0A0Q3W486|A0A0Q3W486_9BACI	tr|A0A0Q3W486|A0A0Q3W486_9BACI	1	1	1	tr|A0A0Q3W486|A0A0Q3W486_9BACI Acetolactate synthase OS=Psychrobacillus sp. FJAT-21963 OX=1712028 GN=AN959_01310 PE=3 SV=1	1	1	1	1	1	0	0	1	0	0	1	0	0	1.2	1.2	1.2	61.281	567	567	7							1	0.016241	1.5024	1.2	0	0	0	0	0	0	0	0	0	1	0	0	1	DVADLPR
tr|A0A0T0M3N3|A0A0T0M3N3_9FLAO	tr|A0A0T0M3N3|A0A0T0M3N3_9FLAO	1	1	1	tr|A0A0T0M3N3|A0A0T0M3N3_9FLAO Lon protease OS=Chryseobacterium sp. Leaf394 OX=1736361 GN=lon PE=2 SV=1	1	1	1	1	0	0	1	0	0	1	0	0	1	1.5	1.5	1.5	89.782	801	801	6						1		0.016548	1.5024	0	0	1.5	2007100	0	0	2007100	0	0	0	0	0	5	5	QKLLEEKSLLER
tr|A0A0T0M3P7|A0A0T0M3P7_9FLAO	tr|A0A0T0M3P7|A0A0T0M3P7_9FLAO	1	1	1	tr|A0A0T0M3P7|A0A0T0M3P7_9FLAO DUF4349 domain-containing protein OS=Chryseobacterium sp. Leaf394 OX=1736361 GN=ASG21_13065 PE=4 SV=1	1	1	1	1	1	0	0	1	0	0	1	0	0	2.3	2.3	2.3	34.618	305	305	6						1		0.016949	1.5024	2.3	0	0	0	0	0	0	0	0	0	1	0	0	1	KLFLNSR
tr|A0A0T0M5S3|A0A0T0M5S3_9FLAO	tr|A0A0T0M5S3|A0A0T0M5S3_9FLAO	1	1	1	tr|A0A0T0M5S3|A0A0T0M5S3_9FLAO DNA methylase OS=Chryseobacterium sp. Leaf394 OX=1736361 GN=ASG21_03895 PE=4 SV=1	1	1	1	1	0	0	1	0	0	1	0	0	1	0.7	0.7	0.7	206.42	1805	1805	6						1		0.017199	1.5024	0	0	0.7	2460800	0	0	2460800	0	0	0	0	0	1	1	LASMNFLNALEK
tr|A0A0T0M6X8|A0A0T0M6X8_9FLAO	tr|A0A0T0M6X8|A0A0T0M6X8_9FLAO	1	1	1	tr|A0A0T0M6X8|A0A0T0M6X8_9FLAO Diacylglycerol kinase OS=Chryseobacterium sp. Leaf394 OX=1736361 GN=ASG21_06045 PE=3 SV=1	1	1	1	1	1	0	0	1	0	0	1	0	0	5.9	5.9	5.9	13.279	118	118	7							1	0.017157	1.5024	5.9	0	0	0	0	0	0	0	0	0	1	0	0	1	RKPPIHK
tr|A0A0T0M906|A0A0T0M906_9FLAO	tr|A0A0T0M906|A0A0T0M906_9FLAO	1	1	1	tr|A0A0T0M906|A0A0T0M906_9FLAO 1,4-alpha-glucan branching enzyme GlgB OS=Chryseobacterium sp. Leaf394 OX=1736361 GN=glgB PE=3 SV=1	1	1	1	1	0	0	1	0	0	1	0	0	1	1.8	1.8	1.8	75.716	650	650	6						1		0.017115	1.5024	0	0	1.8	1552600	0	0	1552600	0	0	0	0	0	1	1	DGENPKQFLNYR
tr|A0A0T0MA90|A0A0T0MA90_9FLAO	tr|A0A0T0MA90|A0A0T0MA90_9FLAO	1	1	1	tr|A0A0T0MA90|A0A0T0MA90_9FLAO GDP-mannose 4,6-dehydratase OS=Chryseobacterium sp. Leaf394 OX=1736361 GN=gmd PE=3 SV=1	1	1	1	1	1	0	0	1	0	0	1	0	0	3.4	3.4	3.4	40.596	357	357	1	1							0.017073	1.5024	3.4	0	0	1567700	1567700	0	0	0	0	0	1	0	0	1	GFYDENSPFYPR
tr|A0A0T0MB15|A0A0T0MB15_9FLAO	tr|A0A0T0MB15|A0A0T0MB15_9FLAO	1	1	1	tr|A0A0T0MB15|A0A0T0MB15_9FLAO ATPase OS=Chryseobacterium sp. Leaf394 OX=1736361 GN=ASG21_00185 PE=4 SV=1	1	1	1	1	0	0	1	0	0	1	0	0	1	1.5	1.5	1.5	89.806	793	793	6						1		0.017032	1.5024	0	0	1.5	1777800	0	0	1777800	0	0	0	0	0	1	1	SLVKNSNHPLSK
tr|A0A0T0MB76|A0A0T0MB76_9FLAO	tr|A0A0T0MB76|A0A0T0MB76_9FLAO	1	1	1	tr|A0A0T0MB76|A0A0T0MB76_9FLAO F5/8 type C domain-containing protein OS=Chryseobacterium sp. Leaf394 OX=1736361 GN=ASG21_00905 PE=4 SV=1	1	1	1	1	1	0	0	1	0	0	1	0	0	1.6	1.6	1.6	81.018	760	760	3			1					0.01699	1.5024	1.6	0	0	36953000	36953000	0	0	0	0	0	1	0	0	1	DPNTTGLGSDTK
tr|A0A0T0MBM0|A0A0T0MBM0_9FLAO	tr|A0A0T0MBM0|A0A0T0MBM0_9FLAO	1	1	1	tr|A0A0T0MBM0|A0A0T0MBM0_9FLAO alpha-L-rhamnosidase OS=Chryseobacterium sp. Leaf394 OX=1736361 GN=ASG21_01790 PE=4 SV=1	1	1	1	1	1	0	0	1	0	0	1	0	0	0.8	0.8	0.8	137.36	1202	1202	6						1		0.016908	1.5024	0.8	0	0	298820	298820	0	0	0	0	0	0	0	0	0	LIQADKVETR
tr|A0A136Q0P2|A0A136Q0P2_9FIRM	tr|A0A136Q0P2|A0A136Q0P2_9FIRM	1	1	1	tr|A0A136Q0P2|A0A136Q0P2_9FIRM Ornithine carbamoyltransferase OS=Christensenella minuta OX=626937 GN=HMPREF3293_02893 PE=3 SV=1	1	1	1	1	1	0	0	1	0	0	1	0	0	4	4	4	33.594	302	302	3			1					0.016627	1.5024	4	0	0	1531500	1531500	0	0	0	0	0	4	0	0	4	DQINEILDLADR
tr|A0A136Q8D0|A0A136Q8D0_9FIRM	tr|A0A136Q8D0|A0A136Q8D0_9FIRM	1	1	1	tr|A0A136Q8D0|A0A136Q8D0_9FIRM DNA-directed RNA polymerase subunit beta OS=Christensenella minuta OX=626937 GN=rpoC PE=3 SV=1	1	1	1	1	1	0	0	1	0	0	1	0	0	1	1	1	132.61	1193	1193	3			1					0.016867	1.5024	1	0	0	3840500	3840500	0	0	0	0	0	2	0	0	2	EITVANDSGEAK
tr|A0A1B8VUI8|A0A1B8VUI8_9BACI	tr|A0A1B8VUI8|A0A1B8VUI8_9BACI	1	1	1	tr|A0A1B8VUI8|A0A1B8VUI8_9BACI ATP-dependent DNA ligase family profile domain-containing protein OS=Bacillus sp. FJAT-26390 OX=1743142 GN=A7975_27290 PE=4 SV=1	1	1	1	1	1	0	0	1	0	0	1	0	0	2.4	2.4	2.4	33.819	295	295	6						1		0.016827	1.5024	2.4	0	0	0	0	0	0	0	0	0	1	0	0	1	VSSLVLR
tr|A0A1B8VV27|A0A1B8VV27_9BACI	tr|A0A1B8VV27|A0A1B8VV27_9BACI	1	1	1	tr|A0A1B8VV27|A0A1B8VV27_9BACI RNA polymerase subunit sigma OS=Bacillus sp. FJAT-26390 OX=1743142 GN=A7975_28240 PE=3 SV=1	1	1	1	1	0	0	1	0	0	1	0	0	1	6.6	6.6	6.6	21.199	182	182	6						1		0.016787	1.5024	0	0	6.6	892640	0	0	892640	0	0	0	0	0	1	1	LPEHHRAVVVLR
tr|A0A1B8VW88|A0A1B8VW88_9BACI	tr|A0A1B8VW88|A0A1B8VW88_9BACI	1	1	1	tr|A0A1B8VW88|A0A1B8VW88_9BACI Glycoside hydrolase OS=Bacillus sp. FJAT-26390 OX=1743142 GN=A7975_26405 PE=4 SV=1	1	1	1	1	1	0	0	1	0	0	1	0	0	1	1	1	117.01	1037	1037	6						1		0.016746	1.5024	1	0	0	166010	166010	0	0	0	0	0	0	0	0	0	AIVSRHSQSK
tr|A0A1B8VWD5|A0A1B8VWD5_9BACI	tr|A0A1B8VWD5|A0A1B8VWD5_9BACI	1	1	1	tr|A0A1B8VWD5|A0A1B8VWD5_9BACI Galactose-1-phosphate uridylyltransferase OS=Bacillus sp. FJAT-26390 OX=1743142 GN=galT PE=3 SV=1	1	1	1	1	0	0	1	0	0	1	0	0	1	2.3	2.3	2.3	59.698	532	532	6						1		0.016706	1.5024	0	0	2.3	1649800	0	0	1649800	0	0	0	0	0	1	1	FLDVLKDAGVYK
tr|A0A1B8VXQ7|A0A1B8VXQ7_9BACI	tr|A0A1B8VXQ7|A0A1B8VXQ7_9BACI	1	1	1	tr|A0A1B8VXQ7|A0A1B8VXQ7_9BACI DNA-binding protein OS=Bacillus sp. FJAT-26390 OX=1743142 GN=A7975_23935 PE=4 SV=1	1	1	1	1	0	0	1	0	0	1	0	0	1	4	4	4	35.334	303	303	6						1		0.016667	1.5024	0	0	4	1207300	0	0	1207300	0	0	0	0	0	1	1	LSRIDNLTMNEK
tr|A0A1B8W0Y9|A0A1B8W0Y9_9BACI	tr|A0A1B8W0Y9|A0A1B8W0Y9_9BACI	1	1	1	tr|A0A1B8W0Y9|A0A1B8W0Y9_9BACI Regulatory protein YycH-like domain-containing protein OS=Bacillus sp. FJAT-26390 OX=1743142 GN=A7975_23390 PE=4 SV=1	1	1	1	1	0	1	1	0	1	1	0	1	1	2.8	2.8	2.8	28.15	251	251	3		1		1				0.018868	1.5024	0	2.8	2.8	0	0	0	0	0	0	0	0	1	1	2	MDWGRAK
tr|A0A970BJ43|A0A970BJ43_9FIRM;tr|A0A7X6WJY4|A0A7X6WJY4_9FIRM;tr|A0A7X7R3U6|A0A7X7R3U6_9FIRM;tr|A0A7X6ZDY6|A0A7X6ZDY6_9FIRM;tr|A0A971PAP0|A0A971PAP0_9FIRM;tr|A0A970SXC0|A0A970SXC0_9FIRM;tr|A0A7X8QV41|A0A7X8QV41_9FIRM;tr|A0A971W6Q9|A0A971W6Q9_9FIRM;tr|A0A971TF11|A0A971TF11_9FIRM;tr|A0A971EF01|A0A971EF01_9FIRM;tr|A0A970G8I5|A0A970G8I5_9FIRM;tr|A0A7X8U1Z8|A0A7X8U1Z8_9FIRM;tr|A0A7X9EV78|A0A7X9EV78_9F…	tr|A0A970BJ43|A0A970BJ43_9FIRM;tr|A0A7X6WJY4|A0A7X6WJY4_9FIRM;tr|A0A7X7R3U6|A0A7X7R3U6_9FIRM;tr|A0A7X6ZDY6|A0A7X6ZDY6_9FIRM;tr|A0A971PAP0|A0A971PAP0_9FIRM;tr|A0A970SXC0|A0A970SXC0_9FIRM;tr|A0A7X8QV41|A0A7X8QV41_9FIRM;tr|A0A971W6Q9|A0A971W6Q9_9FIRM;tr|A0A971TF11|A0A971TF11_9FIRM;tr|A0A971EF01|A0A971EF01_9FIRM;tr|A0A970G8I5|A0A970G8I5_9FIRM;tr|A0A7X8U1Z8|A0A7X8U1Z8_9FIRM;tr|A0A7X9EV78|A0A7X9EV78_9F…	1;1;1;1;1;1;1;1;1;1;1;1;1;1;1;1	1;1;1;1;1;1;1;1;1;1;1;1;1;1;1;1	1;1;1;1;1;1;1;1;1;1;1;1;1;1;1;1	tr|A0A970BJ43|A0A970BJ43_9FIRM Single-stranded DNA-binding protein (Fragment) OS=Syntrophomonadaceae bacterium OX=2093811 GN=GX825_09700 PE=3 SV=1;tr|A0A7X6WJY4|A0A7X6WJY4_9FIRM Single-stranded DNA-binding protein OS=Syntrophomonadaceae bacterium OX=209381	16	1	1	1	1	0	0	1	0	0	1	0	0	8.8	8.8	8.8	12.385	113	113;134;142;144;145;145;146;147;147;147;147;147;148;149;151;175	6						1		0.018919	1.5024	8.8	0	0	627680	627680	0	0	0	0	0	0	0	0	0	MLNRVILIGR
tr|A0A1B8W6J5|A0A1B8W6J5_9BACI	tr|A0A1B8W6J5|A0A1B8W6J5_9BACI	1	1	1	tr|A0A1B8W6J5|A0A1B8W6J5_9BACI AAA+ ATPase domain-containing protein OS=Bacillus sp. FJAT-26390 OX=1743142 GN=A7975_14525 PE=3 SV=1	1	1	1	1	1	0	0	1	0	0	1	0	0	1	1	1	82.384	727	727	6						1		0.01897	1.5024	1	0	0	0	0	0	0	0	0	0	1	0	0	1	LARRNNR
tr|A0A1B8W6P9|A0A1B8W6P9_9BACI	tr|A0A1B8W6P9|A0A1B8W6P9_9BACI	1	1	1	tr|A0A1B8W6P9|A0A1B8W6P9_9BACI Glycosyl transferase OS=Bacillus sp. FJAT-26390 OX=1743142 GN=A7975_14885 PE=4 SV=1	1	1	1	1	1	0	0	1	0	0	1	0	0	4.9	4.9	4.9	28.814	247	247	3			1					0.020958	1.5024	4.9	0	0	1123200	1123200	0	0	0	0	0	1	0	0	1	IPRILHYCWFGR
tr|A0A1B8W7T1|A0A1B8W7T1_9BACI	tr|A0A1B8W7T1|A0A1B8W7T1_9BACI	1	1	1	tr|A0A1B8W7T1|A0A1B8W7T1_9BACI Alginate lyase OS=Bacillus sp. FJAT-26390 OX=1743142 GN=A7975_16945 PE=4 SV=1	1	1	1	1	1	0	0	1	0	0	1	0	0	3.2	3.2	3.2	42.207	372	372	3			1					0.021944	1.5024	3.2	0	0	2875100	2875100	0	0	0	0	0	1	0	0	1	YAQAIPGVCPGR
tr|A0A1B8W7W7|A0A1B8W7W7_9BACI	tr|A0A1B8W7W7|A0A1B8W7W7_9BACI	1	1	1	tr|A0A1B8W7W7|A0A1B8W7W7_9BACI Carrier domain-containing protein OS=Bacillus sp. FJAT-26390 OX=1743142 GN=A7975_17115 PE=3 SV=1	1	1	1	1	1	0	0	1	0	0	1	0	0	0.5	0.5	0.5	285.87	2562	2562	3			1					0.021875	1.5024	0.5	0	0	29447000	29447000	0	0	0	0	0	1	0	0	1	SSHYEVSSAQRR
tr|A0A1B8W8I6|A0A1B8W8I6_9BACI	tr|A0A1B8W8I6|A0A1B8W8I6_9BACI	1	1	1	tr|A0A1B8W8I6|A0A1B8W8I6_9BACI GTP-binding protein OS=Bacillus sp. FJAT-26390 OX=1743142 GN=A7975_08510 PE=4 SV=1	1	1	1	1	1	0	0	1	0	0	1	0	0	2.5	2.5	2.5	44.188	398	398	6						1		0.021807	1.5024	2.5	0	0	2386600	2386600	0	0	0	0	0	0	0	0	0	DINDLMLTLK
tr|A0A1B8W8M4|A0A1B8W8M4_9BACI	tr|A0A1B8W8M4|A0A1B8W8M4_9BACI	1	1	1	tr|A0A1B8W8M4|A0A1B8W8M4_9BACI Type II secretion system protein GspE OS=Bacillus sp. FJAT-26390 OX=1743142 GN=A7975_08730 PE=3 SV=1	1	1	1	1	1	0	0	1	0	0	1	0	0	2.2	2.2	2.2	62.14	555	555	3			2					0.021739	1.5024	2.2	0	0	1234300	1234300	0	0	0	0	0	2	0	0	2	RSDNEYYEHALK
tr|A0A1B8WJB8|A0A1B8WJB8_9BACI	tr|A0A1B8WJB8|A0A1B8WJB8_9BACI	1	1	1	tr|A0A1B8WJB8|A0A1B8WJB8_9BACI Adenosylmethionine-8-amino-7-oxononanoate aminotransferase OS=Bacillus sp. FJAT-26390 OX=1743142 GN=bioA PE=3 SV=1	1	1	1	1	1	0	0	1	0	0	1	0	0	2.6	2.6	2.6	49.541	453	453	3			1					0.021672	1.5024	2.6	0	0	2951700	2951700	0	0	0	0	0	2	0	0	2	SIVDVTENGLIR
tr|A0A1V4SLY5|A0A1V4SLY5_RUMHU;tr|A0A1I5WE45|A0A1I5WE45_9FIRM;tr|A0A1B8WLM6|A0A1B8WLM6_9BACI	tr|A0A1V4SLY5|A0A1V4SLY5_RUMHU;tr|A0A1I5WE45|A0A1I5WE45_9FIRM;tr|A0A1B8WLM6|A0A1B8WLM6_9BACI	1;1;1	1;1;1	1;1;1	tr|A0A1V4SLY5|A0A1V4SLY5_RUMHU Acetate kinase OS=Ruminiclostridium hungatei OX=48256 GN=ackA PE=3 SV=1;tr|A0A1I5WE45|A0A1I5WE45_9FIRM Acetate kinase OS=Caldicoprobacter faecalis OX=937334 GN=ackA PE=3 SV=1;tr|A0A1B8WLM6|A0A1B8WLM6_9BACI Acetate kinase OS=B	3	1	1	1	1	0	0	1	0	0	1	0	0	3	3	3	43.02	397	397;401;404	3			1					0.021605	1.5024	3	0	0	5901600	5901600	0	0	0	0	0	10	0	0	10	VLVINAGSSSLK
tr|A0A1B8WLM8|A0A1B8WLM8_9BACI	tr|A0A1B8WLM8|A0A1B8WLM8_9BACI	1	1	1	tr|A0A1B8WLM8|A0A1B8WLM8_9BACI Pyrroline-5-carboxylate reductase OS=Bacillus sp. FJAT-26390 OX=1743142 GN=proC PE=3 SV=1	1	1	1	1	0	1	0	0	1	0	0	1	0	4.2	4.2	4.2	30.805	289	289	7							1	0.021472	1.5024	0	4.2	0	2204200	0	2204200	0	0	0	0	0	1	0	1	EADIIFLAMKPK
tr|A0A1B8WLV1|A0A1B8WLV1_9BACI	tr|A0A1B8WLV1|A0A1B8WLV1_9BACI	1	1	1	tr|A0A1B8WLV1|A0A1B8WLV1_9BACI Oxidoreductase OS=Bacillus sp. FJAT-26390 OX=1743142 GN=A7975_06975 PE=4 SV=1	1	1	1	1	1	0	0	1	0	0	1	0	0	2.4	2.4	2.4	47.141	424	424	6						1		0.021021	1.5024	2.4	0	0	2564800	2564800	0	0	0	0	0	0	0	0	0	EESSPMILAK
tr|A0A1B8WLX6|A0A1B8WLX6_9BACI	tr|A0A1B8WLX6|A0A1B8WLX6_9BACI	1	1	1	tr|A0A1B8WLX6|A0A1B8WLX6_9BACI Cobalt transporter OS=Bacillus sp. FJAT-26390 OX=1743142 GN=A7975_07215 PE=4 SV=1	1	1	1	1	0	0	1	0	0	1	0	0	1	2.2	2.2	2.2	35.245	325	325	4				2				0.021407	1.5024	0	0	2.2	0	0	0	0	0	0	0	0	0	2	2	FPIGFGR
tr|A0A1B8WMG3|A0A1B8WMG3_9BACI	tr|A0A1B8WMG3|A0A1B8WMG3_9BACI	1	1	1	tr|A0A1B8WMG3|A0A1B8WMG3_9BACI GTPase Der OS=Bacillus sp. FJAT-26390 OX=1743142 GN=der PE=3 SV=1	1	1	1	1	1	0	0	1	0	0	1	0	0	2.7	2.7	2.7	48.977	440	440	1	1							0.021341	1.5024	2.7	0	0	693680	693680	0	0	0	0	0	1	0	0	1	VYESTEKYSVMR
tr|A0A1B8WN05|A0A1B8WN05_9BACI	tr|A0A1B8WN05|A0A1B8WN05_9BACI	1	1	1	tr|A0A1B8WN05|A0A1B8WN05_9BACI Xylose isomerase OS=Bacillus sp. FJAT-26390 OX=1743142 GN=A7975_06190 PE=4 SV=1	1	1	1	1	0	0	1	0	0	1	0	0	1	4.4	4.4	4.4	31.144	273	273	6						1		0.021277	1.5024	0	0	4.4	6206100	0	0	6206100	0	0	0	0	0	1	1	TAEYVRELPELR
tr|A0A1C7GK42|A0A1C7GK42_9FIRM	tr|A0A1C7GK42|A0A1C7GK42_9FIRM	1	1	1	tr|A0A1C7GK42|A0A1C7GK42_9FIRM Radical SAM/SPASM domain-containing protein OS=Hungateiclostridiaceae bacterium KB18 OX=1834198 GN=A4V00_01990 PE=4 SV=1	1	1	1	1	1	0	0	1	0	0	1	0	0	1.4	1.4	1.4	54.782	483	483	7							1	0.021212	1.5024	1.4	0	0	0	0	0	0	0	0	0	1	0	0	1	LSRGGVR
tr|A0A1C7GMT3|A0A1C7GMT3_9FIRM	tr|A0A1C7GMT3|A0A1C7GMT3_9FIRM	1	1	1	tr|A0A1C7GMT3|A0A1C7GMT3_9FIRM SLH domain-containing protein OS=Hungateiclostridiaceae bacterium KB18 OX=1834198 GN=A4V00_05980 PE=4 SV=1	1	1	1	1	1	0	0	1	0	0	1	0	0	2	2	2	63.62	596	596	3			1					0.021148	1.5024	2	0	0	6082000	6082000	0	0	0	0	0	2	0	0	2	YPKDGWYEFDGK
tr|A0A1C7GNQ9|A0A1C7GNQ9_9FIRM	tr|A0A1C7GNQ9|A0A1C7GNQ9_9FIRM	1	1	1	tr|A0A1C7GNQ9|A0A1C7GNQ9_9FIRM Probable tRNA sulfurtransferase OS=Hungateiclostridiaceae bacterium KB18 OX=1834198 GN=thiI PE=3 SV=1	1	1	1	1	1	0	0	1	0	0	1	0	0	1.8	1.8	1.8	43.752	396	396	7							1	0.021084	1.5024	1.8	0	0	0	0	0	0	0	0	0	1	0	0	1	VVRLLRR
tr|A0A1C7GPU1|A0A1C7GPU1_9FIRM	tr|A0A1C7GPU1|A0A1C7GPU1_9FIRM	1	1	1	tr|A0A1C7GPU1|A0A1C7GPU1_9FIRM PilZ domain-containing protein OS=Hungateiclostridiaceae bacterium KB18 OX=1834198 GN=A4V00_04690 PE=4 SV=1	1	1	1	1	1	0	0	1	0	0	1	0	0	4.9	4.9	4.9	27.735	244	244	3			1					0.022013	1.5024	4.9	0	0	1961600	1961600	0	0	0	0	0	1	0	0	1	GYNRRMQSFNLK
tr|A0A1C7GSP5|A0A1C7GSP5_9FIRM	tr|A0A1C7GSP5|A0A1C7GSP5_9FIRM	1	1	1	tr|A0A1C7GSP5|A0A1C7GSP5_9FIRM UPF0597 protein A4V00_15190 OS=Hungateiclostridiaceae bacterium KB18 OX=1834198 GN=A4V00_15190 PE=3 SV=1	1	1	1	1	0	0	1	0	0	1	0	0	1	2.8	2.8	2.8	45.145	426	426	6						1		0.022082	1.5024	0	0	2.8	4096300	0	0	4096300	0	0	0	0	0	1	1	EGMCETDKTILR
tr|A0A1C7GW81|A0A1C7GW81_9FIRM;tr|A0A1C7GW02|A0A1C7GW02_9FIRM;tr|A0A1C7GTQ3|A0A1C7GTQ3_9FIRM	tr|A0A1C7GW81|A0A1C7GW81_9FIRM;tr|A0A1C7GW02|A0A1C7GW02_9FIRM;tr|A0A1C7GTQ3|A0A1C7GTQ3_9FIRM	1;1;1	1;1;1	1;1;1	tr|A0A1C7GW81|A0A1C7GW81_9FIRM Site-specific integrase OS=Hungateiclostridiaceae bacterium KB18 OX=1834198 GN=A4V00_17200 PE=3 SV=1;tr|A0A1C7GW02|A0A1C7GW02_9FIRM Site-specific integrase OS=Hungateiclostridiaceae bacterium KB18 OX=1834198 GN=A4V00_17885 PE	3	1	1	1	1	0	0	1	0	0	1	0	0	3	3	3	46.455	405	405;405;405	1	1							0.022152	1.5024	3	0	0	640890	640890	0	0	0	0	0	1	0	0	1	VPLNQAAVQAVR
tr|A0A367YQT1|A0A367YQT1_9ASCO;tr|A0A367XMA9|A0A367XMA9_9ASCO;tr|A0A1D8PH22|A0A1D8PH22_CANAL	tr|A0A367YQT1|A0A367YQT1_9ASCO;tr|A0A367XMA9|A0A367XMA9_9ASCO;tr|A0A1D8PH22|A0A1D8PH22_CANAL	1;1;1	1;1;1	1;1;1	tr|A0A367YQT1|A0A367YQT1_9ASCO Vacuolar protein-sorting-associated protein 36 OS=Candida viswanathii OX=5486 GN=VPS36_0 PE=3 SV=1;tr|A0A367XMA9|A0A367XMA9_9ASCO Vacuolar protein-sorting-associated protein 36 OS=Candida viswanathii OX=5486 GN=VPS36_1 PE=3 S	3	1	1	1	1	1	0	1	1	0	1	1	0	1.1	1.1	1.1	75.148	658	658;658;665	5			1				1	0.022222	1.5024	1.1	1.1	0	0	0	0	0	0	0	0	1	1	0	2	CTSCGIR
tr|A0A1D8PHZ2|A0A1D8PHZ2_CANAL	tr|A0A1D8PHZ2|A0A1D8PHZ2_CANAL	1	1	1	tr|A0A1D8PHZ2|A0A1D8PHZ2_CANAL Sedoheptulose 1,7-bisphosphatase OS=Candida albicans (strain SC5314 / ATCC MYA-2876) OX=237561 GN=CAALFM_C207790CA PE=4 SV=1	1	1	1	1	0	0	1	0	0	1	0	0	1	5	5	5	27.555	241	241	6						1		0.022293	1.5024	0	0	5	4544000	0	0	4544000	0	0	0	0	0	2	2	SKIPYPRLIFVR
tr|A0A1D8PIE8|A0A1D8PIE8_CANAL	tr|A0A1D8PIE8|A0A1D8PIE8_CANAL	1	1	1	tr|A0A1D8PIE8|A0A1D8PIE8_CANAL Zn(2)-C6 fungal-type domain-containing protein OS=Candida albicans (strain SC5314 / ATCC MYA-2876) OX=237561 GN=RHA1 PE=4 SV=1	1	1	1	1	1	0	0	1	0	0	1	0	0	1	1	1	113.96	989	989	6						1		0.022364	1.5024	1	0	0	463500	463500	0	0	0	0	0	0	0	0	0	KLLLNYLGVK
tr|A0A1D8PL05|A0A1D8PL05_CANAL	tr|A0A1D8PL05|A0A1D8PL05_CANAL	1	1	1	tr|A0A1D8PL05|A0A1D8PL05_CANAL RING-type E3 ubiquitin transferase OS=Candida albicans (strain SC5314 / ATCC MYA-2876) OX=237561 GN=CAALFM_C400320CA PE=3 SV=1	1	1	1	1	1	0	0	1	0	0	1	0	0	3.3	3.3	3.3	34.749	302	302	6						1		0.022436	1.5024	3.3	0	0	134080	134080	0	0	0	0	0	0	0	0	0	QTEDTTDDAK
tr|A0A1D8PL24|A0A1D8PL24_CANAL;tr|A0A367XYT5|A0A367XYT5_9ASCO	tr|A0A1D8PL24|A0A1D8PL24_CANAL;tr|A0A367XYT5|A0A367XYT5_9ASCO	1;1	1;1	1;1	tr|A0A1D8PL24|A0A1D8PL24_CANAL Histone demethylase OS=Candida albicans (strain SC5314 / ATCC MYA-2876) OX=237561 GN=CAALFM_C400260WA PE=4 SV=1;tr|A0A367XYT5|A0A367XYT5_9ASCO Histone demethylase JHD2 OS=Candida viswanathii OX=5486 GN=JHD2 PE=4 SV=1	2	1	1	1	1	0	0	1	0	0	1	0	0	1.7	1.7	1.7	83.698	723	723;738	3			1					0.022508	1.5024	1.7	0	0	52403000	52403000	0	0	0	0	0	1	0	0	1	DFFRENINRFLK
tr|A0A1D8PRP3|A0A1D8PRP3_CANAL	tr|A0A1D8PRP3|A0A1D8PRP3_CANAL	1	1	1	tr|A0A1D8PRP3|A0A1D8PRP3_CANAL Mms22p OS=Candida albicans (strain SC5314 / ATCC MYA-2876) OX=237561 GN=MMS22 PE=4 SV=1	1	1	1	1	1	0	0	1	0	0	1	0	0	0.4	0.4	0.4	196.92	1704	1704	6						1		0.022581	1.5024	0.4	0	0	0	0	0	0	0	0	0	1	0	0	1	FVNFQFK
tr|A0A1D8PSG3|A0A1D8PSG3_CANAL	tr|A0A1D8PSG3|A0A1D8PSG3_CANAL	1	1	1	tr|A0A1D8PSG3|A0A1D8PSG3_CANAL Uncharacterized protein OS=Candida albicans (strain SC5314 / ATCC MYA-2876) OX=237561 GN=CAALFM_CR03480WA PE=4 SV=1	1	1	1	1	0	0	1	0	0	1	0	0	1	1.7	1.7	1.7	79.415	708	708	6						1		0.022654	1.5024	0	0	1.7	1553700	0	0	1553700	0	0	0	0	0	1	1	DPSNLSIEMALR
tr|A0A1D8PT64|A0A1D8PT64_CANAL	tr|A0A1D8PT64|A0A1D8PT64_CANAL	1	1	1	tr|A0A1D8PT64|A0A1D8PT64_CANAL Zcf19p OS=Candida albicans (strain SC5314 / ATCC MYA-2876) OX=237561 GN=ZCF19 PE=4 SV=1	1	1	1	1	1	0	0	1	0	0	1	0	0	1.6	1.6	1.6	71.528	619	619	6						1		0.022727	1.5024	1.6	0	0	430770	430770	0	0	0	0	0	0	0	0	0	YYKYKGPNNR
tr|A0A1D8PT92|A0A1D8PT92_CANAL	tr|A0A1D8PT92|A0A1D8PT92_CANAL	1	1	1	tr|A0A1D8PT92|A0A1D8PT92_CANAL DUF1776-domain-containing protein OS=Candida albicans (strain SC5314 / ATCC MYA-2876) OX=237561 GN=CAALFM_CR06620WA PE=4 SV=1	1	1	1	1	1	0	0	1	0	0	1	0	0	2.7	2.7	2.7	51.052	448	448	3			1					0.022801	1.5024	2.7	0	0	1848100	1848100	0	0	0	0	0	6	0	0	6	ILPESWIQWLLK
tr|A0A1D8PU59|A0A1D8PU59_CANAL	tr|A0A1D8PU59|A0A1D8PU59_CANAL	1	1	1	tr|A0A1D8PU59|A0A1D8PU59_CANAL Utp5p OS=Candida albicans (strain SC5314 / ATCC MYA-2876) OX=237561 GN=UTP5 PE=3 SV=1	1	1	1	1	0	1	0	0	1	0	0	1	0	3.3	3.3	3.3	71.339	636	636	6						1		0.22727	2.0638	0	3.3	0	13733000	0	13733000	0	0	0	0	0	1	0	1	DLEFQDHQEDEEDTEESLAEK
tr|A0A1G8GHV1|A0A1G8GHV1_9CLOT	tr|A0A1G8GHV1|A0A1G8GHV1_9CLOT	1	1	1	tr|A0A1G8GHV1|A0A1G8GHV1_9CLOT Uncharacterized protein OS=Proteiniclasticum ruminis OX=398199 GN=SAMN05421804_101269 PE=4 SV=1	1	1	1	1	1	0	0	1	0	0	1	0	0	6.5	6.5	6.5	18.079	154	154	6						1		0.022876	1.5024	6.5	0	0	1496100	1496100	0	0	0	0	0	0	0	0	0	LSYCEDLKLK
tr|A0A1G8HIH0|A0A1G8HIH0_9CLOT	tr|A0A1G8HIH0|A0A1G8HIH0_9CLOT	1	1	1	tr|A0A1G8HIH0|A0A1G8HIH0_9CLOT Peptidase family M50 OS=Proteiniclasticum ruminis OX=398199 GN=SAMN05421804_101595 PE=3 SV=1	1	1	1	1	0	0	1	0	0	1	0	0	1	3.2	3.2	3.2	43.419	379	379	6						1		0.022951	1.5024	0	0	3.2	12524000	0	0	12524000	0	0	0	0	0	1	1	ILIKDQDINGLR
tr|A0A1I4XXP4|A0A1I4XXP4_9CLOT;tr|A0A1G8NCT8|A0A1G8NCT8_9CLOT	tr|A0A1I4XXP4|A0A1I4XXP4_9CLOT;tr|A0A1G8NCT8|A0A1G8NCT8_9CLOT	1;1	1;1	1;1	tr|A0A1I4XXP4|A0A1I4XXP4_9CLOT Amidophosphoribosyltransferase OS=Proteiniclasticum ruminis OX=398199 GN=purF PE=3 SV=1;tr|A0A1G8NCT8|A0A1G8NCT8_9CLOT Amidophosphoribosyltransferase OS=Proteiniclasticum ruminis OX=398199 GN=purF PE=3 SV=1	2	1	1	1	1	0	0	1	0	0	1	0	0	2.6	2.6	2.6	50.369	463	463;463	1	1							0.023026	1.5024	2.6	0	0	3159800	3159800	0	0	0	0	0	3	0	0	3	DPFGIRPLIIGK
tr|A0A1I4ZPT5|A0A1I4ZPT5_9CLOT;tr|A0A1G8PRL1|A0A1G8PRL1_9CLOT	tr|A0A1I4ZPT5|A0A1I4ZPT5_9CLOT;tr|A0A1G8PRL1|A0A1G8PRL1_9CLOT	1;1	1;1	1;1	tr|A0A1I4ZPT5|A0A1I4ZPT5_9CLOT ABC-2 type transport system ATP-binding protein OS=Proteiniclasticum ruminis OX=398199 GN=SAMN04488695_10293 PE=4 SV=1;tr|A0A1G8PRL1|A0A1G8PRL1_9CLOT ABC-2 type transport system ATP-binding protein OS=Proteiniclasticum rumini	2	1	1	1	0	1	0	0	1	0	0	1	0	5.2	5.2	5.2	26.399	233	233;233	7							1	0.023102	1.5024	0	5.2	0	11490000	0	11490000	0	0	0	0	0	1	0	1	EKVQLILVMSRR
tr|A0A1G8RYY7|A0A1G8RYY7_9CLOT	tr|A0A1G8RYY7|A0A1G8RYY7_9CLOT	1	1	1	tr|A0A1G8RYY7|A0A1G8RYY7_9CLOT PrpF protein OS=Proteiniclasticum ruminis OX=398199 GN=SAMN05421804_11017 PE=3 SV=1	1	1	1	1	1	0	0	1	0	0	1	0	0	2.7	2.7	2.7	40.577	376	376	6						1		0.023179	1.5024	2.7	0	0	3800100	3800100	0	0	0	0	0	0	0	0	0	PATFIDLSGK
tr|A0A1I5BDK7|A0A1I5BDK7_9CLOT	tr|A0A1I5BDK7|A0A1I5BDK7_9CLOT	1	1	1	tr|A0A1I5BDK7|A0A1I5BDK7_9CLOT PAS domain S-box-containing protein/diguanylate cyclase (GGDEF) domain-containing protein OS=Proteiniclasticum ruminis OX=398199 GN=SAMN04488695_104159 PE=4 SV=1	1	1	1	1	0	0	1	0	0	1	0	0	1	1.5	1.5	1.5	93.032	808	808	6						1		0.021538	1.5024	0	0	1.5	892640	0	0	892640	0	0	0	0	0	1	1	VLEKQIAQVELR
tr|A0A1I5SD29|A0A1I5SD29_9FIRM	tr|A0A1I5SD29|A0A1I5SD29_9FIRM	1	1	1	tr|A0A1I5SD29|A0A1I5SD29_9FIRM Transposase, putative, N-terminal domain-containing protein OS=Caldicoprobacter faecalis OX=937334 GN=SAMN05444406_10288 PE=4 SV=1	1	1	1	1	1	0	0	1	0	0	1	0	0	8.1	8.1	8.1	17.426	148	148	3			1					0.020896	1.5024	8.1	0	0	1715600	1715600	0	0	0	0	0	1	0	0	1	RWSSCMKYAYNR
tr|A0A1I5TDP2|A0A1I5TDP2_9FIRM	tr|A0A1I5TDP2|A0A1I5TDP2_9FIRM	1	1	1	tr|A0A1I5TDP2|A0A1I5TDP2_9FIRM Predicted Zn-dependent peptidase OS=Caldicoprobacter faecalis OX=937334 GN=SAMN05444406_10479 PE=4 SV=1	1	1	1	1	1	0	0	1	0	0	1	0	0	2.8	2.8	2.8	49.152	430	430	1	1							0.019444	1.5024	2.8	0	0	2307200	2307200	0	0	0	0	0	1	0	0	1	VKLDTIYFLRNR
tr|A0A1I5X854|A0A1I5X854_9FIRM	tr|A0A1I5X854|A0A1I5X854_9FIRM	1	1	1	tr|A0A1I5X854|A0A1I5X854_9FIRM Transposase OS=Caldicoprobacter faecalis OX=937334 GN=SAMN05444406_12316 PE=4 SV=1	1	1	1	1	0	0	1	0	0	1	0	0	1	6.8	6.8	6.8	12.191	103	103	4				1				0.020833	1.5024	0	0	6.8	0	0	0	0	0	0	0	0	0	1	1	QTYKLLR
tr|A0A1Q5SNW4|A0A1Q5SNW4_9EURO	tr|A0A1Q5SNW4|A0A1Q5SNW4_9EURO	1	1	1	tr|A0A1Q5SNW4|A0A1Q5SNW4_9EURO Derlin OS=Penicillium subrubescens OX=1316194 GN=PENSUB_13765 PE=3 SV=1	1	1	1	1	1	0	0	1	0	0	1	0	0	9	9	9	15.304	134	134	3			1					0.019774	1.5024	9	0	0	38241000	38241000	0	0	0	0	0	1	0	0	1	FFYKHTPNVGYR
tr|A0A1Q5SQW3|A0A1Q5SQW3_9EURO;tr|A0A9W9FZR8|A0A9W9FZR8_9EURO	tr|A0A1Q5SQW3|A0A1Q5SQW3_9EURO;tr|A0A9W9FZR8|A0A9W9FZR8_9EURO	1;1	1;1	1;1	tr|A0A1Q5SQW3|A0A1Q5SQW3_9EURO Alpha-glucuronidase OS=Penicillium subrubescens OX=1316194 GN=PENSUB_13522 PE=4 SV=1;tr|A0A9W9FZR8|A0A9W9FZR8_9EURO Alpha-glucuronidase OS=Penicillium angulare OX=116970 GN=aguA PE=3 SV=1	2	1	1	1	1	0	0	1	0	0	1	0	0	2.5	2.5	2.5	53.24	478	478;827	3			1					0.019718	1.5024	2.5	0	0	1417900	1417900	0	0	0	0	0	1	0	0	1	EVLDFDMRIDGK
tr|A0A1Q5SRJ5|A0A1Q5SRJ5_9EURO	tr|A0A1Q5SRJ5|A0A1Q5SRJ5_9EURO	1	1	1	tr|A0A1Q5SRJ5|A0A1Q5SRJ5_9EURO alpha-L-rhamnosidase OS=Penicillium subrubescens OX=1316194 GN=PENSUB_13338 PE=4 SV=1	1	1	1	1	1	1	0	1	1	0	1	1	0	0.8	0.8	0.8	104.59	917	917	5.33			1			1	1	0.019663	1.5024	0.8	0.8	0	0	0	0	0	0	0	0	2	1	0	3	VESNEQR
tr|A0A1Q5SXS4|A0A1Q5SXS4_9EURO	tr|A0A1Q5SXS4|A0A1Q5SXS4_9EURO	1	1	1	tr|A0A1Q5SXS4|A0A1Q5SXS4_9EURO Rhamnolipids biosynthesis 3-oxoacyl-[acyl-carrier-protein] reductase OS=Penicillium subrubescens OX=1316194 GN=PENSUB_12640 PE=3 SV=1	1	1	1	1	1	0	0	1	0	0	1	0	0	4.6	4.6	4.6	27.809	262	262	3			1					0.019608	1.5024	4.6	0	0	31088000	31088000	0	0	0	0	0	1	0	0	1	MDSESLFNVKGK
tr|A0A1Q5SXV0|A0A1Q5SXV0_9EURO;tr|A0A9W9VY24|A0A9W9VY24_9EURO;tr|A0A9W9FZ80|A0A9W9FZ80_9EURO	tr|A0A1Q5SXV0|A0A1Q5SXV0_9EURO;tr|A0A9W9VY24|A0A9W9VY24_9EURO;tr|A0A9W9FZ80|A0A9W9FZ80_9EURO	1;1;1	1;1;1	1;1;1	tr|A0A1Q5SXV0|A0A1Q5SXV0_9EURO Ubiquitin carboxyl-terminal hydrolase OS=Penicillium subrubescens OX=1316194 GN=PENSUB_12711 PE=3 SV=1;tr|A0A9W9VY24|A0A9W9VY24_9EURO Ubiquitin carboxyl-terminal hydrolase OS=Penicillium cosmopolitanum OX=1131564 GN=N7509_006	3	1	1	1	1	0	0	1	0	0	1	0	0	1.4	1.4	1.4	82.27	730	730;775;827	6						1		0.019553	1.5024	1.4	0	0	3422600	3422600	0	0	0	0	0	0	0	0	0	LPRVLALHLK
tr|A0A1Q5T271|A0A1Q5T271_9EURO;tr|A0A9W9K120|A0A9W9K120_9EURO	tr|A0A1Q5T271|A0A1Q5T271_9EURO;tr|A0A9W9K120|A0A9W9K120_9EURO	1;1	1;1	1;1	tr|A0A1Q5T271|A0A1Q5T271_9EURO Tat-binding-like protein OS=Penicillium subrubescens OX=1316194 GN=PENSUB_11610 PE=3 SV=1;tr|A0A9W9K120|A0A9W9K120_9EURO AAA+ ATPase domain-containing protein OS=Penicillium angulare OX=116970 GN=N7456_011803 PE=3 SV=1	2	1	1	1	1	0	0	1	0	0	1	0	0	0.4	0.4	0.4	176.62	1599	1599;1639	6						1		0.019499	1.5024	0.4	0	0	0	0	0	0	0	0	0	1	0	0	1	FHIVPPR
tr|A0A9W9G831|A0A9W9G831_9EURO;tr|A0A1Q5T5W7|A0A1Q5T5W7_9EURO	tr|A0A9W9G831|A0A9W9G831_9EURO;tr|A0A1Q5T5W7|A0A1Q5T5W7_9EURO	1;1	1;1	1;1	tr|A0A9W9G831|A0A9W9G831_9EURO U3 small nucleolar RNA-associated protein 13 C-terminal domain-containing protein OS=Penicillium angulare OX=116970 GN=N7456_001864 PE=4 SV=1;tr|A0A1Q5T5W7|A0A1Q5T5W7_9EURO U3 small nucleolar RNA-associated protein 13 C-termi	2	1	1	1	1	0	0	1	0	0	1	0	0	1.2	1.2	1.2	104.23	967	967;969	1	1							0.019391	1.5024	1.2	0	0	669310	669310	0	0	0	0	0	1	0	0	1	DNTARLWRLDPK
tr|A0A1Q5T5Y9|A0A1Q5T5Y9_9EURO	tr|A0A1Q5T5Y9|A0A1Q5T5Y9_9EURO	1	1	1	tr|A0A1Q5T5Y9|A0A1Q5T5Y9_9EURO 60S ribosomal protein L36 OS=Penicillium subrubescens OX=1316194 GN=PENSUB_11159 PE=3 SV=1	1	1	1	1	1	0	0	1	0	0	1	0	0	0.9	0.9	0.9	122.07	1092	1092	6						1		0.019337	1.5024	0.9	0	0	25620000	25620000	0	0	0	0	0	0	0	0	0	ITDQLFSILK
tr|A0A1Q5T8T4|A0A1Q5T8T4_9EURO	tr|A0A1Q5T8T4|A0A1Q5T8T4_9EURO	1	1	1	tr|A0A1Q5T8T4|A0A1Q5T8T4_9EURO Bromo domain-containing protein OS=Penicillium subrubescens OX=1316194 GN=PENSUB_10801 PE=4 SV=1	1	1	1	1	0	1	0	0	1	0	0	1	0	1.2	1.2	1.2	109.55	1010	1010	7							1	0.019284	1.5024	0	1.2	0	14372000	0	14372000	0	0	0	0	0	3	0	3	LSIPESPVSPAR
tr|A0A9W9KIK0|A0A9W9KIK0_9EURO;tr|A0A9W9W344|A0A9W9W344_9EURO;tr|A0A1Q5T8Y5|A0A1Q5T8Y5_9EURO	tr|A0A9W9KIK0|A0A9W9KIK0_9EURO;tr|A0A9W9W344|A0A9W9W344_9EURO;tr|A0A1Q5T8Y5|A0A1Q5T8Y5_9EURO	1;1;1	1;1;1	1;1;1	tr|A0A9W9KIK0|A0A9W9KIK0_9EURO Metallo-beta-lactamase domain-containing protein OS=Penicillium angulare OX=116970 GN=N7456_004450 PE=4 SV=1;tr|A0A9W9W344|A0A9W9W344_9EURO Metallo-beta-lactamase domain-containing protein OS=Penicillium cosmopolitanum OX=113	3	1	1	1	1	0	0	1	0	0	1	0	0	2.6	2.6	2.6	30.593	269	269;272;274	7							1	0.019231	1.5024	2.6	0	0	0	0	0	0	0	0	0	1	0	0	1	ELVFLHK
tr|A0A1Q5TD71|A0A1Q5TD71_9EURO	tr|A0A1Q5TD71|A0A1Q5TD71_9EURO	1	1	1	tr|A0A1Q5TD71|A0A1Q5TD71_9EURO Uncharacterized protein OS=Penicillium subrubescens OX=1316194 GN=PENSUB_9264 PE=4 SV=1	1	1	1	1	0	1	1	0	1	1	0	1	1	2	2	2	68.005	601	601	6.5						1	1	0.019178	1.5024	0	2	2	5568200	0	2767300	2800900	0	0	0	0	1	1	2	KVRELYSFWLLK
tr|A0A1Q5TE42|A0A1Q5TE42_9EURO	tr|A0A1Q5TE42|A0A1Q5TE42_9EURO	1	1	1	tr|A0A1Q5TE42|A0A1Q5TE42_9EURO Uncharacterized protein OS=Penicillium subrubescens OX=1316194 GN=PENSUB_9173 PE=4 SV=1	1	1	1	1	0	1	0	0	1	0	0	1	0	0.8	0.8	0.8	96.947	853	853	2		1						0.019126	1.5024	0	0.8	0	0	0	0	0	0	0	0	0	1	0	1	PDFEAFR
tr|A0A1Q5TEB2|A0A1Q5TEB2_9EURO	tr|A0A1Q5TEB2|A0A1Q5TEB2_9EURO	1	1	1	tr|A0A1Q5TEB2|A0A1Q5TEB2_9EURO rRNA-processing protein fcf2 OS=Penicillium subrubescens OX=1316194 GN=PENSUB_9240 PE=4 SV=1	1	1	1	1	1	0	0	1	0	0	1	0	0	4.5	4.5	4.5	24.956	220	220	6						1		0.019074	1.5024	4.5	0	0	10751000	10751000	0	0	0	0	0	0	0	0	0	DIQATKTSGK
tr|A0A1Q5TF52|A0A1Q5TF52_9EURO	tr|A0A1Q5TF52|A0A1Q5TF52_9EURO	1	1	1	tr|A0A1Q5TF52|A0A1Q5TF52_9EURO Uncharacterized protein OS=Penicillium subrubescens OX=1316194 GN=PENSUB_8738 PE=4 SV=1	1	1	1	1	0	0	1	0	0	1	0	0	1	3.9	3.9	3.9	34.349	307	307	6						1		0.01983	1.5024	0	0	3.9	608080	0	0	608080	0	0	0	0	0	1	1	ADPFAAVDPSLR
tr|A0A1Q5TFG6|A0A1Q5TFG6_9EURO;tr|A0A9W9F3M1|A0A9W9F3M1_9EURO	tr|A0A1Q5TFG6|A0A1Q5TFG6_9EURO;tr|A0A9W9F3M1|A0A9W9F3M1_9EURO	1;1	1;1	1;1	tr|A0A1Q5TFG6|A0A1Q5TFG6_9EURO Beta-glucosidase 1B OS=Penicillium subrubescens OX=1316194 GN=PENSUB_8890 PE=3 SV=1;tr|A0A9W9F3M1|A0A9W9F3M1_9EURO Beta-glucosidase OS=Penicillium angulare OX=116970 GN=N7456_008924 PE=3 SV=1	2	1	1	1	0	1	0	0	1	0	0	1	0	1.4	1.4	1.4	55.981	488	488;627	2		1						0.019886	1.5024	0	1.4	0	0	0	0	0	0	0	0	0	1	0	1	FSLAWSR
tr|A0A9W9F5N2|A0A9W9F5N2_9EURO;tr|A0A1Q5TKL7|A0A1Q5TKL7_9EURO	tr|A0A9W9F5N2|A0A9W9F5N2_9EURO;tr|A0A1Q5TKL7|A0A1Q5TKL7_9EURO	1;1	1;1	1;1	tr|A0A9W9F5N2|A0A9W9F5N2_9EURO CCR4-Not complex component N.t1.c1 C-terminal OS=Penicillium angulare OX=116970 GN=N7456_009861 PE=4 SV=1;tr|A0A1Q5TKL7|A0A1Q5TKL7_9EURO General negative regulator of transcription subunit 1 OS=Penicillium subrubescens OX=131	2	1	1	1	1	0	0	1	0	0	1	0	0	0.3	0.3	0.3	257.15	2308	2308;2330	7							1	0.019943	1.5024	0.3	0	0	0	0	0	0	0	0	0	1	0	0	1	LVVLLVK
tr|A0A1Q5TKN7|A0A1Q5TKN7_9EURO	tr|A0A1Q5TKN7|A0A1Q5TKN7_9EURO	1	1	1	tr|A0A1Q5TKN7|A0A1Q5TKN7_9EURO Trafficking protein particle complex subunit 12 OS=Penicillium subrubescens OX=1316194 GN=PENSUB_7720 PE=4 SV=1	1	1	1	1	1	0	0	1	0	0	1	0	0	1.7	1.7	1.7	44.736	405	405	6.33						2	1	0.02	1.5024	1.7	0	0	0	0	0	0	0	0	0	3	0	0	3	PLAHFPR
tr|A0A1Q5TMD2|A0A1Q5TMD2_9EURO	tr|A0A1Q5TMD2|A0A1Q5TMD2_9EURO	1	1	1	tr|A0A1Q5TMD2|A0A1Q5TMD2_9EURO F-box domain-containing protein OS=Penicillium subrubescens OX=1316194 GN=PENSUB_7377 PE=4 SV=1	1	1	1	1	1	0	0	1	0	0	1	0	0	9.6	9.6	9.6	14.284	125	125	1	1							0.020057	1.5024	9.6	0	0	990120	990120	0	0	0	0	0	1	0	0	1	HRRPLAPILGAR
tr|A0A1Q5TQN0|A0A1Q5TQN0_9EURO	tr|A0A1Q5TQN0|A0A1Q5TQN0_9EURO	1	1	1	tr|A0A1Q5TQN0|A0A1Q5TQN0_9EURO Acyl-CoA dehydrogenase OS=Penicillium subrubescens OX=1316194 GN=PENSUB_7071 PE=3 SV=1	1	1	1	1	0	1	1	0	1	1	0	1	1	2.3	2.3	2.3	57.3	513	513	6.33						2	1	0.020115	1.5024	0	2.3	2.3	35578000	0	3625100	31953000	0	0	0	0	1	3	4	KQVTAEVLSGQK
tr|A0A1Q5TUD6|A0A1Q5TUD6_9EURO	tr|A0A1Q5TUD6|A0A1Q5TUD6_9EURO	1	1	1	tr|A0A1Q5TUD6|A0A1Q5TUD6_9EURO Selenoprotein O OS=Penicillium subrubescens OX=1316194 GN=PENSUB_6850 PE=3 SV=1	1	1	1	1	0	1	0	0	1	0	0	1	0	1.8	1.8	1.8	74.651	665	665	7							1	0.020173	1.5024	0	1.8	0	9604100	0	9604100	0	0	0	0	0	1	0	1	APRQTLGPRMVK
tr|A0A1Q5U0R3|A0A1Q5U0R3_9EURO	tr|A0A1Q5U0R3|A0A1Q5U0R3_9EURO	1	1	1	tr|A0A1Q5U0R3|A0A1Q5U0R3_9EURO Zn(2)-C6 fungal-type domain-containing protein OS=Penicillium subrubescens OX=1316194 GN=PENSUB_6514 PE=4 SV=1	1	1	1	1	1	0	0	1	0	0	1	0	0	2.4	2.4	2.4	56.002	504	504	1	1							0.020231	1.5024	2.4	0	0	637100	637100	0	0	0	0	0	1	0	0	1	LDQDSQIANYYR
tr|A0A1Q5U4S5|A0A1Q5U4S5_9EURO	tr|A0A1Q5U4S5|A0A1Q5U4S5_9EURO	1	1	1	tr|A0A1Q5U4S5|A0A1Q5U4S5_9EURO SWI5-dependent HO expression protein 3 OS=Penicillium subrubescens OX=1316194 GN=PENSUB_6071 PE=4 SV=1	1	1	1	1	1	0	0	1	0	0	1	0	0	3.3	3.3	3.3	41.253	363	363	3			1					0.02029	1.5024	3.3	0	0	3512900	3512900	0	0	0	0	0	1	0	0	1	ALHADYKETKDK
tr|A0A1Q5U9Q5|A0A1Q5U9Q5_9EURO	tr|A0A1Q5U9Q5|A0A1Q5U9Q5_9EURO	1	1	1	tr|A0A1Q5U9Q5|A0A1Q5U9Q5_9EURO Uncharacterized protein OS=Penicillium subrubescens OX=1316194 GN=PENSUB_5414 PE=4 SV=1	1	1	1	1	1	0	0	1	0	0	1	0	0	1.7	1.7	1.7	80.341	705	705	3			1					0.020349	1.5024	1.7	0	0	1002000	1002000	0	0	0	0	0	1	0	0	1	QWNEIMVRNKWR
tr|A0A1Q5UC54|A0A1Q5UC54_9EURO	tr|A0A1Q5UC54|A0A1Q5UC54_9EURO	1	1	1	tr|A0A1Q5UC54|A0A1Q5UC54_9EURO DUF3824 domain-containing protein OS=Penicillium subrubescens OX=1316194 GN=PENSUB_4506 PE=4 SV=1	1	1	1	1	0	0	1	0	0	1	0	0	1	1.4	1.4	1.4	99.501	888	888	6						1		0.020408	1.5024	0	0	1.4	545440	0	0	545440	0	0	0	0	0	1	1	VEREYERDYYER
tr|A0A9W9VPJ8|A0A9W9VPJ8_9EURO;tr|A0A9W9F750|A0A9W9F750_9EURO;tr|A0A1Q5UCL9|A0A1Q5UCL9_9EURO	tr|A0A9W9VPJ8|A0A9W9VPJ8_9EURO;tr|A0A9W9F750|A0A9W9F750_9EURO;tr|A0A1Q5UCL9|A0A1Q5UCL9_9EURO	1;1;1	1;1;1	1;1;1	tr|A0A9W9VPJ8|A0A9W9VPJ8_9EURO C2H2-type domain-containing protein OS=Penicillium cosmopolitanum OX=1131564 GN=N7509_009478 PE=4 SV=1;tr|A0A9W9F750|A0A9W9F750_9EURO C2H2-type domain-containing protein OS=Penicillium angulare OX=116970 GN=N7456_010699 PE=4	3	1	1	1	1	0	0	1	0	0	1	0	0	1.7	1.7	1.7	66.096	581	581;595;610	6						1		0.020468	1.5024	1.7	0	0	509980	509980	0	0	0	0	0	0	0	0	0	IFCCTFCCDR
tr|A0A1Q5UDD2|A0A1Q5UDD2_9EURO	tr|A0A1Q5UDD2|A0A1Q5UDD2_9EURO	1	1	1	tr|A0A1Q5UDD2|A0A1Q5UDD2_9EURO MHYT domain-containing protein OS=Penicillium subrubescens OX=1316194 GN=PENSUB_3811 PE=4 SV=1	1	1	1	1	1	0	0	1	0	0	1	0	0	1.6	1.6	1.6	81.976	736	736	3			1					0.020528	1.5024	1.6	0	0	901830	901830	0	0	0	0	0	4	0	0	4	ELNQEFFCTDVR
tr|A0A9W9W9I9|A0A9W9W9I9_9EURO;tr|A0A1Q5UE35|A0A1Q5UE35_9EURO	tr|A0A9W9W9I9|A0A9W9W9I9_9EURO;tr|A0A1Q5UE35|A0A1Q5UE35_9EURO	1;1	1;1	1;1	tr|A0A9W9W9I9|A0A9W9W9I9_9EURO 3-hydroxyisobutyryl-CoA hydrolase OS=Penicillium cosmopolitanum OX=1131564 GN=N7509_002667 PE=4 SV=1;tr|A0A1Q5UE35|A0A1Q5UE35_9EURO 3-hydroxyisobutyryl-CoA hydrolase OS=Penicillium subrubescens OX=1316194 GN=PENSUB_4038 PE=4	2	1	1	1	1	0	0	1	0	0	1	0	0	1.5	1.5	1.5	52.464	471	471;472	7							1	0.020588	1.5024	1.5	0	0	0	0	0	0	0	0	0	1	0	0	1	VTNPAFR
tr|A0A9W9W1W7|A0A9W9W1W7_9EURO;tr|A0A1Q5UG63|A0A1Q5UG63_9EURO	tr|A0A9W9W1W7|A0A9W9W1W7_9EURO;tr|A0A1Q5UG63|A0A1Q5UG63_9EURO	1;1	1;1	1;1	tr|A0A9W9W1W7|A0A9W9W1W7_9EURO Glycosyl transferase OS=Penicillium cosmopolitanum OX=1131564 GN=N7509_005292 PE=4 SV=1;tr|A0A1Q5UG63|A0A1Q5UG63_9EURO Glycosyl transferase family 1 domain-containing protein OS=Penicillium subrubescens OX=1316194 GN=PENSUB_2	2	1	1	1	1	0	0	1	0	0	1	0	0	0.2	0.2	0.2	318.83	2839	2839;2870	6						2		0.020649	1.5024	0.2	0	0	0	0	0	0	0	0	0	2	0	0	2	TDDTEIR
tr|A0A1Q5UG69|A0A1Q5UG69_9EURO	tr|A0A1Q5UG69|A0A1Q5UG69_9EURO	1	1	1	tr|A0A1Q5UG69|A0A1Q5UG69_9EURO Ubiquitin-conjugating enzyme E2 Q2 OS=Penicillium subrubescens OX=1316194 GN=PENSUB_2963 PE=4 SV=1	1	1	1	1	1	0	0	1	0	0	1	0	0	1.1	1.1	1.1	126.12	1131	1131	3			1					0.02071	1.5024	1.1	0	0	2243500	2243500	0	0	0	0	0	2	0	0	2	GVQLSEKEVLNR
tr|A0A1Q5UIQ7|A0A1Q5UIQ7_9EURO	tr|A0A1Q5UIQ7|A0A1Q5UIQ7_9EURO	1	1	1	tr|A0A1Q5UIQ7|A0A1Q5UIQ7_9EURO C-8 sterol isomerase OS=Penicillium subrubescens OX=1316194 GN=PENSUB_2114 PE=3 SV=1	1	1	1	1	1	0	0	1	0	0	1	0	0	9.3	9.3	9.3	12.382	108	108	6						1		0.020772	1.5024	9.3	0	0	209930	209930	0	0	0	0	0	0	0	0	0	LDQFYIFYPK
tr|A0A1Q5UJV3|A0A1Q5UJV3_9EURO;tr|A0A9W9EV20|A0A9W9EV20_9EURO	tr|A0A1Q5UJV3|A0A1Q5UJV3_9EURO;tr|A0A9W9EV20|A0A9W9EV20_9EURO	1;1	1;1	1;1	tr|A0A1Q5UJV3|A0A1Q5UJV3_9EURO F-box protein OS=Penicillium subrubescens OX=1316194 GN=PENSUB_1464 PE=4 SV=1;tr|A0A9W9EV20|A0A9W9EV20_9EURO Leucine Rich Repeat domain protein OS=Penicillium angulare OX=116970 GN=N7456_012045 PE=4 SV=1	2	1	1	1	1	0	0	1	0	0	1	0	0	1.9	1.9	1.9	70.326	639	639;644	1	1							0.016588	1.5024	1.9	0	0	1088900	1088900	0	0	0	0	0	3	0	0	3	SWKMGARWWGMR
tr|A0A9X0B4R2|A0A9X0B4R2_9EURO;tr|A0A9W9FXL6|A0A9W9FXL6_9EURO;tr|A0A1Q5UJY4|A0A1Q5UJY4_9EURO	tr|A0A9X0B4R2|A0A9X0B4R2_9EURO;tr|A0A9W9FXL6|A0A9W9FXL6_9EURO;tr|A0A1Q5UJY4|A0A1Q5UJY4_9EURO	1;1;1	1;1;1	1;1;1	tr|A0A9X0B4R2|A0A9X0B4R2_9EURO Endosomal peripheral membrane protein OS=Penicillium cosmopolitanum OX=1131564 GN=N7509_010552 PE=3 SV=1;tr|A0A9W9FXL6|A0A9W9FXL6_9EURO Endosomal peripheral membrane protein OS=Penicillium angulare OX=116970 GN=N7456_004545 P	3	1	1	1	1	0	0	1	0	0	1	0	0	0.6	0.6	0.6	187.93	1706	1706;1717;1721	6						1		0.015909	1.5024	0.6	0	0	734740	734740	0	0	0	0	0	0	0	0	0	VARILLVLLK
tr|A0A9W9FBK9|A0A9W9FBK9_9EURO;tr|A0A9X0B888|A0A9X0B888_9EURO;tr|A0A1Q5UKY9|A0A1Q5UKY9_9EURO	tr|A0A9W9FBK9|A0A9W9FBK9_9EURO;tr|A0A9X0B888|A0A9X0B888_9EURO;tr|A0A1Q5UKY9|A0A1Q5UKY9_9EURO	1;1;1	1;1;1	1;1;1	tr|A0A9W9FBK9|A0A9W9FBK9_9EURO Dehydrogenase multihelical OS=Penicillium angulare OX=116970 GN=N7456_007811 PE=3 SV=1;tr|A0A9X0B888|A0A9X0B888_9EURO 3-hydroxyacyl-CoA dehydrogenase NAD binding domain-containing protein OS=Penicillium cosmopolitanum OX=1131	3	1	1	1	0	1	0	0	1	0	0	1	0	2	2	2	37.146	347	347;373;376	2		1						0.015873	1.5024	0	2	0	0	0	0	0	0	0	0	0	1	0	1	LAFALLR
tr|A0A1Q5ULT5|A0A1Q5ULT5_9EURO	tr|A0A1Q5ULT5|A0A1Q5ULT5_9EURO	1	1	1	tr|A0A1Q5ULT5|A0A1Q5ULT5_9EURO Factor arrest protein 11 OS=Penicillium subrubescens OX=1316194 GN=PENSUB_649 PE=4 SV=1	1	1	1	1	1	0	0	1	0	0	1	0	0	0.9	0.9	0.9	118.45	1058	1058	6						1		0.015837	1.5024	0.9	0	0	163760	163760	0	0	0	0	0	0	0	0	0	KETDDPDVQR
tr|A0A9W9SFB6|A0A9W9SFB6_9EURO;tr|A0A9W9KBU3|A0A9W9KBU3_9EURO;tr|A0A1Q5UM18|A0A1Q5UM18_9EURO	tr|A0A9W9SFB6|A0A9W9SFB6_9EURO;tr|A0A9W9KBU3|A0A9W9KBU3_9EURO;tr|A0A1Q5UM18|A0A1Q5UM18_9EURO	1;1;1	1;1;1	1;1;1	tr|A0A9W9SFB6|A0A9W9SFB6_9EURO Amidophosphoribosyltransferase OS=Penicillium cosmopolitanum OX=1131564 GN=N7509_013445 PE=3 SV=1;tr|A0A9W9KBU3|A0A9W9KBU3_9EURO Amidophosphoribosyltransferase OS=Penicillium angulare OX=116970 GN=N7456_006596 PE=3 SV=1;tr|A0	3	1	1	1	1	0	0	1	0	0	1	0	0	2.1	2.1	2.1	62.513	570	570;571;571	3			1					0.013183	1.5024	2.1	0	0	1081600	1081600	0	0	0	0	0	1	0	0	1	EIVSMAREAGAK
tr|A0A1Q5UNN9|A0A1Q5UNN9_9EURO	tr|A0A1Q5UNN9|A0A1Q5UNN9_9EURO	1	1	1	tr|A0A1Q5UNN9|A0A1Q5UNN9_9EURO ferric-chelate reductase (NADPH) OS=Penicillium subrubescens OX=1316194 GN=PENSUB_203 PE=3 SV=1	1	1	1	1	1	0	0	1	0	0	1	0	0	1.6	1.6	1.6	84.86	745	745	3			1					0.013158	1.5024	1.6	0	0	449140	449140	0	0	0	0	0	1	0	0	1	DEQVDRDIVQEK
tr|A0A1Q5UQ20|A0A1Q5UQ20_9EURO	tr|A0A1Q5UQ20|A0A1Q5UQ20_9EURO	1	1	1	tr|A0A1Q5UQ20|A0A1Q5UQ20_9EURO sterol 22-desaturase OS=Penicillium subrubescens OX=1316194 GN=PENSUB_13911 PE=3 SV=1	1	1	1	1	1	0	0	1	0	0	1	0	0	2.3	2.3	2.3	59.863	529	529	3			1					0.013133	1.5024	2.3	0	0	859140	859140	0	0	0	0	0	1	0	0	1	CHYYGFLPFNFR
tr|A0A1Q5UQA4|A0A1Q5UQA4_9EURO	tr|A0A1Q5UQA4|A0A1Q5UQA4_9EURO	1	1	1	tr|A0A1Q5UQA4|A0A1Q5UQA4_9EURO Lactase OS=Penicillium subrubescens OX=1316194 GN=PENSUB_11416 PE=3 SV=1	1	1	1	1	0	1	0	0	1	0	0	1	0	1.2	1.2	1.2	116.59	1035	1035	7							1	0.013109	1.5024	0	1.2	0	2428700	0	2428700	0	0	0	0	0	1	0	1	TLEKYLVSCEER
tr|A0A1Q5UR37|A0A1Q5UR37_9EURO;tr|A0A9W9KIG3|A0A9W9KIG3_9EURO	tr|A0A1Q5UR37|A0A1Q5UR37_9EURO;tr|A0A9W9KIG3|A0A9W9KIG3_9EURO	1;1	1;1	1;1	tr|A0A1Q5UR37|A0A1Q5UR37_9EURO Protein ABC1-like protein, mitochondrial OS=Penicillium subrubescens OX=1316194 GN=PENSUB_5079 PE=3 SV=1;tr|A0A9W9KIG3|A0A9W9KIG3_9EURO Protein ABC1 OS=Penicillium angulare OX=116970 GN=N7456_004345 PE=3 SV=1	2	1	1	1	1	0	0	1	0	0	1	0	0	1.3	1.3	1.3	82.092	746	746;770	6						1		0.013084	1.5024	1.3	0	0	1271900	1271900	0	0	0	0	0	0	0	0	0	VRALIPLMIR
tr|A0A1Q5URI5|A0A1Q5URI5_9EURO	tr|A0A1Q5URI5|A0A1Q5URI5_9EURO	1	1	1	tr|A0A1Q5URI5|A0A1Q5URI5_9EURO Phosphoribomutase OS=Penicillium subrubescens OX=1316194 GN=PENSUB_2235 PE=3 SV=1	1	1	1	1	1	0	1	1	0	1	1	0	1	2	2	2	67.32	603	603	3.5	1					1		0.01306	1.5024	2	0	2	4844100	2051100	0	2793000	0	0	0	3	0	1	4	DFVPLNVKMSIL
tr|A0A1V0QDF0|A0A1V0QDF0_9FIRM	tr|A0A1V0QDF0|A0A1V0QDF0_9FIRM	1	1	1	tr|A0A1V0QDF0|A0A1V0QDF0_9FIRM Prophage tail endopeptidase domain-containing protein OS=Hungateiclostridiaceae bacterium KB18 OX=1834198 GN=A4V00_02035 PE=4 SV=1	1	1	1	1	1	0	0	1	0	0	1	0	0	0.8	0.8	0.8	95.153	862	862	6						2		0.013011	1.5024	0.8	0	0	0	0	0	0	0	0	0	2	0	0	2	TWECSEK
tr|A0A1V4SDH3|A0A1V4SDH3_RUMHU	tr|A0A1V4SDH3|A0A1V4SDH3_RUMHU	1	1	1	tr|A0A1V4SDH3|A0A1V4SDH3_RUMHU DUF5104 domain-containing protein OS=Ruminiclostridium hungatei OX=48256 GN=CLHUN_42510 PE=4 SV=1	1	1	1	1	0	0	1	0	0	1	0	0	1	6.7	6.7	6.7	20.612	180	180	6						1		0.012844	1.5024	0	0	6.7	1552600	0	0	1552600	0	0	0	0	0	1	1	EKQFDWGGEKTR
tr|A0A1V4SFK4|A0A1V4SFK4_RUMHU	tr|A0A1V4SFK4|A0A1V4SFK4_RUMHU	1	1	1	tr|A0A1V4SFK4|A0A1V4SFK4_RUMHU Endo-1,4-beta-xylanase A OS=Ruminiclostridium hungatei OX=48256 GN=xynA1_12 PE=4 SV=1	1	1	1	1	1	0	0	1	0	0	1	0	0	2.8	2.8	2.8	45.978	427	427	1	1							0.012987	1.5024	2.8	2.8	0	535200	535200	0	0	0	0	0	1	0	0	1	IIYIKIIDITQR
tr|A0A1V4SFQ5|A0A1V4SFQ5_RUMHU	tr|A0A1V4SFQ5|A0A1V4SFQ5_RUMHU	1	1	1	tr|A0A1V4SFQ5|A0A1V4SFQ5_RUMHU Methionyl-tRNA formyltransferase OS=Ruminiclostridium hungatei OX=48256 GN=fmt PE=3 SV=1	1	1	1	1	0	0	1	0	0	1	0	0	1	3.8	3.8	3.8	34.35	312	312	6						1		0.012963	1.5024	0	0	3.8	13549000	0	0	13549000	0	0	0	0	0	1	1	GRGNKLAAPPVK
tr|A0A1V4SFS4|A0A1V4SFS4_RUMHU	tr|A0A1V4SFS4|A0A1V4SFS4_RUMHU	1	1	1	tr|A0A1V4SFS4|A0A1V4SFS4_RUMHU Putative ribosomal N-acetyltransferase YdaF OS=Ruminiclostridium hungatei OX=48256 GN=ydaF_4 PE=4 SV=1	1	1	1	1	0	0	1	0	0	1	0	0	1	3.8	3.8	3.8	21.144	185	185	4				1				0.012939	1.5024	0	0	3.8	0	0	0	0	0	0	0	0	0	1	1	LILRPWK
tr|A0A1V4SG55|A0A1V4SG55_RUMHU	tr|A0A1V4SG55|A0A1V4SG55_RUMHU	1	1	1	tr|A0A1V4SG55|A0A1V4SG55_RUMHU DUF3885 domain-containing protein OS=Ruminiclostridium hungatei OX=48256 GN=CLHUN_32580 PE=4 SV=1	1	1	1	1	1	0	0	1	0	0	1	0	0	5.5	5.5	5.5	25.779	218	218	3			1					0.012915	1.5024	5.5	0	0	10751000	10751000	0	0	0	0	0	1	0	0	1	ERINEVFMNKNS
tr|A0A1V4SIY1|A0A1V4SIY1_RUMHU	tr|A0A1V4SIY1|A0A1V4SIY1_RUMHU	1	1	1	tr|A0A1V4SIY1|A0A1V4SIY1_RUMHU histidine kinase OS=Ruminiclostridium hungatei OX=48256 GN=phoR_6 PE=4 SV=1	1	1	1	1	0	1	0	0	1	0	0	1	0	1.4	1.4	1.4	57.99	507	507	3			3					0.012891	1.5024	0	1.4	0	0	0	0	0	0	0	0	0	3	0	3	MEAGELK
tr|A0A1V4SKT3|A0A1V4SKT3_RUMHU	tr|A0A1V4SKT3|A0A1V4SKT3_RUMHU	1	1	1	tr|A0A1V4SKT3|A0A1V4SKT3_RUMHU TfoX C-terminal domain-containing protein OS=Ruminiclostridium hungatei OX=48256 GN=CLHUN_18810 PE=4 SV=1	1	1	1	1	1	0	0	1	0	0	1	0	0	9.6	9.6	9.6	11.773	104	104	6						1		0.012868	1.5024	9.6	0	0	555860	555860	0	0	0	0	0	0	0	0	0	LIDSSACIHR
tr|A0A1V4SQ15|A0A1V4SQ15_RUMHU	tr|A0A1V4SQ15|A0A1V4SQ15_RUMHU	1	1	1	tr|A0A1V4SQ15|A0A1V4SQ15_RUMHU Dihydroneopterin triphosphate pyrophosphatase OS=Ruminiclostridium hungatei OX=48256 GN=CLHUN_04730 PE=4 SV=1	1	1	1	1	1	0	0	1	0	0	1	0	0	12.8	12.8	12.8	11.075	94	94	3			1					0.013208	1.5024	12.8	0	0	1578200	1578200	0	0	0	0	0	1	0	0	1	EKMVNWDWNKLL
tr|A0A265Q0T6|A0A265Q0T6_9FIRM	tr|A0A265Q0T6|A0A265Q0T6_9FIRM	1	1	1	tr|A0A265Q0T6|A0A265Q0T6_9FIRM Uncharacterized protein (Fragment) OS=Tissierella sp. P1 OX=1280483 GN=CIW83_21810 PE=4 SV=1	1	1	1	1	0	1	0	0	1	0	0	1	0	3.3	3.3	3.3	39.576	362	362	7							1	0.013233	1.5024	0	3.3	0	3021100	0	3021100	0	0	0	0	0	1	0	1	QTAKSNFILEPK
tr|A0A265Q2B2|A0A265Q2B2_9FIRM	tr|A0A265Q2B2|A0A265Q2B2_9FIRM	1	1	1	tr|A0A265Q2B2|A0A265Q2B2_9FIRM Allantoinase OS=Tissierella sp. P1 OX=1280483 GN=CIW83_19045 PE=4 SV=1	1	1	1	1	1	0	0	1	0	0	1	0	0	2.3	2.3	2.3	59.076	532	532	3			2					0.013258	1.5024	2.3	0	0	5806000	5806000	0	0	0	0	0	13	0	0	13	AYMTPSVPTFPR
tr|A0A265Q5G3|A0A265Q5G3_9FIRM	tr|A0A265Q5G3|A0A265Q5G3_9FIRM	1	1	1	tr|A0A265Q5G3|A0A265Q5G3_9FIRM Baseplate J family protein OS=Tissierella sp. P1 OX=1280483 GN=CIW83_16915 PE=3 SV=1	1	1	1	1	1	0	1	1	0	1	1	0	1	3.4	3.4	3.4	39.231	355	355	3.5	1					1		0.013283	1.5024	3.4	0	3.4	7689100	3817400	0	3871700	0	0	0	1	0	2	3	SKIRESIVNYLK
tr|A0A265Q7G2|A0A265Q7G2_9FIRM	tr|A0A265Q7G2|A0A265Q7G2_9FIRM	1	1	1	tr|A0A265Q7G2|A0A265Q7G2_9FIRM Beta-aspartyl-peptidase OS=Tissierella sp. P1 OX=1280483 GN=CIW83_08750 PE=4 SV=1	1	1	1	1	1	0	0	1	0	0	1	0	0	2.3	2.3	2.3	45.928	428	428	6						1		0.013308	1.5024	2.3	0	0	570160	570160	0	0	0	0	0	0	0	0	0	AAAYLAETAK
tr|A0A265Q7S7|A0A265Q7S7_9FIRM;tr|A0A7X9EUC9|A0A7X9EUC9_9FIRM;tr|J0KLI0|J0KLI0_9BURK;tr|A0A9E5SAH3|A0A9E5SAH3_9FIRM;tr|A0A970Q1X4|A0A970Q1X4_9FIRM;tr|A0A970K8N9|A0A970K8N9_9FIRM;tr|A0A7X8MIZ2|A0A7X8MIZ2_9FIRM;tr|A0A7X7R3F7|A0A7X7R3F7_9FIRM;tr|A0A7X7YP40|A0A7X7YP40_9FIRM;tr|A0A7X8LN19|A0A7X8LN19_9FIRM;tr|F7KJK7|F7KJK7_9FIRM;tr|A0A971PYI3|A0A971PYI3_9FIRM;tr|A0A969X050|A0A969X050_9FIRM;tr|A0A7X8U3L…	tr|A0A265Q7S7|A0A265Q7S7_9FIRM;tr|A0A7X9EUC9|A0A7X9EUC9_9FIRM;tr|J0KLI0|J0KLI0_9BURK;tr|A0A9E5SAH3|A0A9E5SAH3_9FIRM;tr|A0A970Q1X4|A0A970Q1X4_9FIRM;tr|A0A970K8N9|A0A970K8N9_9FIRM;tr|A0A7X8MIZ2|A0A7X8MIZ2_9FIRM;tr|A0A7X7R3F7|A0A7X7R3F7_9FIRM;tr|A0A7X7YP40|A0A7X7YP40_9FIRM;tr|A0A7X8LN19|A0A7X8LN19_9FIRM;tr|F7KJK7|F7KJK7_9FIRM;tr|A0A971PYI3|A0A971PYI3_9FIRM;tr|A0A969X050|A0A969X050_9FIRM;tr|A0A7X8U3L…	2;1;1;1;1;1;1;1;1;1;1;1;1;1;1;1;1;1;1;1;1;1;1;1;1;1;1;1;1;1;1;1	2;1;1;1;1;1;1;1;1;1;1;1;1;1;1;1;1;1;1;1;1;1;1;1;1;1;1;1;1;1;1;1	2;1;1;1;1;1;1;1;1;1;1;1;1;1;1;1;1;1;1;1;1;1;1;1;1;1;1;1;1;1;1;1	tr|A0A265Q7S7|A0A265Q7S7_9FIRM Transglutaminase-like domain-containing protein OS=Tissierella sp. P1 OX=1280483 GN=CIW83_08960 PE=4 SV=1;tr|A0A7X9EUC9|A0A7X9EUC9_9FIRM ATP-dependent Clp protease proteolytic subunit OS=Syntrophomonadaceae bacterium OX=20938	32	2	2	2	2	0	0	2	0	0	2	0	0	2.5	2.5	2.5	88.497	752	752;189;202;201;201;201;201;201;201;201;200;200;200;200;200;200;150;199;198;198;197;195;194;194;194;194;193;193;193;191;191;200	4.5			1			1		0.36364	3.0047	2.5	0	0	2350400	2350400	0	0	0	0	0	3	0	0	3	QDFSGLSQEEQK;SYDIYSR
tr|A0A265Q8F7|A0A265Q8F7_9FIRM	tr|A0A265Q8F7|A0A265Q8F7_9FIRM	1	1	1	tr|A0A265Q8F7|A0A265Q8F7_9FIRM Oxaloacetate decarboxylase OS=Tissierella sp. P1 OX=1280483 GN=CIW83_07900 PE=4 SV=1	1	1	1	1	0	0	1	0	0	1	0	0	1	2.6	2.6	2.6	53.085	466	466	6						1		0.013359	1.5024	0	0	2.6	4132400	0	0	4132400	0	0	0	0	0	1	1	MAGVKITDTILR
tr|A0A265Q8M1|A0A265Q8M1_9FIRM	tr|A0A265Q8M1|A0A265Q8M1_9FIRM	1	1	1	tr|A0A265Q8M1|A0A265Q8M1_9FIRM 3-deoxy-7-phosphoheptulonate synthase OS=Tissierella sp. P1 OX=1280483 GN=aroF PE=4 SV=1	1	1	1	1	1	0	0	1	0	0	1	0	0	4	4	4	28.162	250	250	6						1		0.013384	1.5024	4	0	0	265250	265250	0	0	0	0	0	0	0	0	0	EWIMAAEYIR
tr|A0A265Q9G1|A0A265Q9G1_9FIRM	tr|A0A265Q9G1|A0A265Q9G1_9FIRM	1	1	1	tr|A0A265Q9G1|A0A265Q9G1_9FIRM VWFA domain-containing protein OS=Tissierella sp. P1 OX=1280483 GN=CIW83_05960 PE=4 SV=1	1	1	1	1	1	0	0	1	0	0	1	0	0	1.9	1.9	1.9	76.586	645	645	3			1					0.01341	1.5024	1.9	0	0	11951000	11951000	0	0	0	0	0	4	0	0	4	TVEWISEMPKHR
tr|A0A265QA65|A0A265QA65_9FIRM	tr|A0A265QA65|A0A265QA65_9FIRM	1	1	1	tr|A0A265QA65|A0A265QA65_9FIRM 3-aminobutyryl-CoA ammonia lyase OS=Tissierella sp. P1 OX=1280483 GN=CIW83_04060 PE=4 SV=1	1	1	1	1	0	0	1	0	0	1	0	0	1	9.4	9.4	9.4	13.985	127	127	6						1		0.013436	1.5024	0	0	9.4	1684200	0	0	1684200	0	0	0	0	0	1	1	MVFEARKVIIPR
tr|A0A265QBE6|A0A265QBE6_9FIRM	tr|A0A265QBE6|A0A265QBE6_9FIRM	1	1	1	tr|A0A265QBE6|A0A265QBE6_9FIRM DNA internalization-related competence protein ComEC/Rec2 OS=Tissierella sp. P1 OX=1280483 GN=CIW83_03430 PE=4 SV=1	1	1	1	1	1	0	1	1	0	1	1	0	1	1.5	1.5	1.5	93.223	815	815	4			2			1		0.013462	1.5024	1.5	0	1.5	9704800	8887100	0	817710	0	0	0	2	0	1	3	EVELGLIDKFER
tr|A0A2A3Y4E2|A0A2A3Y4E2_9MICC	tr|A0A2A3Y4E2|A0A2A3Y4E2_9MICC	1	1	1	tr|A0A2A3Y4E2|A0A2A3Y4E2_9MICC DNA-directed RNA polymerase subunit beta OS=Glutamicibacter sp. BW77 OX=2024402 GN=rpoB PE=3 SV=1	1	1	1	1	1	0	0	1	0	0	1	0	0	1	1	1	129.01	1168	1168	3			1					0.013487	1.5024	1	0	0	3906600	3906600	0	0	0	0	0	1	0	0	1	ILSEFGQYDSIR
tr|A0A2A3Y4M0|A0A2A3Y4M0_9MICC	tr|A0A2A3Y4M0|A0A2A3Y4M0_9MICC	1	1	1	tr|A0A2A3Y4M0|A0A2A3Y4M0_9MICC Threonine--tRNA ligase OS=Glutamicibacter sp. BW77 OX=2024402 GN=thrS PE=3 SV=1	1	1	1	1	1	0	0	1	0	0	1	0	0	1.5	1.5	1.5	75.28	670	670	6						1		0.013514	1.5024	1.5	0	0	283180	283180	0	0	0	0	0	0	0	0	0	QEPVMIHAAK
tr|A0A2A3Y547|A0A2A3Y547_9MICC	tr|A0A2A3Y547|A0A2A3Y547_9MICC	1	1	1	tr|A0A2A3Y547|A0A2A3Y547_9MICC 3-hexulose-6-phosphate synthase OS=Glutamicibacter sp. BW77 OX=2024402 GN=hxlA PE=3 SV=1	1	1	1	1	0	0	1	0	0	1	0	0	1	3.4	3.4	3.4	20.926	207	207	4				1				0.01354	1.5024	0	0	3.4	0	0	0	0	0	0	0	0	0	1	1	TVFADMK
tr|A0A2A3Y636|A0A2A3Y636_9MICC	tr|A0A2A3Y636|A0A2A3Y636_9MICC	1	1	1	tr|A0A2A3Y636|A0A2A3Y636_9MICC Molecular chaperone DnaJ OS=Glutamicibacter sp. BW77 OX=2024402 GN=CIK74_15405 PE=4 SV=1	1	1	1	1	0	1	0	0	1	0	0	1	0	3.7	3.7	3.7	33.71	321	321	7							1	0.013566	1.5024	0	3.7	0	1043600	0	1043600	0	0	0	0	0	1	0	1	VPAGSNSGRTLR
tr|A0A2A3Y8V9|A0A2A3Y8V9_9MICC	tr|A0A2A3Y8V9|A0A2A3Y8V9_9MICC	1	1	1	tr|A0A2A3Y8V9|A0A2A3Y8V9_9MICC SseB protein N-terminal domain-containing protein OS=Glutamicibacter sp. BW77 OX=2024402 GN=CIK74_08400 PE=4 SV=1	1	1	1	1	0	0	1	0	0	1	0	0	1	6.6	6.6	6.6	20.057	181	181	6						1		0.013592	1.5024	0	0	6.6	829360	0	0	829360	0	0	0	0	0	1	1	NLIRCLHLRVLR
tr|A0A2A3Y8Y4|A0A2A3Y8Y4_9MICC	tr|A0A2A3Y8Y4|A0A2A3Y8Y4_9MICC	1	1	1	tr|A0A2A3Y8Y4|A0A2A3Y8Y4_9MICC Large ribosomal subunit protein bL28 OS=Glutamicibacter sp. BW77 OX=2024402 GN=rpmB PE=3 SV=1	1	1	1	1	1	0	0	1	0	0	1	0	0	15.4	15.4	15.4	8.7372	78	78	3			1					0.013619	1.5024	15.4	0	0	6606200	6606200	0	0	0	0	0	8	0	0	8	GIDAVVTDLLAK
tr|A0A2A3YAD1|A0A2A3YAD1_9MICC	tr|A0A2A3YAD1|A0A2A3YAD1_9MICC	1	1	1	tr|A0A2A3YAD1|A0A2A3YAD1_9MICC Glycosyl transferase family 28 C-terminal domain-containing protein OS=Glutamicibacter sp. BW77 OX=2024402 GN=CIK74_06515 PE=4 SV=1	1	1	1	1	1	0	0	1	0	0	1	0	0	3.4	3.4	3.4	38.697	358	358	3			1					0.013035	1.5024	3.4	0	0	2644000	2644000	0	0	0	0	0	1	0	0	1	YAHKSHYLAVPR
tr|A0A9W9W2S0|A0A9W9W2S0_9EURO	tr|A0A9W9W2S0|A0A9W9W2S0_9EURO	1	1	1	tr|A0A1V4SFK4|A0A1V4SFK4_RUMHU Endo-1,4-beta-xylanase A OS=Penicillium cosmopolitanum OX=1131564 GN=N7509_005917 PE=4 SV=1	1	1	1	1	1	0	0	1	0	0	1	0	0	2.8	2.8	2.8	45.978	427	427	1	1							0.012987	1.5024	2.8	2.8	0	535200	535200	0	0	0	0	0	1	0	0	1	IIYIKIIDITQR
tr|A0A2A3YBX2|A0A2A3YBX2_9MICC	tr|A0A2A3YBX2|A0A2A3YBX2_9MICC	1	1	1	tr|A0A2A3YBX2|A0A2A3YBX2_9MICC Adenine phosphoribosyltransferase OS=Glutamicibacter sp. BW77 OX=2024402 GN=apt PE=3 SV=1	1	1	1	1	1	0	0	1	0	0	1	0	0	3.9	3.9	3.9	19.116	180	180	6						3		0.012821	1.5024	3.9	0	0	0	0	0	0	0	0	0	3	0	0	3	KAGKLPR
tr|A0A2A3YC99|A0A2A3YC99_9MICC	tr|A0A2A3YC99|A0A2A3YC99_9MICC	1	1	1	tr|A0A2A3YC99|A0A2A3YC99_9MICC Putative endonuclease Z1 domain-containing protein OS=Glutamicibacter sp. BW77 OX=2024402 GN=CIK74_03700 PE=4 SV=1	1	1	1	1	1	0	0	1	0	0	1	0	0	1.3	1.3	1.3	108.39	953	953	1	1							0.012797	1.5024	1.3	0	0	703230	703230	0	0	0	0	0	1	0	0	1	IPLDLNFMAGIK
tr|A0A2A3YDL5|A0A2A3YDL5_9MICC	tr|A0A2A3YDL5|A0A2A3YDL5_9MICC	1	1	1	tr|A0A2A3YDL5|A0A2A3YDL5_9MICC Uncharacterized protein OS=Glutamicibacter sp. BW77 OX=2024402 GN=CIK74_00995 PE=4 SV=1	1	1	1	1	1	0	0	1	0	0	1	0	0	2.2	2.2	2.2	51.667	457	457	6						1		0.012774	1.5024	2.2	0	0	338540	338540	0	0	0	0	0	0	0	0	0	KMAAVIDSTR
tr|A0A2A3YDS6|A0A2A3YDS6_9MICC	tr|A0A2A3YDS6|A0A2A3YDS6_9MICC	1	1	1	tr|A0A2A3YDS6|A0A2A3YDS6_9MICC Lipase OS=Glutamicibacter sp. BW77 OX=2024402 GN=CIK74_00985 PE=4 SV=1	1	1	1	1	1	0	0	1	0	0	1	0	0	3	3	3	43.922	405	405	3			1					0.012346	1.5024	3	0	0	6832300	6832300	0	0	0	0	0	1	0	0	1	NDGLAPNAVDGR
tr|A0A397THM9|A0A397THM9_9GLOM;tr|A0A2H5R077|A0A2H5R077_RHIID;tr|A0A448YPB3|A0A448YPB3_BRENA	tr|A0A397THM9|A0A397THM9_9GLOM;tr|A0A2H5R077|A0A2H5R077_RHIID;tr|A0A448YPB3|A0A448YPB3_BRENA	1;1;1	1;1;1	1;1;1	tr|A0A397THM9|A0A397THM9_9GLOM VID27 cytoplasmic protein OS=Glomus cerebriforme OX=658196 GN=C1645_760100 PE=4 SV=1;tr|A0A2H5R077|A0A2H5R077_RHIID Uncharacterized protein OS=Rhizophagus irregularis (strain DAOM 181602 / DAOM 197198 / MUCL 43194) OX=747089	3	1	1	1	0	1	0	0	1	0	0	1	0	0.9	0.9	0.9	87.138	764	764;765;4138	3			1					0.012324	1.5024	0	0.9	0	0	0	0	0	0	0	0	0	1	0	1	LFDSLGK
tr|A0A2H5R1E6|A0A2H5R1E6_RHIID	tr|A0A2H5R1E6|A0A2H5R1E6_RHIID	1	1	1	tr|A0A2H5R1E6|A0A2H5R1E6_RHIID Importin subunit alpha OS=Rhizophagus irregularis (strain DAOM 181602 / DAOM 197198 / MUCL 43194) OX=747089 GN=GLOIN_2v1596553 PE=3 SV=1	1	1	1	1	1	0	0	1	0	0	1	0	0	1.9	1.9	1.9	61.284	529	529	6						1		0.012302	1.5024	1.9	0	0	1046900	1046900	0	0	0	0	0	0	0	0	0	HRNLSPLKEK
tr|U9T315|U9T315_RHIID;tr|A0A2H5R4J9|A0A2H5R4J9_RHIID	tr|U9T315|U9T315_RHIID;tr|A0A2H5R4J9|A0A2H5R4J9_RHIID	1;1	1;1	1;1	tr|U9T315|U9T315_RHIID Uncharacterized protein OS=Rhizophagus irregularis (strain DAOM 181602 / DAOM 197198 / MUCL 43194) OX=747089 GN=GLOINDRAFT_1206 PE=4 SV=1;tr|A0A2H5R4J9|A0A2H5R4J9_RHIID SAM domain-containing protein OS=Rhizophagus irregularis (strain	2	1	1	1	1	0	0	1	0	0	1	0	0	3.6	3.6	3.6	31.951	277	277;463	6						1		0.012281	1.5024	3.6	0	0	681050	681050	0	0	0	0	0	0	0	0	0	VRNVFSRILK
tr|A0A2H5R572|A0A2H5R572_RHIID	tr|A0A2H5R572|A0A2H5R572_RHIID	1	1	1	tr|A0A2H5R572|A0A2H5R572_RHIID Pre-C2HC domain-containing protein OS=Rhizophagus irregularis (strain DAOM 181602 / DAOM 197198 / MUCL 43194) OX=747089 GN=GLOIN_2v1788342 PE=4 SV=1	1	1	1	1	1	0	0	1	0	0	1	0	0	1.7	1.7	1.7	81.53	699	699	3			1					0.012259	1.5024	1.7	0	0	738020	738020	0	0	0	0	0	1	0	0	1	FQKQTAYDYFMK
tr|A0A2H5R6H8|A0A2H5R6H8_RHIID	tr|A0A2H5R6H8|A0A2H5R6H8_RHIID	1	1	1	tr|A0A2H5R6H8|A0A2H5R6H8_RHIID Uncharacterized protein OS=Rhizophagus irregularis (strain DAOM 181602 / DAOM 197198 / MUCL 43194) OX=747089 GN=GLOIN_2v1880781 PE=4 SV=1	1	1	1	1	1	0	0	1	0	0	1	0	0	12	12	12	11.657	100	100	3			1					0.012238	1.5024	12	0	0	1246400	1246400	0	0	0	0	0	1	0	0	1	NYLKTHFSKWTS
tr|U9SYY8|U9SYY8_RHIID;tr|A0A2H5RU24|A0A2H5RU24_RHIID	tr|U9SYY8|U9SYY8_RHIID;tr|A0A2H5RU24|A0A2H5RU24_RHIID	1;1	1;1	1;1	tr|U9SYY8|U9SYY8_RHIID Kelch-like protein 17 OS=Rhizophagus irregularis (strain DAOM 181602 / DAOM 197198 / MUCL 43194) OX=747089 GN=GLOINDRAFT_7817 PE=4 SV=1;tr|A0A2H5RU24|A0A2H5RU24_RHIID Uncharacterized protein OS=Rhizophagus irregularis (strain DAOM 18	2	1	1	1	1	0	0	1	0	0	1	0	0	2.9	2.9	2.9	49.211	417	417;421	3			1					0.012195	1.5024	2.9	0	0	1363500	1363500	0	0	0	0	0	1	0	0	1	IGRVIHTKHAIR
tr|A0A2H5SAH4|A0A2H5SAH4_RHIID	tr|A0A2H5SAH4|A0A2H5SAH4_RHIID	1	1	1	tr|A0A2H5SAH4|A0A2H5SAH4_RHIID AAA+ ATPase domain-containing protein OS=Rhizophagus irregularis (strain DAOM 181602 / DAOM 197198 / MUCL 43194) OX=747089 GN=GLOIN_2v1763321 PE=4 SV=1	1	1	1	1	1	0	0	1	0	0	1	0	0	0.3	0.3	0.3	457.51	3895	3895	1	1							0.012048	1.5024	0.3	0	0	1606700	1606700	0	0	0	0	0	1	0	0	1	PLILTDLEIIYR
tr|U9UEE3|U9UEE3_RHIID;tr|A0A2H5TSL1|A0A2H5TSL1_RHIID	tr|U9UEE3|U9UEE3_RHIID;tr|A0A2H5TSL1|A0A2H5TSL1_RHIID	1;1	1;1	1;1	tr|U9UEE3|U9UEE3_RHIID AAA+ ATPase domain-containing protein (Fragment) OS=Rhizophagus irregularis (strain DAOM 181602 / DAOM 197198 / MUCL 43194) OX=747089 GN=GLOINDRAFT_20349 PE=4 SV=1;tr|A0A2H5TSL1|A0A2H5TSL1_RHIID AAA+ ATPase domain-containing protein	2	1	1	1	1	0	0	1	0	0	1	0	0	0.2	0.2	0.2	442.53	3768	3768;3892	7							1	0.012174	1.5024	0.2	0	0	0	0	0	0	0	0	0	1	0	0	1	LLPAIFK
tr|A0A2H5U5W7|A0A2H5U5W7_RHIID	tr|A0A2H5U5W7|A0A2H5U5W7_RHIID	1	1	1	tr|A0A2H5U5W7|A0A2H5U5W7_RHIID Methyltransferase domain-containing protein OS=Rhizophagus irregularis (strain DAOM 181602 / DAOM 197198 / MUCL 43194) OX=747089 GN=GLOIN_2v1639237 PE=4 SV=1	1	1	1	1	1	0	0	1	0	0	1	0	0	3.6	3.6	3.6	38.704	334	334	3			1					0.012153	1.5024	3.6	0	0	2122600	2122600	0	0	0	0	0	3	0	0	3	NNGDDDNNDDLK
tr|A0A2H5U795|A0A2H5U795_RHIID	tr|A0A2H5U795|A0A2H5U795_RHIID	1	1	1	tr|A0A2H5U795|A0A2H5U795_RHIID Reverse transcriptase zinc-binding domain-containing protein OS=Rhizophagus irregularis (strain DAOM 181602 / DAOM 197198 / MUCL 43194) OX=747089 GN=GLOIN_2v1873035 PE=4 SV=1	1	1	1	1	1	0	0	1	0	0	1	0	0	2.4	2.4	2.4	34.764	287	287	6						1		0.012132	1.5024	2.4	0	0	0	0	0	0	0	0	0	1	0	0	1	VTDVIWK
tr|A0A397TD17|A0A397TD17_9GLOM;tr|A0A2H5UHK6|A0A2H5UHK6_RHIID	tr|A0A397TD17|A0A397TD17_9GLOM;tr|A0A2H5UHK6|A0A2H5UHK6_RHIID	1;1	1;1	1;1	tr|A0A397TD17|A0A397TD17_9GLOM Fcf2 pre-rRNA processing-domain-containing protein (Fragment) OS=Glomus cerebriforme OX=658196 GN=C1645_689217 PE=4 SV=1;tr|A0A2H5UHK6|A0A2H5UHK6_RHIID Fcf2 pre-rRNA processing C-terminal domain-containing protein OS=Rhizopha	2	1	1	1	1	0	0	1	0	0	1	0	0	8.1	8.1	8.1	14.615	123	123;336	6						1		0.012111	1.5024	8.1	0	0	2476900	2476900	0	0	0	0	0	0	0	0	0	NVLDPKRFYK
tr|A0A2P4NXK5|A0A2P4NXK5_RHIID	tr|A0A2P4NXK5|A0A2P4NXK5_RHIID	1	1	1	tr|A0A2P4NXK5|A0A2P4NXK5_RHIID Uncharacterized protein (Fragment) OS=Rhizophagus irregularis (strain DAOM 181602 / DAOM 197198 / MUCL 43194) OX=747089 GN=GLOIN_2v1735928 PE=4 SV=1	1	1	1	1	1	0	0	1	0	0	1	0	0	2.6	2.6	2.6	31.947	266	266	7							1	0.01209	1.5024	2.6	0	0	0	0	0	0	0	0	0	1	0	0	1	VPIRHLL
tr|U9TAZ6|U9TAZ6_RHIID;tr|A0A2P4NXW2|A0A2P4NXW2_RHIID;tr|U9URW3|U9URW3_RHIID	tr|U9TAZ6|U9TAZ6_RHIID;tr|A0A2P4NXW2|A0A2P4NXW2_RHIID;tr|U9URW3|U9URW3_RHIID	1;1;1	1;1;1	1;1;1	tr|U9TAZ6|U9TAZ6_RHIID C2H2-type domain-containing protein OS=Rhizophagus irregularis (strain DAOM 181602 / DAOM 197198 / MUCL 43194) OX=747089 GN=GLOINDRAFT_8420 PE=4 SV=1;tr|A0A2P4NXW2|A0A2P4NXW2_RHIID C2H2-type domain-containing protein OS=Rhizophagus i	3	1	1	1	1	0	0	1	0	0	1	0	0	3.8	3.8	3.8	40.092	340	340;381;1258	5					6			0.2381	2.1058	3.8	0	0	1077200	1077200	0	0	0	0	0	0	0	0	0	NWNKHHDHKYFCR
tr|A0A2P4P0C8|A0A2P4P0C8_RHIID	tr|A0A2P4P0C8|A0A2P4P0C8_RHIID	1	1	1	tr|A0A2P4P0C8|A0A2P4P0C8_RHIID Uncharacterized protein OS=Rhizophagus irregularis (strain DAOM 181602 / DAOM 197198 / MUCL 43194) OX=747089 GN=GLOIN_2v884583 PE=4 SV=1	1	1	1	1	1	0	0	1	0	0	1	0	0	10.7	10.7	10.7	12.879	112	112	3			1					0.012069	1.5024	10.7	0	0	1639500	1639500	0	0	0	0	0	2	0	0	2	FPSFPFPFPYSR
tr|A0A2P4P559|A0A2P4P559_RHIID;tr|U9SXI4|U9SXI4_RHIID	tr|A0A2P4P559|A0A2P4P559_RHIID;tr|U9SXI4|U9SXI4_RHIID	1;1	1;1	1;1	tr|A0A2P4P559|A0A2P4P559_RHIID Uncharacterized protein OS=Rhizophagus irregularis (strain DAOM 181602 / DAOM 197198 / MUCL 43194) OX=747089 GN=GLOIN_2v1712694 PE=4 SV=1;tr|U9SXI4|U9SXI4_RHIID Uncharacterized protein OS=Rhizophagus irregularis (strain DAOM	2	1	1	1	0	0	1	0	0	1	0	0	1	3.4	3.4	3.4	41.824	349	349;463	6						1		0.012367	1.5024	0	0	3.4	841340	0	0	841340	0	0	0	0	0	1	1	ELYNAIIEYEMI
tr|U9TVP1|U9TVP1_RHIID;tr|A0A2P4P7B3|A0A2P4P7B3_RHIID	tr|U9TVP1|U9TVP1_RHIID;tr|A0A2P4P7B3|A0A2P4P7B3_RHIID	1;1	1;1	1;1	tr|U9TVP1|U9TVP1_RHIID Uncharacterized protein OS=Rhizophagus irregularis (strain DAOM 181602 / DAOM 197198 / MUCL 43194) OX=747089 GN=GLOINDRAFT_27453 PE=4 SV=1;tr|A0A2P4P7B3|A0A2P4P7B3_RHIID Uncharacterized protein OS=Rhizophagus irregularis (strain DAOM	2	1	1	1	1	0	0	1	0	0	1	0	0	1.9	1.9	1.9	44.819	377	377;565	7							5	0.012216	1.5024	1.9	0	0	0	0	0	0	0	0	0	5	0	0	5	KHCEDAK
tr|A0A2P4P7Q0|A0A2P4P7Q0_RHIID;tr|U9SSY4|U9SSY4_RHIID	tr|A0A2P4P7Q0|A0A2P4P7Q0_RHIID;tr|U9SSY4|U9SSY4_RHIID	1;1	1;1	1;1	tr|A0A2P4P7Q0|A0A2P4P7Q0_RHIID Uncharacterized protein OS=Rhizophagus irregularis (strain DAOM 181602 / DAOM 197198 / MUCL 43194) OX=747089 GN=GLOIN_2v1704124 PE=4 SV=1;tr|U9SSY4|U9SSY4_RHIID Uncharacterized protein OS=Rhizophagus irregularis (strain DAOM	2	1	1	1	1	0	0	1	0	0	1	0	0	2.3	2.3	2.3	60.64	517	517;625	3			2					0.012389	1.5024	2.3	0	0	2007700	2007700	0	0	0	0	0	2	0	0	2	IEHNVNQVDFDR
tr|A0A2P4P999|A0A2P4P999_RHIID	tr|A0A2P4P999|A0A2P4P999_RHIID	1	1	1	tr|A0A2P4P999|A0A2P4P999_RHIID Uncharacterized protein OS=Rhizophagus irregularis (strain DAOM 181602 / DAOM 197198 / MUCL 43194) OX=747089 GN=GLOIN_2v1812196 PE=4 SV=1	1	1	1	1	1	0	0	1	0	0	1	0	0	7.7	7.7	7.7	17.791	155	155	3			1					0.012613	1.5024	7.7	0	0	1446700	1446700	0	0	0	0	0	1	0	0	1	LPQNPSFYVHNR
tr|A0A2P4PFW7|A0A2P4PFW7_RHIID;tr|A0A2P4PFW3|A0A2P4PFW3_RHIID	tr|A0A2P4PFW7|A0A2P4PFW7_RHIID;tr|A0A2P4PFW3|A0A2P4PFW3_RHIID	1;1	1;1	1;1	tr|A0A2P4PFW7|A0A2P4PFW7_RHIID Uncharacterized protein (Fragment) OS=Rhizophagus irregularis (strain DAOM 181602 / DAOM 197198 / MUCL 43194) OX=747089 GN=GLOIN_2v1783064 PE=4 SV=1;tr|A0A2P4PFW3|A0A2P4PFW3_RHIID Uncharacterized protein OS=Rhizophagus irregu	2	1	1	1	0	1	0	0	1	0	0	1	0	5.9	5.9	5.9	22.744	204	204;209	7							1	0.01275	1.5024	0	5.9	0	18606000	0	18606000	0	0	0	0	0	1	0	1	TSTPIRAPTPIR
tr|A0A2P4PG17|A0A2P4PG17_RHIID;tr|A0A397TLL0|A0A397TLL0_9GLOM	tr|A0A2P4PG17|A0A2P4PG17_RHIID;tr|A0A397TLL0|A0A397TLL0_9GLOM	2;1	2;1	2;1	tr|A0A2P4PG17|A0A2P4PG17_RHIID 1-phosphatidylinositol 4-kinase OS=Rhizophagus irregularis (strain DAOM 181602 / DAOM 197198 / MUCL 43194) OX=747089 GN=GLOIN_2v1463161 PE=3 SV=1;tr|A0A397TLL0|A0A397TLL0_9GLOM 1-phosphatidylinositol 4-kinase OS=Glomus cerebr	2	2	2	2	1	1	0	1	1	0	1	1	0	1.6	1.6	1.6	167.88	1469	1469;1484	4	1						1	0.25	3.0047	0.8	0.8	0	7334300	1416900	5917400	0	0	0	0	1	1	0	2	VAEALPLLLGDK;VELSEVLSTTPK
tr|A0A2P4PH14|A0A2P4PH14_RHIID;tr|U9UH91|U9UH91_RHIID	tr|A0A2P4PH14|A0A2P4PH14_RHIID;tr|U9UH91|U9UH91_RHIID	1;1	1;1	1;1	tr|A0A2P4PH14|A0A2P4PH14_RHIID SAM domain-containing protein OS=Rhizophagus irregularis (strain DAOM 181602 / DAOM 197198 / MUCL 43194) OX=747089 GN=GLOIN_2v1782623 PE=4 SV=1;tr|U9UH91|U9UH91_RHIID SAM domain-containing protein OS=Rhizophagus irregularis (	2	1	1	1	1	0	0	1	0	0	1	0	0	5.2	5.2	5.2	25.924	230	230;231	3			1					0.012704	1.5024	5.2	0	0	8880500	8880500	0	0	0	0	0	5	0	0	5	ATDLGLGDAEYK
tr|A0A2P4PH26|A0A2P4PH26_RHIID;tr|A0A397TTK6|A0A397TTK6_9GLOM	tr|A0A2P4PH26|A0A2P4PH26_RHIID;tr|A0A397TTK6|A0A397TTK6_9GLOM	1;1	1;1	1;1	tr|A0A2P4PH26|A0A2P4PH26_RHIID Uncharacterized protein OS=Rhizophagus irregularis (strain DAOM 181602 / DAOM 197198 / MUCL 43194) OX=747089 GN=GLOIN_2v1483679 PE=4 SV=1;tr|A0A397TTK6|A0A397TTK6_9GLOM Uncharacterized protein OS=Glomus cerebriforme OX=658196	2	1	1	1	0	1	0	0	1	0	0	1	0	9.7	9.7	9.7	14.339	124	124;352	7							1	0.012681	1.5024	0	9.7	0	516810	0	516810	0	0	0	0	0	1	0	1	NKADSSAENVRR
tr|A0A2P4PH92|A0A2P4PH92_RHIID	tr|A0A2P4PH92|A0A2P4PH92_RHIID	1	1	1	tr|A0A2P4PH92|A0A2P4PH92_RHIID Kinase-like domain-containing protein OS=Rhizophagus irregularis (strain DAOM 181602 / DAOM 197198 / MUCL 43194) OX=747089 GN=GLOIN_2v1782545 PE=4 SV=1	1	1	1	1	0	1	0	0	1	0	0	1	0	2.1	2.1	2.1	66.378	560	560	7							1	0.012658	1.5024	0	2.1	0	3105000	0	3105000	0	0	0	0	0	2	0	2	MDMDLRKYLQQK
tr|A0A2P4PHK1|A0A2P4PHK1_RHIID;tr|U9T5X6|U9T5X6_RHIID	tr|A0A2P4PHK1|A0A2P4PHK1_RHIID;tr|U9T5X6|U9T5X6_RHIID	1;1	1;1	1;1	tr|A0A2P4PHK1|A0A2P4PHK1_RHIID Uncharacterized protein OS=Rhizophagus irregularis (strain DAOM 181602 / DAOM 197198 / MUCL 43194) OX=747089 GN=GLOIN_2v1483553 PE=4 SV=1;tr|U9T5X6|U9T5X6_RHIID C2H2-type domain-containing protein OS=Rhizophagus irregularis (	2	1	1	1	1	0	0	1	0	0	1	0	0	1.8	1.8	1.8	66.404	568	568;946	6						1		0.012635	1.5024	1.8	0	0	394800	394800	0	0	0	0	0	0	0	0	0	ELGAWKTFLR
tr|A0A2P4PIB4|A0A2P4PIB4_RHIID	tr|A0A2P4PIB4|A0A2P4PIB4_RHIID	1	1	1	tr|A0A2P4PIB4|A0A2P4PIB4_RHIID Uncharacterized protein OS=Rhizophagus irregularis (strain DAOM 181602 / DAOM 197198 / MUCL 43194) OX=747089 GN=GLOIN_2v1669548 PE=4 SV=1	1	1	1	1	1	0	0	1	0	0	1	0	0	15.6	15.6	15.6	8.7796	77	77	1	1							0.01259	1.5024	15.6	0	0	1609600	1609600	0	0	0	0	0	1	0	0	1	SSRNCGQRGTSR
tr|A0A2P4PIQ6|A0A2P4PIQ6_RHIID	tr|A0A2P4PIQ6|A0A2P4PIQ6_RHIID	1	1	1	tr|A0A2P4PIQ6|A0A2P4PIQ6_RHIID AN1-type domain-containing protein OS=Rhizophagus irregularis (strain DAOM 181602 / DAOM 197198 / MUCL 43194) OX=747089 GN=GLOIN_2v1462398 PE=4 SV=1	1	1	1	1	0	0	1	0	0	1	0	0	1	9.8	9.8	9.8	13.798	122	122	6						1		0.012433	1.5024	0	0	9.8	10686000	0	0	10686000	0	0	0	0	0	3	3	IPLAKQTINKCR
tr|A0A2P4PJ31|A0A2P4PJ31_RHIID	tr|A0A2P4PJ31|A0A2P4PJ31_RHIID	1	1	1	tr|A0A2P4PJ31|A0A2P4PJ31_RHIID Kinase-like domain-containing protein OS=Rhizophagus irregularis (strain DAOM 181602 / DAOM 197198 / MUCL 43194) OX=747089 GN=GLOIN_2v425717 PE=4 SV=1	1	1	1	1	0	1	0	0	1	0	0	1	0	2.6	2.6	2.6	30.95	270	270	2		1						0.012567	1.5024	0	2.6	0	0	0	0	0	0	0	0	0	1	0	1	FDTSLRK
tr|A0A2P4PL09|A0A2P4PL09_RHIID	tr|A0A2P4PL09|A0A2P4PL09_RHIID	1	1	1	tr|A0A2P4PL09|A0A2P4PL09_RHIID Kinase-like domain-containing protein OS=Rhizophagus irregularis (strain DAOM 181602 / DAOM 197198 / MUCL 43194) OX=747089 GN=GLOIN_2v1482666 PE=4 SV=1	1	1	1	1	0	0	1	0	0	1	0	0	1	3.3	3.3	3.3	42.732	363	363	6						1		0.012545	1.5024	0	0	3.3	4544000	0	0	4544000	0	0	0	0	0	1	1	IIDEFIIEKKLK
tr|A0A2P4PL95|A0A2P4PL95_RHIID;tr|U9V0D9|U9V0D9_RHIID	tr|A0A2P4PL95|A0A2P4PL95_RHIID;tr|U9V0D9|U9V0D9_RHIID	1;1	1;1	1;1	tr|A0A2P4PL95|A0A2P4PL95_RHIID Uncharacterized protein OS=Rhizophagus irregularis (strain DAOM 181602 / DAOM 197198 / MUCL 43194) OX=747089 GN=GLOIN_2v1660025 PE=4 SV=1;tr|U9V0D9|U9V0D9_RHIID Uncharacterized protein OS=Rhizophagus irregularis (strain DAOM	2	1	1	1	1	0	0	1	0	0	1	0	0	2.9	2.9	2.9	47.217	412	412;484	3			1					0.012522	1.5024	2.9	0	0	557280	557280	0	0	0	0	0	4	0	0	4	MTNVNAQPLPVK
tr|A0A2P4PNA3|A0A2P4PNA3_RHIID;tr|U9TQC0|U9TQC0_RHIID;tr|U9UMZ0|U9UMZ0_RHIID;tr|U9UU84|U9UU84_RHIID;tr|A0A2P4PLB6|A0A2P4PLB6_RHIID	tr|A0A2P4PNA3|A0A2P4PNA3_RHIID;tr|U9TQC0|U9TQC0_RHIID;tr|U9UMZ0|U9UMZ0_RHIID;tr|U9UU84|U9UU84_RHIID;tr|A0A2P4PLB6|A0A2P4PLB6_RHIID	1;1;1;1;1	1;1;1;1;1	1;1;1;1;1	tr|A0A2P4PNA3|A0A2P4PNA3_RHIID Protein kinase domain-containing protein (Fragment) OS=Rhizophagus irregularis (strain DAOM 181602 / DAOM 197198 / MUCL 43194) OX=747089 GN=GLOIN_2v1653473 PE=4 SV=1;tr|U9TQC0|U9TQC0_RHIID Protein kinase domain-containing pro	5	1	1	1	0	0	1	0	0	1	0	0	1	4	4	4	20.91	176	176;363;387;538;580	4				1				0.0125	1.5024	0	0	4	0	0	0	0	0	0	0	0	0	1	1	VVLKKLK
tr|A0A2P4PQJ9|A0A2P4PQJ9_RHIID;tr|U9T2U1|U9T2U1_RHIID	tr|A0A2P4PQJ9|A0A2P4PQJ9_RHIID;tr|U9T2U1|U9T2U1_RHIID	1;1	1;1	1;1	tr|A0A2P4PQJ9|A0A2P4PQJ9_RHIID Cytochrome P450 OS=Rhizophagus irregularis (strain DAOM 181602 / DAOM 197198 / MUCL 43194) OX=747089 GN=GLOIN_2v1645173 PE=3 SV=1;tr|U9T2U1|U9T2U1_RHIID Uncharacterized protein OS=Rhizophagus irregularis (strain DAOM 181602 /	2	1	1	1	1	0	0	1	0	0	1	0	0	3	3	3	38.24	331	331;543	6						1		0.012478	1.5024	3	0	0	2501200	2501200	0	0	0	0	0	0	0	0	0	LFSVPSFLRK
tr|A0A397TRL7|A0A397TRL7_9GLOM;tr|A0A9Q3H1B8|A0A9Q3H1B8_9BASI;tr|A0A2P4PW46|A0A2P4PW46_RHIID	tr|A0A397TRL7|A0A397TRL7_9GLOM;tr|A0A9Q3H1B8|A0A9Q3H1B8_9BASI;tr|A0A2P4PW46|A0A2P4PW46_RHIID	1;1;1	1;1;1	1;1;1	tr|A0A397TRL7|A0A397TRL7_9GLOM U3 small nucleolar ribonucleoprotein protein IMP4 OS=Glomus cerebriforme OX=658196 GN=C1645_751809 PE=4 SV=1;tr|A0A9Q3H1B8|A0A9Q3H1B8_9BASI U3 small nucleolar ribonucleoprotein protein IMP4 OS=Austropuccinia psidii MF-1 OX=13	3	1	1	1	1	0	0	1	0	0	1	0	0	2.4	2.4	2.4	33.638	286	286;288;299	7							2	0.012456	1.5024	2.4	0	0	0	0	0	0	0	0	0	2	0	0	2	PYQRTAR
tr|A0A2P4Q0A6|A0A2P4Q0A6_RHIID	tr|A0A2P4Q0A6|A0A2P4Q0A6_RHIID	1	1	1	tr|A0A2P4Q0A6|A0A2P4Q0A6_RHIID Uncharacterized protein OS=Rhizophagus irregularis (strain DAOM 181602 / DAOM 197198 / MUCL 43194) OX=747089 GN=GLOIN_2v1775271 PE=3 SV=1	1	1	1	1	1	0	0	1	0	0	1	0	0	2.7	2.7	2.7	49.68	446	446	3			1					0.013645	1.5024	2.7	0	0	1639500	1639500	0	0	0	0	0	4	0	0	4	DIPYYIDGYIEK
tr|A0A2P4Q2U5|A0A2P4Q2U5_RHIID	tr|A0A2P4Q2U5|A0A2P4Q2U5_RHIID	1	1	1	tr|A0A2P4Q2U5|A0A2P4Q2U5_RHIID Kinase-like domain-containing protein OS=Rhizophagus irregularis (strain DAOM 181602 / DAOM 197198 / MUCL 43194) OX=747089 GN=GLOIN_2v1478092 PE=4 SV=1	1	1	1	1	1	0	0	1	0	0	1	0	0	3.1	3.1	3.1	45.139	390	390	3			1					0.012411	1.5024	3.1	0	0	529210	529210	0	0	0	0	0	1	0	0	1	TIIKWIGLPSNK
tr|A0A2P4Q3D8|A0A2P4Q3D8_RHIID;tr|U9T8V9|U9T8V9_RHIID	tr|A0A2P4Q3D8|A0A2P4Q3D8_RHIID;tr|U9T8V9|U9T8V9_RHIID	1;1	1;1	1;1	tr|A0A2P4Q3D8|A0A2P4Q3D8_RHIID F-box domain-containing protein (Fragment) OS=Rhizophagus irregularis (strain DAOM 181602 / DAOM 197198 / MUCL 43194) OX=747089 GN=GLOIN_2v1598982 PE=4 SV=1;tr|U9T8V9|U9T8V9_RHIID Uncharacterized protein OS=Rhizophagus irregu	2	1	1	1	1	0	0	1	0	0	1	0	0	7.6	7.6	7.6	18.698	157	157;967	1	1							0.013672	1.5024	7.6	0	0	1974400	1974400	0	0	0	0	0	1	0	0	1	QWSLLAISILWR
tr|A0A2P4Q5F5|A0A2P4Q5F5_RHIID	tr|A0A2P4Q5F5|A0A2P4Q5F5_RHIID	1	1	1	tr|A0A2P4Q5F5|A0A2P4Q5F5_RHIID Uncharacterized protein OS=Rhizophagus irregularis (strain DAOM 181602 / DAOM 197198 / MUCL 43194) OX=747089 GN=GLOIN_2v1591529 PE=4 SV=1	1	1	1	1	0	0	1	0	0	1	0	0	1	12	12	12	12.599	100	100	6						1		0.014199	1.5024	0	0	12	477120	0	0	477120	0	0	0	0	0	1	1	TPQKMLLRMLLK
tr|A0A2P4Q6L2|A0A2P4Q6L2_RHIID;tr|U9TRI0|U9TRI0_RHIID	tr|A0A2P4Q6L2|A0A2P4Q6L2_RHIID;tr|U9TRI0|U9TRI0_RHIID	1;1	1;1	1;1	tr|A0A2P4Q6L2|A0A2P4Q6L2_RHIID tRNA modification GTPase TrmE OS=Rhizophagus irregularis (strain DAOM 181602 / DAOM 197198 / MUCL 43194) OX=747089 GN=GLOIN_2v1454944 PE=3 SV=1;tr|U9TRI0|U9TRI0_RHIID tRNA modification GTPase TrmE OS=Rhizophagus irregularis (	2	1	1	1	1	0	0	1	0	0	1	0	0	2.3	2.3	2.3	58.425	516	516;522	1	1							0.015217	1.5024	2.3	0	0	384800	384800	0	0	0	0	0	1	0	0	1	PYVFSSYRYCPK
tr|U9U0V3|U9U0V3_RHIID;tr|A0A2P4Q7K3|A0A2P4Q7K3_RHIID	tr|U9U0V3|U9U0V3_RHIID;tr|A0A2P4Q7K3|A0A2P4Q7K3_RHIID	1;1	1;1	1;1	tr|U9U0V3|U9U0V3_RHIID Uncharacterized protein (Fragment) OS=Rhizophagus irregularis (strain DAOM 181602 / DAOM 197198 / MUCL 43194) OX=747089 GN=GLOINDRAFT_95644 PE=4 SV=1;tr|A0A2P4Q7K3|A0A2P4Q7K3_RHIID Uncharacterized protein OS=Rhizophagus irregularis (	2	1	1	1	1	0	0	1	0	0	1	0	0	8.9	8.9	8.9	14.893	135	135;164	1	1							0.015184	1.5024	8.9	0	0	454660	454660	0	0	0	0	0	2	0	0	2	FFASKISAIIEK
tr|A0A2P4Q884|A0A2P4Q884_RHIID	tr|A0A2P4Q884|A0A2P4Q884_RHIID	1	1	1	tr|A0A2P4Q884|A0A2P4Q884_RHIID Cytochrome P450 OS=Rhizophagus irregularis (strain DAOM 181602 / DAOM 197198 / MUCL 43194) OX=747089 GN=GLOIN_2v1476630 PE=3 SV=1	1	1	1	1	0	1	0	0	1	0	0	1	0	2.9	2.9	2.9	48.064	415	415	7							1	0.015152	1.5024	0	2.9	0	1661600	0	1661600	0	0	0	0	0	1	0	1	ILLTQSEDVAPK
tr|A0A2P4Q9Q2|A0A2P4Q9Q2_RHIID	tr|A0A2P4Q9Q2|A0A2P4Q9Q2_RHIID	1	1	1	tr|A0A2P4Q9Q2|A0A2P4Q9Q2_RHIID Iron-containing redox enzyme family protein OS=Rhizophagus irregularis (strain DAOM 181602 / DAOM 197198 / MUCL 43194) OX=747089 GN=GLOIN_2v1576585 PE=4 SV=1	1	1	1	1	1	0	0	1	0	0	1	0	0	1.8	1.8	1.8	63.156	548	548	6						1		0.015119	1.5024	1.8	0	0	396150	396150	0	0	0	0	0	0	0	0	0	LTTWDGPMYK
tr|A0A397SJD3|A0A397SJD3_9GLOM;tr|A0A2P4Q9W8|A0A2P4Q9W8_RHIID;tr|A0A397SFL6|A0A397SFL6_9GLOM;tr|U9U7K9|U9U7K9_RHIID	tr|A0A397SJD3|A0A397SJD3_9GLOM;tr|A0A2P4Q9W8|A0A2P4Q9W8_RHIID;tr|A0A397SFL6|A0A397SFL6_9GLOM;tr|U9U7K9|U9U7K9_RHIID	1;1;1;1	1;1;1;1	1;1;1;1	tr|A0A397SJD3|A0A397SJD3_9GLOM NADAR domain-containing protein (Fragment) OS=Glomus cerebriforme OX=658196 GN=C1645_700007 PE=4 SV=1;tr|A0A2P4Q9W8|A0A2P4Q9W8_RHIID NADAR domain-containing protein (Fragment) OS=Rhizophagus irregularis (strain DAOM 181602 /	4	1	1	1	1	0	0	1	0	0	1	0	0	5.3	5.3	5.3	22.905	189	189;190;469;646	6						1		0.015086	1.5024	5.3	0	0	2197900	2197900	0	0	0	0	0	0	0	0	0	YKLLSTGKVK
tr|A0A8S0HEV2|A0A8S0HEV2_9PSED;tr|A0A2P4QBU5|A0A2P4QBU5_RHIID	tr|A0A8S0HEV2|A0A8S0HEV2_9PSED;tr|A0A2P4QBU5|A0A2P4QBU5_RHIID	1;1	1;1	1;1	tr|A0A8S0HEV2|A0A8S0HEV2_9PSED Large ribosomal subunit protein bL17 OS=Pseudomonas sp. Boi14 OX=2799183 GN=rplQ PE=3 SV=1;tr|A0A2P4QBU5|A0A2P4QBU5_RHIID Ubiquitin carboxyl-terminal hydrolase (Fragment) OS=Rhizophagus irregularis (strain DAOM 181602 / DAOM	2	1	1	1	1	0	0	1	0	0	1	0	0	5.5	5.5	5.5	14.4	128	128;965	7							1	0.015054	1.5024	5.5	0	0	0	0	0	0	0	0	0	1	0	0	1	LFNDLGK
tr|U9UNX2|U9UNX2_RHIID;tr|A0A2P4QDW8|A0A2P4QDW8_RHIID	tr|U9UNX2|U9UNX2_RHIID;tr|A0A2P4QDW8|A0A2P4QDW8_RHIID	1;1	1;1	1;1	tr|U9UNX2|U9UNX2_RHIID Uncharacterized protein (Fragment) OS=Rhizophagus irregularis (strain DAOM 181602 / DAOM 197198 / MUCL 43194) OX=747089 GN=GLOINDRAFT_18727 PE=4 SV=1;tr|A0A2P4QDW8|A0A2P4QDW8_RHIID Uncharacterized protein OS=Rhizophagus irregularis (	2	1	1	1	1	0	0	1	0	0	1	0	0	1.7	1.7	1.7	83.802	722	722;1354	2	1		1					0.014989	1.5024	1.7	0	0	7464200	7464200	0	0	0	0	0	2	0	0	2	IKFIRELSEILK
tr|A0A2P4QF86|A0A2P4QF86_RHIID;tr|U9TNX0|U9TNX0_RHIID	tr|A0A2P4QF86|A0A2P4QF86_RHIID;tr|U9TNX0|U9TNX0_RHIID	1;1	1;1	1;1	tr|A0A2P4QF86|A0A2P4QF86_RHIID Uncharacterized protein OS=Rhizophagus irregularis (strain DAOM 181602 / DAOM 197198 / MUCL 43194) OX=747089 GN=GLOIN_2v1556772 PE=4 SV=1;tr|U9TNX0|U9TNX0_RHIID Uncharacterized protein OS=Rhizophagus irregularis (strain DAOM	2	1	1	1	1	0	0	1	0	0	1	0	0	4.6	4.6	4.6	31.003	262	262;686	3			1					0.014768	1.5024	4.6	0	0	12346000	12346000	0	0	0	0	0	5	0	0	5	CICWRGHGYCKK
tr|A0A2P4QHC9|A0A2P4QHC9_RHIID;tr|A0A448YHX3|A0A448YHX3_BRENA	tr|A0A2P4QHC9|A0A2P4QHC9_RHIID;tr|A0A448YHX3|A0A448YHX3_BRENA	1;1	1;1	1;1	tr|A0A2P4QHC9|A0A2P4QHC9_RHIID Uncharacterized protein OS=Rhizophagus irregularis (strain DAOM 181602 / DAOM 197198 / MUCL 43194) OX=747089 GN=GLOIN_2v1768273 PE=4 SV=1;tr|A0A448YHX3|A0A448YHX3_BRENA DEKNAAC101281 OS=Brettanomyces naardenensis OX=13370 GN=	2	1	1	1	1	1	0	1	1	0	1	1	0	1.9	1.9	1.9	42.477	363	363;1047	4.5			1			1		0.014957	1.5024	1.9	1.9	0	0	0	0	0	0	0	0	1	1	0	2	LEVRLKK
tr|U9STW6|U9STW6_RHIID;tr|A0A2P4QJ31|A0A2P4QJ31_RHIID	tr|U9STW6|U9STW6_RHIID;tr|A0A2P4QJ31|A0A2P4QJ31_RHIID	1;1	1;1	1;1	tr|U9STW6|U9STW6_RHIID MACPF domain-containing protein OS=Rhizophagus irregularis (strain DAOM 181602 / DAOM 197198 / MUCL 43194) OX=747089 GN=GLOINDRAFT_9517 PE=4 SV=1;tr|A0A2P4QJ31|A0A2P4QJ31_RHIID MACPF domain-containing protein OS=Rhizophagus irregular	2	1	1	1	1	0	0	1	0	0	1	0	0	1.9	1.9	1.9	72.723	631	631;687	3			1					0.014925	1.5024	1.9	0	0	6878500	6878500	0	0	0	0	0	1	0	0	1	VFFNCQIFRELK
tr|A0A2P4QKR2|A0A2P4QKR2_RHIID	tr|A0A2P4QKR2|A0A2P4QKR2_RHIID	1	1	1	tr|A0A2P4QKR2|A0A2P4QKR2_RHIID Required for respiratory growth protein 9, mitochondrial OS=Rhizophagus irregularis (strain DAOM 181602 / DAOM 197198 / MUCL 43194) OX=747089 GN=GLOIN_2v1539886 PE=3 SV=1	1	1	1	1	1	0	0	1	0	0	1	0	0	4.8	4.8	4.8	30.451	251	251	3			1					0.014894	1.5024	4.8	0	0	975750	975750	0	0	0	0	0	1	0	0	1	QIRLHQTSRLNK
tr|U9UB93|U9UB93_RHIID;tr|A0A2P4QNN7|A0A2P4QNN7_RHIID	tr|U9UB93|U9UB93_RHIID;tr|A0A2P4QNN7|A0A2P4QNN7_RHIID	1;1	1;1	1;1	tr|U9UB93|U9UB93_RHIID RAVE complex protein Rav1 C-terminal domain-containing protein (Fragment) OS=Rhizophagus irregularis (strain DAOM 181602 / DAOM 197198 / MUCL 43194) OX=747089 GN=GLOINDRAFT_23448 PE=4 SV=1;tr|A0A2P4QNN7|A0A2P4QNN7_RHIID RAVE complex	2	1	1	1	0	0	1	0	0	1	0	0	1	1.2	1.2	1.2	113.83	991	991;1507	6						1		0.014862	1.5024	0	0	1.2	1335600	0	0	1335600	0	0	0	0	0	1	1	AIMVPLETLCDK
tr|A0A2P4QP13|A0A2P4QP13_RHIID	tr|A0A2P4QP13|A0A2P4QP13_RHIID	1	1	1	tr|A0A2P4QP13|A0A2P4QP13_RHIID SWIM-type domain-containing protein OS=Rhizophagus irregularis (strain DAOM 181602 / DAOM 197198 / MUCL 43194) OX=747089 GN=GLOIN_2v1472538 PE=4 SV=1	1	1	1	1	0	0	1	0	0	1	0	0	1	2.9	2.9	2.9	47.804	414	414	6						1		0.014831	1.5024	0	0	2.9	1576700	0	0	1576700	0	0	0	0	0	1	1	RVEYDDNNIIRK
tr|A0A2P4QPU5|A0A2P4QPU5_RHIID	tr|A0A2P4QPU5|A0A2P4QPU5_RHIID	1	1	1	tr|A0A2P4QPU5|A0A2P4QPU5_RHIID Structural maintenance of chromosomes protein OS=Rhizophagus irregularis (strain DAOM 181602 / DAOM 197198 / MUCL 43194) OX=747089 GN=GLOIN_2v1449520 PE=3 SV=1	1	1	1	1	1	0	1	1	0	1	1	0	1	0.9	0.9	0.9	148.32	1278	1278	3.5	1					1		0.014799	1.5024	0.9	0	0	1060000	596610	0	463430	0	0	0	1	0	2	3	LSQYEQDAERVR
tr|A0A2P4QR45|A0A2P4QR45_RHIID	tr|A0A2P4QR45|A0A2P4QR45_RHIID	1	1	1	tr|A0A2P4QR45|A0A2P4QR45_RHIID HCP-like protein OS=Rhizophagus irregularis (strain DAOM 181602 / DAOM 197198 / MUCL 43194) OX=747089 GN=GLOIN_2v1764823 PE=3 SV=1	1	1	1	1	0	0	1	0	0	1	0	0	1	2.6	2.6	2.6	54.069	464	464	6						2		0.015251	1.5024	0	0	2.6	1482000	0	0	1482000	0	0	0	0	0	5	5	DNIDDKKQIFNK
tr|U9UPX9|U9UPX9_RHIID;tr|A0A2P4QRY1|A0A2P4QRY1_RHIID;tr|A0A397TC52|A0A397TC52_9GLOM	tr|U9UPX9|U9UPX9_RHIID;tr|A0A2P4QRY1|A0A2P4QRY1_RHIID;tr|A0A397TC52|A0A397TC52_9GLOM	1;1;1	1;1;1	1;1;1	tr|U9UPX9|U9UPX9_RHIID SAM domain-containing protein (Fragment) OS=Rhizophagus irregularis (strain DAOM 181602 / DAOM 197198 / MUCL 43194) OX=747089 GN=GLOINDRAFT_148419 PE=4 SV=1;tr|A0A2P4QRY1|A0A2P4QRY1_RHIID Ste50p OS=Rhizophagus irregularis (strain DAO	3	1	1	1	0	1	0	0	1	0	0	1	0	3	3	3	26.288	235	235;570;575	3			1					0.015284	1.5024	0	3	0	0	0	0	0	0	0	0	0	1	0	1	PLPEPER
tr|A0A2P4QU22|A0A2P4QU22_RHIID	tr|A0A2P4QU22|A0A2P4QU22_RHIID	1	1	1	tr|A0A2P4QU22|A0A2P4QU22_RHIID Uncharacterized protein OS=Rhizophagus irregularis (strain DAOM 181602 / DAOM 197198 / MUCL 43194) OX=747089 GN=GLOIN_2v1763763 PE=4 SV=1	1	1	1	1	1	0	0	1	0	0	1	0	0	3.3	3.3	3.3	25.896	212	212	7							1	0.015317	1.5024	3.3	0	0	0	0	0	0	0	0	0	1	0	0	1	TYYLLGK
tr|U9UMF2|U9UMF2_RHIID;tr|U9U733|U9U733_RHIID;tr|A0A2P4QW35|A0A2P4QW35_RHIID	tr|U9UMF2|U9UMF2_RHIID;tr|U9U733|U9U733_RHIID;tr|A0A2P4QW35|A0A2P4QW35_RHIID	1;1;1	1;1;1	1;1;1	tr|U9UMF2|U9UMF2_RHIID Uncharacterized protein OS=Rhizophagus irregularis (strain DAOM 181602 / DAOM 197198 / MUCL 43194) OX=747089 GN=GLOINDRAFT_133477 PE=4 SV=1;tr|U9U733|U9U733_RHIID Phorbol-ester/DAG-type domain-containing protein OS=Rhizophagus irregu	3	1	1	1	0	1	0	0	1	0	0	1	0	2.9	2.9	2.9	47.902	411	411;1859;2006	7							1	0.015351	1.5024	0	2.9	0	8353700	0	8353700	0	0	0	0	0	5	0	5	IFLRTAFISFAR
tr|U9UN54|U9UN54_RHIID;tr|A0A2P4QXX9|A0A2P4QXX9_RHIID	tr|U9UN54|U9UN54_RHIID;tr|A0A2P4QXX9|A0A2P4QXX9_RHIID	1;1	1;1	1;1	tr|U9UN54|U9UN54_RHIID Uncharacterized protein OS=Rhizophagus irregularis (strain DAOM 181602 / DAOM 197198 / MUCL 43194) OX=747089 GN=GLOINDRAFT_123519 PE=4 SV=1;tr|A0A2P4QXX9|A0A2P4QXX9_RHIID Uncharacterized protein OS=Rhizophagus irregularis (strain DAO	2	1	1	1	1	0	0	1	0	0	1	0	0	1.2	1.2	1.2	110	983	983;987	1	1							0.015385	1.5024	1.2	0	0	835690	835690	0	0	0	0	0	1	0	0	1	EYEEESKSTNKK
tr|A0A367XL93|A0A367XL93_9ASCO;tr|A0A367XMN0|A0A367XMN0_9ASCO	tr|A0A367XL93|A0A367XL93_9ASCO;tr|A0A367XMN0|A0A367XMN0_9ASCO	1;1	1;1	1;1	tr|A0A367XL93|A0A367XL93_9ASCO Ty3 transposon capsid-like protein domain-containing protein OS=Candida viswanathii OX=5486 GN=Cantr_04375 PE=4 SV=1;tr|A0A367XMN0|A0A367XMN0_9ASCO RNA-directed DNA polymerase OS=Candida viswanathii OX=5486 GN=TY3B-I PE=4 SV=	2	1	1	1	0	0	1	0	0	1	0	0	1	3.8	3.8	3.8	35.19	317	317;1385	6						1		0.015419	1.5024	0	0	3.8	1553700	0	0	1553700	0	0	0	0	0	1	1	DPNVTLGELMTR
tr|A0A367YMK3|A0A367YMK3_9ASCO;tr|A0A367XLL0|A0A367XLL0_9ASCO	tr|A0A367YMK3|A0A367YMK3_9ASCO;tr|A0A367XLL0|A0A367XLL0_9ASCO	1;1	1;1	1;1	tr|A0A367YMK3|A0A367YMK3_9ASCO Nuclear distribution protein PAC1 OS=Candida viswanathii OX=5486 GN=PAC1_0 PE=3 SV=1;tr|A0A367XLL0|A0A367XLL0_9ASCO Nuclear distribution protein PAC1 OS=Candida viswanathii OX=5486 GN=PAC1_1 PE=3 SV=1	2	1	1	1	1	0	0	1	0	0	1	0	0	2	2	2	55.567	491	491;491	6						1		0.015453	1.5024	2	0	0	754310	754310	0	0	0	0	0	0	0	0	0	NFVGHSEWCR
tr|A0A367XN36|A0A367XN36_9ASCO;tr|A0A367YNE5|A0A367YNE5_9ASCO	tr|A0A367XN36|A0A367XN36_9ASCO;tr|A0A367YNE5|A0A367YNE5_9ASCO	1;1	1;1	1;1	tr|A0A367XN36|A0A367XN36_9ASCO DnaJ subfamily B member 2 OS=Candida viswanathii OX=5486 GN=DNAJB2_1 PE=4 SV=1;tr|A0A367YNE5|A0A367YNE5_9ASCO DnaJ subfamily B member 2 OS=Candida viswanathii OX=5486 GN=DNAJB2_0 PE=4 SV=1	2	1	1	1	1	1	1	1	1	1	1	1	1	1.1	1.1	1.1	73.456	634	634;635	4.79			7	1			6	0.015487	1.5024	1.1	1.1	1.1	0	0	0	0	0	0	0	6	7	1	14	VIVLVLK
tr|A0A367YL44|A0A367YL44_9ASCO;tr|A0A367XP63|A0A367XP63_9ASCO	tr|A0A367YL44|A0A367YL44_9ASCO;tr|A0A367XP63|A0A367XP63_9ASCO	1;1	1;1	1;1	tr|A0A367YL44|A0A367YL44_9ASCO Suppressor of stem-loop protein 1 OS=Candida viswanathii OX=5486 GN=SSL1_1 PE=4 SV=1;tr|A0A367XP63|A0A367XP63_9ASCO General transcription and DNA repair factor IIH OS=Candida viswanathii OX=5486 GN=SSL1_2 PE=3 SV=1	2	1	1	1	1	0	0	1	0	0	1	0	0	3.8	3.8	3.8	35.591	316	316;505	1	1							0.015521	1.5024	3.8	0	0	426530	426530	0	0	0	0	0	1	0	0	1	MDESDEEYMGSK
tr|A0A367XQL8|A0A367XQL8_9ASCO	tr|A0A367XQL8|A0A367XQL8_9ASCO	1	1	1	tr|A0A367XQL8|A0A367XQL8_9ASCO Adenylate kinase isoenzyme 6 homolog OS=Candida viswanathii OX=5486 GN=HBR1_0 PE=3 SV=1	1	1	1	1	1	0	0	1	0	0	1	0	0	2.9	2.9	2.9	28.265	243	243	6						1		0.015556	1.5024	2.9	0	0	0	0	0	0	0	0	0	1	0	0	1	ISSWVIK
tr|A0A367Y4E0|A0A367Y4E0_9ASCO;tr|A0A367XRY6|A0A367XRY6_9ASCO	tr|A0A367Y4E0|A0A367Y4E0_9ASCO;tr|A0A367XRY6|A0A367XRY6_9ASCO	1;1	1;1	1;1	tr|A0A367Y4E0|A0A367Y4E0_9ASCO Uncharacterized protein OS=Candida viswanathii OX=5486 GN=Cantr_08135 PE=4 SV=1;tr|A0A367XRY6|A0A367XRY6_9ASCO Uncharacterized protein OS=Candida viswanathii OX=5486 GN=Cantr_05511 PE=4 SV=1	2	1	1	1	0	1	0	0	1	0	0	1	0	3.7	3.7	3.7	48.096	430	430;430	6						1		0.01559	1.5024	0	3.7	0	35868	0	35868	0	0	0	0	0	0	0	0	MYRYSYALFRPFYYNR
tr|A0A367XSJ2|A0A367XSJ2_9ASCO	tr|A0A367XSJ2|A0A367XSJ2_9ASCO	1	1	1	tr|A0A367XSJ2|A0A367XSJ2_9ASCO ATP-dependent DNA helicase MPH1 OS=Candida viswanathii OX=5486 GN=MPH1_0 PE=4 SV=1	1	1	1	1	1	0	0	1	0	0	1	0	0	3.8	3.8	3.8	29.004	264	264	6						1		0.015625	1.5024	3.8	0	0	128400	128400	0	0	0	0	0	0	0	0	0	VGDDKSLEER
tr|A0A367XUR9|A0A367XUR9_9ASCO	tr|A0A367XUR9|A0A367XUR9_9ASCO	1	1	1	tr|A0A367XUR9|A0A367XUR9_9ASCO Uncharacterized protein OS=Candida viswanathii OX=5486 GN=Cantr_06736 PE=4 SV=1	1	1	1	1	0	1	0	0	1	0	0	1	0	1	1	1	81.374	692	692	3			1					0.01566	1.5024	0	1	0	0	0	0	0	0	0	0	0	1	0	1	YRSQFIK
tr|A0A367YFG6|A0A367YFG6_9ASCO;tr|A0A367XW54|A0A367XW54_9ASCO	tr|A0A367YFG6|A0A367YFG6_9ASCO;tr|A0A367XW54|A0A367XW54_9ASCO	1;1	1;1	1;1	tr|A0A367YFG6|A0A367YFG6_9ASCO Protein STE50 OS=Candida viswanathii OX=5486 GN=STE50_0 PE=4 SV=1;tr|A0A367XW54|A0A367XW54_9ASCO Protein STE50 OS=Candida viswanathii OX=5486 GN=STE50_1 PE=4 SV=1	2	1	1	1	1	0	0	1	0	0	1	0	0	1.4	1.4	1.4	53.605	485	485;485	6						1		0.015695	1.5024	1.4	0	0	0	0	0	0	0	0	0	1	0	0	1	SLEMHDR
tr|A0A367YJY4|A0A367YJY4_9ASCO;tr|A0A367XXU0|A0A367XXU0_9ASCO	tr|A0A367YJY4|A0A367YJY4_9ASCO;tr|A0A367XXU0|A0A367XXU0_9ASCO	1;1	1;1	1;1	tr|A0A367YJY4|A0A367YJY4_9ASCO Cytochrome b-c1 complex subunit 6 OS=Candida viswanathii OX=5486 GN=QCR6_0 PE=3 SV=1;tr|A0A367XXU0|A0A367XXU0_9ASCO Cytochrome b-c1 complex subunit 6 OS=Candida viswanathii OX=5486 GN=QCR6_1 PE=3 SV=1	2	1	1	1	0	1	0	0	1	0	0	1	0	7.6	7.6	7.6	18.207	157	157;157	7							1	0.01573	1.5024	0	7.6	0	164290	0	164290	0	0	0	0	0	1	0	1	PFDHHFQECIER
tr|A0A367XY21|A0A367XY21_9ASCO;tr|A0A367YFF4|A0A367YFF4_9ASCO	tr|A0A367XY21|A0A367XY21_9ASCO;tr|A0A367YFF4|A0A367YFF4_9ASCO	1;1	1;1	1;1	tr|A0A367XY21|A0A367XY21_9ASCO Lipase 1 OS=Candida viswanathii OX=5486 GN=LIP1_1 PE=4 SV=1;tr|A0A367YFF4|A0A367YFF4_9ASCO Lipase 1 OS=Candida viswanathii OX=5486 GN=LIP1_0 PE=4 SV=1	2	1	1	1	1	0	0	1	0	0	1	0	0	1.6	1.6	1.6	50.344	450	450;469	6						1		0.015766	1.5024	1.6	0	0	0	0	0	0	0	0	0	1	0	0	1	SSDSFGR
tr|A0A367XZW6|A0A367XZW6_9ASCO	tr|A0A367XZW6|A0A367XZW6_9ASCO	1	1	1	tr|A0A367XZW6|A0A367XZW6_9ASCO Glutamine synthetase OS=Candida viswanathii OX=5486 GN=GLN1_0 PE=3 SV=1	1	1	1	1	0	0	1	0	0	1	0	0	1	1.9	1.9	1.9	41.769	372	372	4				1				0.015801	1.5024	0	0	1.9	0	0	0	0	0	0	0	0	0	1	1	YLELSQR
tr|A0A367Y1J6|A0A367Y1J6_9ASCO	tr|A0A367Y1J6|A0A367Y1J6_9ASCO	1	1	1	tr|A0A367Y1J6|A0A367Y1J6_9ASCO tRNA (Uracil(54)-C(5))-methyltransferase OS=Candida viswanathii OX=5486 GN=TRM2_1 PE=3 SV=1	1	1	1	1	1	0	0	1	0	0	1	0	0	1.2	1.2	1.2	66.603	586	586	6						1		0.015021	1.5024	1.2	0	0	0	0	0	0	0	0	0	1	0	0	1	PSNDKHK
tr|A0A367YAV5|A0A367YAV5_9ASCO;tr|A0A367YEE2|A0A367YEE2_9ASCO	tr|A0A367YAV5|A0A367YAV5_9ASCO;tr|A0A367YEE2|A0A367YEE2_9ASCO	1;1	1;1	1;1	tr|A0A367YAV5|A0A367YAV5_9ASCO Leucine-rich repeat-containing protein 58 OS=Candida viswanathii OX=5486 GN=LRRC58_0 PE=4 SV=1;tr|A0A367YEE2|A0A367YEE2_9ASCO Leucine-rich repeat-containing protein 58 OS=Candida viswanathii OX=5486 GN=LRRC58_1 PE=4 SV=1	2	1	1	1	1	0	0	1	0	0	1	0	0	2.4	2.4	2.4	57.695	506	506;510	3			1					0.014737	1.5024	2.4	0	0	3512900	3512900	0	0	0	0	0	1	0	0	1	IAKHDVSYQETK
tr|A0A367YC69|A0A367YC69_9ASCO;tr|A0A367YE49|A0A367YE49_9ASCO	tr|A0A367YC69|A0A367YC69_9ASCO;tr|A0A367YE49|A0A367YE49_9ASCO	1;1	1;1	1;1	tr|A0A367YC69|A0A367YC69_9ASCO Suppressor protein MPT5 OS=Candida viswanathii OX=5486 GN=MPT5_0 PE=4 SV=1;tr|A0A367YE49|A0A367YE49_9ASCO Suppressor protein MPT5 OS=Candida viswanathii OX=5486 GN=MPT5_1 PE=4 SV=1	2	1	1	1	1	0	0	1	0	0	1	0	0	0.8	0.8	0.8	98.729	895	895;896	6						1		0.014706	1.5024	0.8	0	0	0	0	0	0	0	0	0	1	0	0	1	SSSLHMR
tr|A0A367YHA8|A0A367YHA8_9ASCO	tr|A0A367YHA8|A0A367YHA8_9ASCO	1	1	1	tr|A0A367YHA8|A0A367YHA8_9ASCO Translation initiation factor eIF2B subunit epsilon OS=Candida viswanathii OX=5486 GN=GCD6 PE=3 SV=1	1	1	1	1	0	0	1	0	0	1	0	0	1	1.6	1.6	1.6	82.564	734	734	6						1		0.014675	1.5024	0	0	1.6	2957500	0	0	2957500	0	0	0	0	0	1	1	IGNSTSIGRNSK
tr|A0A367YIB9|A0A367YIB9_9ASCO	tr|A0A367YIB9|A0A367YIB9_9ASCO	1	1	1	tr|A0A367YIB9|A0A367YIB9_9ASCO Transcription elongation factor SPT6 OS=Candida viswanathii OX=5486 GN=SPT6 PE=3 SV=1	1	1	1	1	1	0	0	1	0	0	1	0	0	1.2	1.2	1.2	139.77	1205	1205	3			1					0.014113	1.5024	1.2	0	0	461230	461230	0	0	0	0	0	1	0	0	1	IRLFNEDELWRIVK
tr|A0A367YIE1|A0A367YIE1_9ASCO	tr|A0A367YIE1|A0A367YIE1_9ASCO	1	1	1	tr|A0A367YIE1|A0A367YIE1_9ASCO Glucosidase II subunit alpha OS=Candida viswanathii OX=5486 GN=ROT2 PE=3 SV=1	1	1	1	1	1	0	0	1	0	0	1	0	0	1.4	1.4	1.4	98.155	853	853	1	1							0.014085	1.5024	1.4	0	0	2661100	2661100	0	0	0	0	0	1	0	0	1	TCDQSGFCHRNR
tr|A0A367YNY6|A0A367YNY6_9ASCO	tr|A0A367YNY6|A0A367YNY6_9ASCO	1	1	1	tr|A0A367YNY6|A0A367YNY6_9ASCO Protein RCR2 OS=Candida viswanathii OX=5486 GN=Cantr_02728 PE=4 SV=1	1	1	1	1	0	1	0	0	1	0	0	1	0	5.1	5.1	5.1	14.829	137	137	2		1						0.014056	1.5024	0	5.1	0	0	0	0	0	0	0	0	0	1	0	1	AQIRHNV
tr|A0A397S1F6|A0A397S1F6_9GLOM	tr|A0A397S1F6|A0A397S1F6_9GLOM	1	1	1	tr|A0A397S1F6|A0A397S1F6_9GLOM Cysteine dioxygenase OS=Glomus cerebriforme OX=658196 GN=C1645_810519 PE=4 SV=1	1	1	1	1	1	0	0	1	0	0	1	0	0	1.8	1.8	1.8	77.27	668	668	1	1							0.014028	1.5024	1.8	0	0	322590	322590	0	0	0	0	0	1	0	0	1	ETYLRITLGEDR
tr|A0A397S870|A0A397S870_9GLOM	tr|A0A397S870|A0A397S870_9GLOM	1	1	1	tr|A0A397S870|A0A397S870_9GLOM Uncharacterized protein OS=Glomus cerebriforme OX=658196 GN=C1645_835242 PE=4 SV=1	1	1	1	1	0	1	0	0	1	0	0	1	0	2.7	2.7	2.7	51.402	450	450	7							1	0.014	1.5024	0	2.7	0	223730	0	223730	0	0	0	0	0	1	0	1	NCFTFIPSASQK
tr|A0A397S8G1|A0A397S8G1_9GLOM	tr|A0A397S8G1|A0A397S8G1_9GLOM	1	1	1	tr|A0A397S8G1|A0A397S8G1_9GLOM Glutamyl/glutaminyl-tRNA synthetase OS=Glomus cerebriforme OX=658196 GN=C1645_745145 PE=3 SV=1	1	1	1	1	1	0	0	1	0	0	1	0	0	5.2	5.2	5.2	27.251	233	233	3			1					0.013972	1.5024	5.2	0	0	19557000	19557000	0	0	0	0	0	1	0	0	1	LFLQNKKEYLVR
tr|A0A397S938|A0A397S938_9GLOM	tr|A0A397S938|A0A397S938_9GLOM	1	1	1	tr|A0A397S938|A0A397S938_9GLOM Uncharacterized protein OS=Glomus cerebriforme OX=658196 GN=C1645_743498 PE=4 SV=1	1	1	1	1	1	0	0	1	0	0	1	0	0	4.4	4.4	4.4	18.966	160	160	6						1		0.013917	1.5024	4.4	0	0	0	0	0	0	0	0	0	1	0	0	1	LGVLDPK
tr|A0A397SBY7|A0A397SBY7_9GLOM	tr|A0A397SBY7|A0A397SBY7_9GLOM	1	1	1	tr|A0A397SBY7|A0A397SBY7_9GLOM Uncharacterized protein OS=Glomus cerebriforme OX=658196 GN=C1645_862983 PE=4 SV=1	1	1	1	1	1	0	0	1	0	0	1	0	0	2.2	2.2	2.2	53.413	449	449	6						1		0.013725	1.5024	2.2	0	0	198590	198590	0	0	0	0	0	0	0	0	0	SLTYQWWDSR
tr|A0A397SDE8|A0A397SDE8_9GLOM	tr|A0A397SDE8|A0A397SDE8_9GLOM	1	1	1	tr|A0A397SDE8|A0A397SDE8_9GLOM Uncharacterized protein OS=Glomus cerebriforme OX=658196 GN=C1645_838119 PE=4 SV=1	1	1	1	1	1	0	0	1	0	0	1	0	0	4.3	4.3	4.3	32.796	277	277	1	1							0.013889	1.5024	4.3	0	0	1102900	1102900	0	0	0	0	0	1	0	0	1	DQAIITYYEGFR
tr|A0A397SEL4|A0A397SEL4_9GLOM	tr|A0A397SEL4|A0A397SEL4_9GLOM	1	1	1	tr|A0A397SEL4|A0A397SEL4_9GLOM Uncharacterized protein OS=Glomus cerebriforme OX=658196 GN=C1645_832242 PE=4 SV=1	1	1	1	1	1	0	0	1	0	0	1	0	0	4.2	4.2	4.2	33.764	289	289	3			1					0.013861	1.5024	4.2	0	0	1244900	1244900	0	0	0	0	0	1	0	0	1	NICLSNRIKADK
tr|A0A397SF16|A0A397SF16_9GLOM	tr|A0A397SF16|A0A397SF16_9GLOM	1	1	1	tr|A0A397SF16|A0A397SF16_9GLOM F-box domain-containing protein OS=Glomus cerebriforme OX=658196 GN=C1645_837159 PE=4 SV=1	1	1	1	1	1	0	0	1	0	0	1	0	0	2.2	2.2	2.2	54.917	465	465	6						1		0.013834	1.5024	2.2	0	0	215410	215410	0	0	0	0	0	0	0	0	0	ILWRNIRNYR
tr|A0A397SFA2|A0A397SFA2_9GLOM	tr|A0A397SFA2|A0A397SFA2_9GLOM	1	1	1	tr|A0A397SFA2|A0A397SFA2_9GLOM F-box domain-containing protein OS=Glomus cerebriforme OX=658196 GN=C1645_879789 PE=4 SV=1	1	1	1	1	0	0	1	0	0	1	0	0	1	2.1	2.1	2.1	66.987	569	569	6						1		0.013807	1.5024	0	0	2.1	1185700	0	0	1185700	0	0	0	0	0	1	1	ISKFFNKLLTYR
tr|A0A397SG20|A0A397SG20_9GLOM	tr|A0A397SG20|A0A397SG20_9GLOM	1	1	1	tr|A0A397SG20|A0A397SG20_9GLOM DNA replication licensing factor MCM6 OS=Glomus cerebriforme OX=658196 GN=C1645_797894 PE=3 SV=1	1	1	1	1	0	1	0	0	1	0	0	1	0	1.3	1.3	1.3	106.19	934	934	7							1	0.01378	1.5024	0	1.3	0	1339500	0	1339500	0	0	0	0	0	1	0	1	TTNEPDFNPYLK
tr|A0A397SGN9|A0A397SGN9_9GLOM	tr|A0A397SGN9|A0A397SGN9_9GLOM	1	1	1	tr|A0A397SGN9|A0A397SGN9_9GLOM Protein kinase domain-containing protein OS=Glomus cerebriforme OX=658196 GN=C1645_833896 PE=3 SV=1	1	1	1	1	0	1	0	0	1	0	0	1	0	2.3	2.3	2.3	60.228	517	517	7							1	0.013752	1.5024	0	2.3	0	4174900	0	4174900	0	0	0	0	0	2	0	2	LQLLENIIFGLK
tr|A0A397SHE1|A0A397SHE1_9GLOM	tr|A0A397SHE1|A0A397SHE1_9GLOM	1	1	1	tr|A0A397SHE1|A0A397SHE1_9GLOM Uncharacterized protein OS=Glomus cerebriforme OX=658196 GN=C1645_830468 PE=4 SV=1	1	1	1	1	1	0	0	1	0	0	1	0	0	4.4	4.4	4.4	26.13	228	228	6						1		0.014141	1.5024	4.4	0	0	466620	466620	0	0	0	0	0	0	0	0	0	SLSQEKEKIR
tr|A0A397SHT6|A0A397SHT6_9GLOM	tr|A0A397SHT6|A0A397SHT6_9GLOM	1	1	1	tr|A0A397SHT6|A0A397SHT6_9GLOM PWWP domain-containing protein OS=Glomus cerebriforme OX=658196 GN=C1645_833370 PE=4 SV=1	1	1	1	1	0	0	1	0	0	1	0	0	1	1.8	1.8	1.8	73.439	653	653	6						1		0.013944	1.5024	0	0	1.8	1471000	0	0	1471000	0	0	0	0	0	1	1	EQEFSDKLDSFK
tr|A0A397SLF6|A0A397SLF6_9GLOM	tr|A0A397SLF6|A0A397SLF6_9GLOM	1	1	1	tr|A0A397SLF6|A0A397SLF6_9GLOM Kinase-like domain-containing protein OS=Glomus cerebriforme OX=658196 GN=C1645_879281 PE=4 SV=1	1	1	1	1	0	0	1	0	0	1	0	0	1	3.6	3.6	3.6	39.035	338	338	6						1		0.01417	1.5024	0	0	3.6	1777800	0	0	1777800	0	0	0	0	0	1	1	DLHSGNILVSLR
tr|A0A397SMT0|A0A397SMT0_9GLOM	tr|A0A397SMT0|A0A397SMT0_9GLOM	1	1	1	tr|A0A397SMT0|A0A397SMT0_9GLOM Kinase-like domain-containing protein (Fragment) OS=Glomus cerebriforme OX=658196 GN=C1645_697110 PE=4 SV=1	1	1	1	1	0	0	1	0	0	1	0	0	1	5.5	5.5	5.5	25.928	219	219	6						1		0.014463	1.5024	0	0	5.5	1312700	0	0	1312700	0	0	0	0	0	1	1	DIVKITEIVRNK
tr|A0A397SQV3|A0A397SQV3_9GLOM	tr|A0A397SQV3|A0A397SQV3_9GLOM	1	1	1	tr|A0A397SQV3|A0A397SQV3_9GLOM Protein kinase domain-containing protein OS=Glomus cerebriforme OX=658196 GN=C1645_854808 PE=4 SV=1	1	1	1	1	1	0	0	1	0	0	1	0	0	1	1	1	141.12	1219	1219	3			1					0.014644	1.5024	1	0	0	2197600	2197600	0	0	0	0	0	1	0	0	1	ITESEFKGFINK
tr|A0A397STG5|A0A397STG5_9GLOM	tr|A0A397STG5|A0A397STG5_9GLOM	1	1	1	tr|A0A397STG5|A0A397STG5_9GLOM Uncharacterized protein OS=Glomus cerebriforme OX=658196 GN=C1645_740261 PE=4 SV=1	1	1	1	1	1	0	0	1	0	0	1	0	0	4	4	4	36.882	302	302	3			3					0.014614	1.5024	4	0	0	5021300	5021300	0	0	0	0	0	5	0	0	5	IEVEDLKVDDFR
tr|A0A397T529|A0A397T529_9GLOM	tr|A0A397T529|A0A397T529_9GLOM	1	1	1	tr|A0A397T529|A0A397T529_9GLOM Endoglucanase OS=Glomus cerebriforme OX=658196 GN=C1645_877913 PE=4 SV=1	1	1	1	1	0	1	0	0	1	0	0	1	0	3.3	3.3	3.3	42.469	369	369	7							1	0.014583	1.5024	0	3.3	0	1231800	0	1231800	0	0	0	0	0	3	0	3	SHGSSWAAIFRK
tr|A0A397SW04|A0A397SW04_9GLOM	tr|A0A397SW04|A0A397SW04_9GLOM	1	1	1	tr|A0A397SW04|A0A397SW04_9GLOM Uncharacterized protein (Fragment) OS=Glomus cerebriforme OX=658196 GN=C1645_826741 PE=4 SV=1	1	1	1	1	1	0	0	1	0	0	1	0	0	10.8	10.8	10.8	10.345	93	93	6						1		0.014523	1.5024	10.8	0	0	149250	149250	0	0	0	0	0	0	0	0	0	SINQIDDIVK
tr|A0A397SWM8|A0A397SWM8_9GLOM	tr|A0A397SWM8|A0A397SWM8_9GLOM	1	1	1	tr|A0A397SWM8|A0A397SWM8_9GLOM P-loop containing nucleoside triphosphate hydrolase protein OS=Glomus cerebriforme OX=658196 GN=C1645_737862 PE=4 SV=1	1	1	1	1	0	1	0	0	1	0	0	1	0	0.5	0.5	0.5	169.96	1470	1470	2		2						0.014493	1.5024	0	0.5	0	0	0	0	0	0	0	0	0	2	0	2	SNEQIAK
tr|A0A397SX25|A0A397SX25_9GLOM	tr|A0A397SX25|A0A397SX25_9GLOM	1	1	1	tr|A0A397SX25|A0A397SX25_9GLOM Uncharacterized protein OS=Glomus cerebriforme OX=658196 GN=C1645_827779 PE=4 SV=1	1	1	1	1	1	0	0	1	0	0	1	0	0	4.2	4.2	4.2	33.289	289	289	1	1							0.014433	1.5024	4.2	0	0	3351700	3351700	0	0	0	0	0	1	0	0	1	KPGLTYLSSFLK
tr|A0A397SX69|A0A397SX69_9GLOM	tr|A0A397SX69|A0A397SX69_9GLOM	1	1	1	tr|A0A397SX69|A0A397SX69_9GLOM 1,3-beta-glucan synthase OS=Glomus cerebriforme OX=658196 GN=C1645_696109 PE=3 SV=1	1	1	1	1	1	0	0	1	0	0	1	0	0	0.6	0.6	0.6	187.19	1608	1608	6						1		0.014228	1.5024	0.6	0	0	1975100	1975100	0	0	0	0	0	0	0	0	0	YNEFDEDEQK
tr|A0A397SY43|A0A397SY43_9GLOM	tr|A0A397SY43|A0A397SY43_9GLOM	1	1	1	tr|A0A397SY43|A0A397SY43_9GLOM Cryptic loci regulator 2 N-terminal domain-containing protein OS=Glomus cerebriforme OX=658196 GN=C1645_848256 PE=4 SV=1	1	1	1	1	0	1	0	0	1	0	0	1	0	2.6	2.6	2.6	31.52	267	267	3			1					0.014403	1.5024	0	2.6	0	0	0	0	0	0	0	0	0	1	0	1	RHNFVGK
tr|A0A397T182|A0A397T182_9GLOM	tr|A0A397T182|A0A397T182_9GLOM	1	1	1	tr|A0A397T182|A0A397T182_9GLOM Uncharacterized protein OS=Glomus cerebriforme OX=658196 GN=C1645_765900 PE=4 SV=1	1	1	1	1	1	0	0	1	0	0	1	0	0	3.4	3.4	3.4	40.88	352	352	3			1					0.014374	1.5024	3.4	0	0	2114600	2114600	0	0	0	0	0	1	0	0	1	IYCGGMFTSNIK
tr|A0A397T298|A0A397T298_9GLOM	tr|A0A397T298|A0A397T298_9GLOM	1	1	1	tr|A0A397T298|A0A397T298_9GLOM RNA helicase OS=Glomus cerebriforme OX=658196 GN=C1645_767450 PE=4 SV=1	1	1	1	1	1	0	0	1	0	0	1	0	0	2.1	2.1	2.1	63.568	562	562	3			1					0.014344	1.5024	2.1	0	0	2109000	2109000	0	0	0	0	0	1	0	0	1	WNHDPYRNPNHR
tr|A0A397T4D1|A0A397T4D1_9GLOM	tr|A0A397T4D1|A0A397T4D1_9GLOM	1	1	1	tr|A0A397T4D1|A0A397T4D1_9GLOM F-box domain-containing protein OS=Glomus cerebriforme OX=658196 GN=C1645_819958 PE=4 SV=1	1	1	1	1	1	0	0	1	0	0	1	0	0	1.5	1.5	1.5	53.749	474	474	6.5						1	1	0.014315	1.5024	1.5	0	0	0	0	0	0	0	0	0	2	0	0	2	STGYSDK
tr|A0A397T4D9|A0A397T4D9_9GLOM	tr|A0A397T4D9|A0A397T4D9_9GLOM	1	1	1	tr|A0A397T4D9|A0A397T4D9_9GLOM Nucleoporin OS=Glomus cerebriforme OX=658196 GN=C1645_766795 PE=3 SV=1	1	1	1	1	0	1	0	0	1	0	0	1	0	0.6	0.6	0.6	234.44	2024	2024	7							1	0.014286	1.5024	0	0.6	0	6623400	0	6623400	0	0	0	0	0	1	0	1	TAQDSDDNPEFK
tr|A0A397T4P2|A0A397T4P2_9GLOM	tr|A0A397T4P2|A0A397T4P2_9GLOM	1	1	1	tr|A0A397T4P2|A0A397T4P2_9GLOM Uncharacterized protein (Fragment) OS=Glomus cerebriforme OX=658196 GN=C1645_821437 PE=4 SV=1	1	1	1	1	0	0	1	0	0	1	0	0	1	3	3	3	26.46	236	236	4				1				0.014257	1.5024	0	0	3	0	0	0	0	0	0	0	0	0	1	1	ELRLECN
tr|A0A397T4X5|A0A397T4X5_9GLOM	tr|A0A397T4X5|A0A397T4X5_9GLOM	1	1	1	tr|A0A397T4X5|A0A397T4X5_9GLOM 3-hydroxy-3-methylglutaryl coenzyme A reductase OS=Glomus cerebriforme OX=658196 GN=C1645_804925 PE=3 SV=1	1	1	1	1	1	0	0	1	0	0	1	0	0	0.8	0.8	0.8	130.01	1178	1178	6						1		0.023333	1.5024	0.8	0	0	509060	509060	0	0	0	0	0	0	0	0	0	SIEICTEILK
tr|A0A397T571|A0A397T571_9GLOM	tr|A0A397T571|A0A397T571_9GLOM	1	1	1	tr|A0A397T571|A0A397T571_9GLOM Hsp90 protein OS=Glomus cerebriforme OX=658196 GN=C1645_766011 PE=3 SV=1	1	1	1	1	1	0	0	1	0	0	1	0	0	1.7	1.7	1.7	81.902	710	710	3			1					0.013699	1.5024	1.7	0	0	6828000	6828000	0	0	0	0	0	3	0	0	3	DNFTKFYEAFAK
tr|A0A397T583|A0A397T583_9GLOM	tr|A0A397T583|A0A397T583_9GLOM	1	1	1	tr|A0A397T583|A0A397T583_9GLOM Uncharacterized protein OS=Glomus cerebriforme OX=658196 GN=C1645_735549 PE=4 SV=1	1	1	1	1	1	0	0	1	0	0	1	0	0	6.6	6.6	6.6	18.987	151	151	6						1		0.023411	1.5024	6.6	0	0	3105700	3105700	0	0	0	0	0	0	0	0	0	IFSLIEEESK
tr|A0A397T640|A0A397T640_9GLOM	tr|A0A397T640|A0A397T640_9GLOM	1	1	1	tr|A0A397T640|A0A397T640_9GLOM RNA helicase OS=Glomus cerebriforme OX=658196 GN=C1645_47444 PE=3 SV=1	1	1	1	1	1	0	0	1	0	0	1	0	0	0.9	0.9	0.9	147.25	1297	1297	1	1							0.028	1.5024	0.9	0	0	874910	874910	0	0	0	0	0	1	0	0	1	RERDQYMGGHYK
tr|U9T2H1|U9T2H1_RHIID;tr|A0A397T9E3|A0A397T9E3_9GLOM	tr|U9T2H1|U9T2H1_RHIID;tr|A0A397T9E3|A0A397T9E3_9GLOM	1;1	1;1	1;1	tr|U9T2H1|U9T2H1_RHIID Uncharacterized protein OS=Rhizophagus irregularis (strain DAOM 181602 / DAOM 197198 / MUCL 43194) OX=747089 GN=GLOIN_2v1838876 PE=4 SV=1;tr|A0A397T9E3|A0A397T9E3_9GLOM BTB domain-containing protein OS=Glomus cerebriforme OX=658196 G	2	1	1	1	1	0	0	1	0	0	1	0	0	2	2	2	58.549	512	512;531	6						1		0.06422	1.5024	2	0	0	864130	864130	0	0	0	0	0	0	0	0	0	IGSTIYYTNK
tr|A0A397T9H0|A0A397T9H0_9GLOM	tr|A0A397T9H0|A0A397T9H0_9GLOM	1	1	1	tr|A0A397T9H0|A0A397T9H0_9GLOM Uncharacterized protein OS=Glomus cerebriforme OX=658196 GN=C1645_817873 PE=4 SV=1	1	1	1	1	1	0	0	1	0	0	1	0	0	8	8	8	17.395	150	150	3			1					0.063636	1.5024	8	0	0	341920	341920	0	0	0	0	0	1	0	0	1	FSVHSVRYWNQK
tr|A0A397T9Y0|A0A397T9Y0_9GLOM	tr|A0A397T9Y0|A0A397T9Y0_9GLOM	1	1	1	tr|A0A397T9Y0|A0A397T9Y0_9GLOM Uncharacterized protein OS=Glomus cerebriforme OX=658196 GN=C1645_803208 PE=4 SV=1	1	1	1	1	1	0	0	1	0	0	1	0	0	8.8	8.8	8.8	15.163	136	136	1	1							0.063063	1.5024	8.8	0	0	1607700	1607700	0	0	0	0	0	1	0	0	1	ASDPPIVKPSKR
tr|A0A397TAG5|A0A397TAG5_9GLOM	tr|A0A397TAG5|A0A397TAG5_9GLOM	1	1	1	tr|A0A397TAG5|A0A397TAG5_9GLOM Alpha/Beta hydrolase protein OS=Glomus cerebriforme OX=658196 GN=C1645_734864 PE=4 SV=1	1	1	1	1	1	0	0	1	0	0	1	0	0	3	3	3	38.69	338	338	6						1		0.0625	1.5024	3	0	0	562360	562360	0	0	0	0	0	0	0	0	0	VITGLDGFIR
tr|A0A397TDT2|A0A397TDT2_9GLOM	tr|A0A397TDT2|A0A397TDT2_9GLOM	1	1	1	tr|A0A397TDT2|A0A397TDT2_9GLOM Ribosome 60S biogenesis N-terminal-domain-containing protein OS=Glomus cerebriforme OX=658196 GN=C1645_803429 PE=4 SV=1	1	1	1	1	1	0	0	1	0	0	1	0	0	0.5	0.5	0.5	256.24	2199	2199	1	1							0.061947	1.5024	0.5	0	0	4056200	4056200	0	0	0	0	0	2	0	0	2	TTKSSIVSSAIK
tr|A0A397TEU9|A0A397TEU9_9GLOM	tr|A0A397TEU9|A0A397TEU9_9GLOM	1	1	1	tr|A0A397TEU9|A0A397TEU9_9GLOM Uncharacterized protein OS=Glomus cerebriforme OX=658196 GN=C1645_734496 PE=4 SV=1	1	1	1	1	1	0	0	1	0	0	1	0	0	4.1	4.1	4.1	34.201	294	294	1	1							0.061404	1.5024	4.1	0	0	6263200	6263200	0	0	0	0	0	1	0	0	1	SSFLLKMLSLSK
tr|A0A397TF80|A0A397TF80_9GLOM	tr|A0A397TF80|A0A397TF80_9GLOM	1	1	1	tr|A0A397TF80|A0A397TF80_9GLOM DNA topoisomerase OS=Glomus cerebriforme OX=658196 GN=C1645_796587 PE=3 SV=1	1	1	1	1	1	0	0	1	0	0	1	0	0	1.4	1.4	1.4	81.773	715	715	6						1		0.060345	1.5024	1.4	0	0	529660	529660	0	0	0	0	0	0	0	0	0	NAVLIENINK
tr|A0A397TFQ8|A0A397TFQ8_9GLOM	tr|A0A397TFQ8|A0A397TFQ8_9GLOM	1	1	1	tr|A0A397TFQ8|A0A397TFQ8_9GLOM Ion transport domain-containing protein OS=Glomus cerebriforme OX=658196 GN=C1645_871584 PE=4 SV=1	1	1	1	1	1	0	0	1	0	0	1	0	0	0.8	0.8	0.8	165.74	1427	1427	3			1					0.056911	1.5024	0.8	0	0	10182000	10182000	0	0	0	0	0	1	0	0	1	IEFSFGHREFSK
tr|A0A397TFT3|A0A397TFT3_9GLOM	tr|A0A397TFT3|A0A397TFT3_9GLOM	1	1	1	tr|A0A397TFT3|A0A397TFT3_9GLOM RNA helicase OS=Glomus cerebriforme OX=658196 GN=C1645_708549 PE=4 SV=1	1	1	1	1	1	0	0	1	0	0	1	0	0	1.5	1.5	1.5	77.729	684	684	6						1		0.059829	1.5024	1.5	0	0	512940	512940	0	0	0	0	0	0	0	0	0	WCHQHYLNFR
tr|U9TPW7|U9TPW7_RHIID;tr|A0A397THJ7|A0A397THJ7_9GLOM	tr|U9TPW7|U9TPW7_RHIID;tr|A0A397THJ7|A0A397THJ7_9GLOM	1;1	1;1	1;1	tr|U9TPW7|U9TPW7_RHIID Smr domain-containing protein OS=Rhizophagus irregularis (strain DAOM 181602 / DAOM 197198 / MUCL 43194) OX=747089 GN=GLOIN_2v1606185 PE=4 SV=1;tr|A0A397THJ7|A0A397THJ7_9GLOM Smr domain-containing protein OS=Glomus cerebriforme OX=65	2	1	1	1	0	0	1	0	0	1	0	0	1	6.6	6.6	6.6	21.281	183	183;185	6						1		0.059322	1.5024	0	0	6.6	1232400	0	0	1232400	0	0	0	0	0	1	1	EHTKKMEQYNMK
tr|A0A397THP9|A0A397THP9_9GLOM	tr|A0A397THP9|A0A397THP9_9GLOM	1	1	1	tr|A0A397THP9|A0A397THP9_9GLOM Restriction of telomere capping protein 4 OS=Glomus cerebriforme OX=658196 GN=C1645_813655 PE=3 SV=1	1	1	1	1	0	1	0	0	1	0	0	1	0	1.8	1.8	1.8	44.485	384	384	3			1					0.058824	1.5024	0	1.8	0	0	0	0	0	0	0	0	0	1	0	1	AYQEIIR
tr|A0A397TIR4|A0A397TIR4_9GLOM	tr|A0A397TIR4|A0A397TIR4_9GLOM	1	1	1	tr|A0A397TIR4|A0A397TIR4_9GLOM P-loop containing nucleoside triphosphate hydrolase protein OS=Glomus cerebriforme OX=658196 GN=C1645_814875 PE=4 SV=1	1	1	1	1	0	0	1	0	0	1	0	0	1	3.1	3.1	3.1	43.854	387	387	6						1		0.058333	1.5024	0	0	3.1	678680	0	0	678680	0	0	0	0	0	2	2	LADISGDDLIPR
tr|U9SZQ3|U9SZQ3_RHIID;tr|A0A397TKW1|A0A397TKW1_9GLOM	tr|U9SZQ3|U9SZQ3_RHIID;tr|A0A397TKW1|A0A397TKW1_9GLOM	1;1	1;1	1;1	tr|U9SZQ3|U9SZQ3_RHIID Pentacotripeptide-repeat region of PRORP domain-containing protein OS=Rhizophagus irregularis (strain DAOM 181602 / DAOM 197198 / MUCL 43194) OX=747089 GN=GLOINDRAFT_9420 PE=4 SV=1;tr|A0A397TKW1|A0A397TKW1_9GLOM Pentacotripeptide-rep	2	1	1	1	1	0	0	1	0	0	1	0	0	3.2	3.2	3.2	43.723	371	371;399	3			1					0.057851	1.5024	3.2	0	0	1346400	1346400	0	0	0	0	0	1	0	0	1	ETWKLYLELCDK
tr|A0A397TSU9|A0A397TSU9_9GLOM	tr|A0A397TSU9|A0A397TSU9_9GLOM	1	1	1	tr|A0A397TSU9|A0A397TSU9_9GLOM Uncharacterized protein OS=Glomus cerebriforme OX=658196 GN=C1645_2079 PE=4 SV=1	1	1	1	1	0	1	0	0	1	0	0	1	0	5.3	5.3	5.3	27.062	228	228	7							1	0.057377	1.5024	0	5.3	0	2390800	0	2390800	0	0	0	0	0	2	0	2	QQRLWLFIKIFR
tr|A0A397TSW1|A0A397TSW1_9GLOM	tr|A0A397TSW1|A0A397TSW1_9GLOM	1	1	1	tr|A0A397TSW1|A0A397TSW1_9GLOM Dipeptidyl-peptidase V OS=Glomus cerebriforme OX=658196 GN=C1645_730676 PE=3 SV=1	1	1	1	1	1	0	0	1	0	0	1	0	0	1.9	1.9	1.9	60.39	531	531	6						1		0.064815	1.5024	1.9	0	0	488040	488040	0	0	0	0	0	0	0	0	0	KWVVGSRSDK
tr|A0A397TT56|A0A397TT56_9GLOM	tr|A0A397TT56|A0A397TT56_9GLOM	1	1	1	tr|A0A397TT56|A0A397TT56_9GLOM Uncharacterized protein OS=Glomus cerebriforme OX=658196 GN=C1645_172279 PE=4 SV=1	1	1	1	1	1	0	0	1	0	0	1	0	0	5.8	5.8	5.8	23.249	206	206	3			1					0.065421	1.5024	5.8	0	0	16635000	16635000	0	0	0	0	0	1	0	0	1	YFNDEVTDGFRR
tr|A0A3A6NFN4|A0A3A6NFN4_9FIRM	tr|A0A3A6NFN4|A0A3A6NFN4_9FIRM	1	1	1	tr|A0A3A6NFN4|A0A3A6NFN4_9FIRM Predicted pPIWI-associating nuclease domain-containing protein OS=Dethiobacter sp OX=2093370 GN=C4554_05615 PE=4 SV=1	1	1	1	1	1	0	0	1	0	0	1	0	0	3.3	3.3	3.3	41.009	364	364	1	1							0.066038	1.5024	3.3	0	0	1102900	1102900	0	0	0	0	0	1	0	0	1	VHSMICTLVEMR
tr|A0A3A6NFQ6|A0A3A6NFQ6_9FIRM	tr|A0A3A6NFQ6|A0A3A6NFQ6_9FIRM	1	1	1	tr|A0A3A6NFQ6|A0A3A6NFQ6_9FIRM ATP-binding protein OS=Dethiobacter sp OX=2093370 GN=C4554_05600 PE=4 SV=1	1	1	1	1	1	0	0	1	0	0	1	0	0	2.8	2.8	2.8	48.115	427	427	1	1							0.066667	1.5024	2.8	0	0	182120	182120	0	0	0	0	0	1	0	0	1	ETPLYDPAKLYR
tr|A0A3A6NK53|A0A3A6NK53_9FIRM	tr|A0A3A6NK53|A0A3A6NK53_9FIRM	1	1	1	tr|A0A3A6NK53|A0A3A6NK53_9FIRM Endonuclease MutS2 OS=Dethiobacter sp OX=2093370 GN=mutS2 PE=3 SV=1	1	1	1	1	0	1	0	0	1	0	0	1	0	1.5	1.5	1.5	90.041	799	799	7							1	0.067308	1.5024	0	1.5	0	2306600	0	2306600	0	0	0	0	0	1	0	1	ILEFEKIREQLR
tr|A0A3A6NK61|A0A3A6NK61_9FIRM	tr|A0A3A6NK61|A0A3A6NK61_9FIRM	1	1	1	tr|A0A3A6NK61|A0A3A6NK61_9FIRM TatD family deoxyribonuclease OS=Dethiobacter sp OX=2093370 GN=C4554_07590 PE=4 SV=1	1	1	1	1	0	0	1	0	0	1	0	0	1	4.6	4.6	4.6	29.377	263	263	6						1		0.067961	1.5024	0	0	4.6	3016900	0	0	3016900	0	0	0	0	0	1	1	PVQREVFRQQLR
tr|A0A3A6NX45|A0A3A6NX45_9FIRM	tr|A0A3A6NX45|A0A3A6NX45_9FIRM	1	1	1	tr|A0A3A6NX45|A0A3A6NX45_9FIRM Protein translocase subunit SecA OS=Dethiobacter sp OX=2093370 GN=secA PE=3 SV=1	1	1	1	1	1	0	0	1	0	0	1	0	0	1.1	1.1	1.1	100.34	882	882	6						1		0.068627	1.5024	1.1	0	0	655120	655120	0	0	0	0	0	0	0	0	0	ALSREEIRDK
tr|A0A448YF28|A0A448YF28_BRENA	tr|A0A448YF28|A0A448YF28_BRENA	1	1	1	tr|A0A448YF28|A0A448YF28_BRENA triacylglycerol lipase OS=Brettanomyces naardenensis OX=13370 GN=BRENAR_LOCUS213 PE=4 SV=1	1	1	1	1	1	0	0	1	0	0	1	0	0	5.7	5.7	5.7	24.013	212	212	3			1					0.069307	1.5024	5.7	0	0	169280	169280	0	0	0	0	0	1	0	0	1	VGDSKFSEWMDR
tr|A0A875S3X0|A0A875S3X0_EENNA;tr|A0A448YFM4|A0A448YFM4_BRENA	tr|A0A875S3X0|A0A875S3X0_EENNA;tr|A0A448YFM4|A0A448YFM4_BRENA	1;1	1;1	1;1	tr|A0A875S3X0|A0A875S3X0_EENNA Rho GTPase OS=Eeniella nana OX=13502 GN=RHO3 PE=4 SV=1;tr|A0A448YFM4|A0A448YFM4_BRENA DEKNAAC100863 OS=Brettanomyces naardenensis OX=13370 GN=BRENAR_LOCUS426 PE=4 SV=1	2	1	1	1	1	0	0	1	0	0	1	0	0	5.5	5.5	5.5	24.289	219	219;226	3			1					0.07	1.5024	5.5	0	0	2736000	2736000	0	0	0	0	0	1	0	0	1	LVTYEQGLAVAK
tr|A0A448YGL4|A0A448YGL4_BRENA	tr|A0A448YGL4|A0A448YGL4_BRENA	1	1	1	tr|A0A448YGL4|A0A448YGL4_BRENA DEKNAAC101014 OS=Brettanomyces naardenensis OX=13370 GN=BRENAR_LOCUS829 PE=4 SV=1	1	1	1	1	1	0	0	1	0	0	1	0	0	2.3	2.3	2.3	58.127	521	521	3			1					0.070707	1.5024	2.3	0	0	3245600	3245600	0	0	0	0	0	1	0	0	1	VEDEFYSVYLAK
tr|A0A8H6BL46|A0A8H6BL46_DEKBR;tr|A0A7D9H2Y2|A0A7D9H2Y2_DEKBR;tr|A0A448YGY1|A0A448YGY1_BRENA	tr|A0A8H6BL46|A0A8H6BL46_DEKBR;tr|A0A7D9H2Y2|A0A7D9H2Y2_DEKBR;tr|A0A448YGY1|A0A448YGY1_BRENA	1;1;1;1	1;1;1;1	1;1;1;1	tr|A0A8H6BL46|A0A8H6BL46_DEKBR H/ACA ribonucleoprotein complex subunit OS=Dekkera bruxellensis OX=5007 GN=GAR1 PE=3	4	1	1	1	0	1	0	0	1	0	0	1	0	4.7	4.7	4.7	15.858	150	150;194;194;197	3			2					0.071429	1.5024	0	4.7	0	0	0	0	0	0	0	0	0	2	0	2	FYIAGDK
tr|A0A448YI37|A0A448YI37_BRENA	tr|A0A448YI37|A0A448YI37_BRENA	1	1	1	tr|A0A448YI37|A0A448YI37_BRENA DEKNAAC101417 OS=Brettanomyces naardenensis OX=13370 GN=BRENAR_LOCUS1302 PE=4 SV=1	1	1	1	1	1	0	0	1	0	0	1	0	0	0.9	0.9	0.9	125.14	1091	1091	6						1		0.072165	1.5024	0.9	0	0	57127	57127	0	0	0	0	0	0	0	0	0	VGYAQCLVVR
tr|A0A448YIE8|A0A448YIE8_BRENA	tr|A0A448YIE8|A0A448YIE8_BRENA	1	1	1	tr|A0A448YIE8|A0A448YIE8_BRENA Kinesin-like protein OS=Brettanomyces naardenensis OX=13370 GN=BRENAR_LOCUS1412 PE=3 SV=1	1	1	1	1	1	0	0	1	0	0	1	0	0	1.5	1.5	1.5	77.552	668	668	6						1		0.072917	1.5024	1.5	0	0	298220	298220	0	0	0	0	0	0	0	0	0	EVGRYEGCIK
tr|A0A448YIT9|A0A448YIT9_BRENA	tr|A0A448YIT9|A0A448YIT9_BRENA	1	1	1	tr|A0A448YIT9|A0A448YIT9_BRENA Condensin complex subunit 2 OS=Brettanomyces naardenensis OX=13370 GN=BRENAR_LOCUS1597 PE=3 SV=1	1	1	1	1	0	0	1	0	0	1	0	0	1	1.8	1.8	1.8	73.688	651	651	6						3		0.073684	1.5024	0	0	1.8	4575700	0	0	4575700	0	0	0	0	0	4	4	KNTWPESYFANR
tr|A0A448YIZ0|A0A448YIZ0_BRENA	tr|A0A448YIZ0|A0A448YIZ0_BRENA	1	1	1	tr|A0A448YIZ0|A0A448YIZ0_BRENA DEKNAAC101733 OS=Brettanomyces naardenensis OX=13370 GN=BRENAR_LOCUS1591 PE=3 SV=1	1	1	1	1	1	0	0	1	0	0	1	0	0	9	9	9	15.185	134	134	3			1					0.074468	1.5024	9	0	0	2644000	2644000	0	0	0	0	0	1	0	0	1	MFRLFASKQSAR
tr|A0A448YJC8|A0A448YJC8_BRENA	tr|A0A448YJC8|A0A448YJC8_BRENA	1	1	1	tr|A0A448YJC8|A0A448YJC8_BRENA Putative lipase ATG15 OS=Brettanomyces naardenensis OX=13370 GN=BRENAR_LOCUS1742 PE=4 SV=1	1	1	1	1	1	0	0	1	0	0	1	0	0	2	2	2	56.306	503	503	6						2		0.075269	1.5024	2	0	0	568420	568420	0	0	0	0	0	0	0	0	0	HIYHNLGDGK
tr|A0A448YJD3|A0A448YJD3_BRENA	tr|A0A448YJD3|A0A448YJD3_BRENA	1	1	1	tr|A0A448YJD3|A0A448YJD3_BRENA DNA ligase OS=Brettanomyces naardenensis OX=13370 GN=BRENAR_LOCUS1789 PE=3 SV=1	1	1	1	1	1	0	0	1	0	0	1	0	0	1.2	1.2	1.2	111.82	971	971	3			1					0.076087	1.5024	1.2	0	0	1036300	1036300	0	0	0	0	0	1	0	0	1	GVIDKMSDNEIR
tr|A0A448YLE1|A0A448YLE1_BRENA	tr|A0A448YLE1|A0A448YLE1_BRENA	1	1	1	tr|A0A448YLE1|A0A448YLE1_BRENA DEKNAAC102714 OS=Brettanomyces naardenensis OX=13370 GN=BRENAR_LOCUS2494 PE=4 SV=1	1	1	1	1	1	0	0	1	0	0	1	0	0	3.5	3.5	3.5	39.484	347	347	1	1							0.06087	1.5024	3.5	0	0	1023900	1023900	0	0	0	0	0	1	0	0	1	KVLHGHVKMPIK
tr|A0A448YM52|A0A448YM52_BRENA	tr|A0A448YM52|A0A448YM52_BRENA	1	1	1	tr|A0A448YM52|A0A448YM52_BRENA V-type proton ATPase catalytic subunit A OS=Brettanomyces naardenensis OX=13370 GN=BRENAR_LOCUS2744 PE=3 SV=1	1	1	1	1	1	0	0	1	0	0	1	0	0	1.6	1.6	1.6	67.57	616	616	6						1		0.056452	1.5024	1.6	0	0	134910	134910	0	0	0	0	0	0	0	0	0	ISERFQEASE
tr|A0A448YMI4|A0A448YMI4_BRENA	tr|A0A448YMI4|A0A448YMI4_BRENA	1	1	1	tr|A0A448YMI4|A0A448YMI4_BRENA DEKNAAC103131 (Fragment) OS=Brettanomyces naardenensis OX=13370 GN=BRENAR_LOCUS2886 PE=4 SV=1	1	1	1	1	1	0	0	1	0	0	1	0	0	3.5	3.5	3.5	42.447	398	398	6						1		0.056	1.5024	3.5	0	0	0	0	0	0	0	0	0	1	0	0	1	TVETDSN
tr|A0A448YPE6|A0A448YPE6_BRENA	tr|A0A448YPE6|A0A448YPE6_BRENA	1	1	1	tr|A0A448YPE6|A0A448YPE6_BRENA DEKNAAC103884 OS=Brettanomyces naardenensis OX=13370 GN=BRENAR_LOCUS3536 PE=4 SV=1	1	1	1	1	1	0	0	1	0	0	1	0	0	1.5	1.5	1.5	89.795	784	784	1	1							0.055556	1.5024	1.5	0	0	493640	493640	0	0	0	0	0	1	0	0	1	SKDTQDIIEQFR
tr|A0A448YPG2|A0A448YPG2_BRENA	tr|A0A448YPG2|A0A448YPG2_BRENA	1	1	1	tr|A0A448YPG2|A0A448YPG2_BRENA pyridoxal kinase OS=Brettanomyces naardenensis OX=13370 GN=BRENAR_LOCUS3469 PE=3 SV=1	1	1	1	1	0	0	1	0	0	1	0	0	1	3.7	3.7	3.7	36.076	322	322	6						1		0.048276	1.5024	0	0	3.7	1624300	0	0	1624300	0	0	0	0	0	7	7	ITDLNSLRSAVK
tr|A0A448YS45|A0A448YS45_BRENA	tr|A0A448YS45|A0A448YS45_BRENA	1	1	1	tr|A0A448YS45|A0A448YS45_BRENA FACT complex subunit OS=Brettanomyces naardenensis OX=13370 GN=BRENAR_LOCUS4454 PE=3 SV=1	1	1	1	1	1	0	0	1	0	0	1	0	0	1.2	1.2	1.2	116.04	1013	1013	3			1					0.047945	1.5024	1.2	0	0	2786800	2786800	0	0	0	0	0	1	0	0	1	IGVLPRDHYEGK
tr|A0A448YS92|A0A448YS92_BRENA	tr|A0A448YS92|A0A448YS92_BRENA	1	1	1	tr|A0A448YS92|A0A448YS92_BRENA DNA-binding protein RAP1 OS=Brettanomyces naardenensis OX=13370 GN=BRENAR_LOCUS4510 PE=3 SV=1	1	1	1	1	1	0	0	1	0	0	1	0	0	1.7	1.7	1.7	75.874	689	689	3			1					0.047619	1.5024	1.7	0	0	48893000	48893000	0	0	0	0	0	4	0	0	4	YPRHSAMSWRDR
tr|A0A448YU07|A0A448YU07_BRENA	tr|A0A448YU07|A0A448YU07_BRENA	1	1	1	tr|A0A448YU07|A0A448YU07_BRENA DEKNAAC105596 OS=Brettanomyces naardenensis OX=13370 GN=BRENAR_LOCUS5104 PE=4 SV=1	1	1	1	1	0	1	0	0	1	0	0	1	0	2.3	2.3	2.3	57.614	531	531	7							1	0.047297	1.5024	0	2.3	0	12819000	0	12819000	0	0	0	0	0	1	0	1	VDVIINIRKEGK
tr|A0A4Q2K7Q7|A0A4Q2K7Q7_9FIRM	tr|A0A4Q2K7Q7|A0A4Q2K7Q7_9FIRM	1	1	1	tr|A0A4Q2K7Q7|A0A4Q2K7Q7_9FIRM Glycerol kinase OS=Candidatus Borkfalkia ceftriaxoniphila OX=2508949 GN=glpK PE=3 SV=1	1	1	1	1	1	0	0	1	0	0	1	0	0	2.8	2.8	2.8	54.527	495	495	3			1					0.04698	1.5024	2.8	0	0	860070	860070	0	0	0	0	0	1	0	0	1	LRLWEEALQRELFK
tr|A0A4Q2K9B6|A0A4Q2K9B6_9FIRM	tr|A0A4Q2K9B6|A0A4Q2K9B6_9FIRM	1	1	1	tr|A0A4Q2K9B6|A0A4Q2K9B6_9FIRM CCA tRNA nucleotidyltransferase OS=Candidatus Borkfalkia ceftriaxoniphila OX=2508949 GN=ESZ91_02370 PE=3 SV=1	1	1	1	1	1	0	0	1	0	0	1	0	0	1.5	1.5	1.5	53.211	466	466	7							2	0.046667	1.5024	1.5	0	0	0	0	0	0	0	0	0	2	0	0	2	YADRRIR
tr|A0A4Q2KAH6|A0A4Q2KAH6_9FIRM	tr|A0A4Q2KAH6|A0A4Q2KAH6_9FIRM	1	1	1	tr|A0A4Q2KAH6|A0A4Q2KAH6_9FIRM Transcription-repair-coupling factor OS=Candidatus Borkfalkia ceftriaxoniphila OX=2508949 GN=mfd PE=3 SV=1	1	1	1	1	0	1	0	0	1	0	0	1	0	1.1	1.1	1.1	126.87	1140	1140	7							1	0.046053	1.5024	0	1.1	0	11545000	0	11545000	0	0	0	0	0	1	0	1	VETIFSFAAKIK
tr|A0A4Q2KEJ6|A0A4Q2KEJ6_9FIRM	tr|A0A4Q2KEJ6|A0A4Q2KEJ6_9FIRM	1	1	1	tr|A0A4Q2KEJ6|A0A4Q2KEJ6_9FIRM ABC transporter ATP-binding protein OS=Candidatus Borkfalkia ceftriaxoniphila OX=2508949 GN=ESZ91_07970 PE=4 SV=1	1	1	1	1	1	0	0	1	0	0	1	0	0	1.7	1.7	1.7	65.733	597	597	6						1		0.044025	1.5024	1.7	0	0	345500	345500	0	0	0	0	0	0	0	0	0	GAVDFAEVAK
tr|A0A4Q2KEZ4|A0A4Q2KEZ4_9FIRM	tr|A0A4Q2KEZ4|A0A4Q2KEZ4_9FIRM	1	1	1	tr|A0A4Q2KEZ4|A0A4Q2KEZ4_9FIRM 4Fe-4S ferredoxin-type domain-containing protein OS=Candidatus Borkfalkia ceftriaxoniphila OX=2508949 GN=ESZ91_06480 PE=4 SV=1	1	1	1	1	1	0	1	1	0	1	1	0	1	4.1	4.1	4.1	34.412	296	296	4.5			1			1		0.045752	1.5024	4.1	0	0	819960	347960	0	472010	0	0	0	1	0	1	2	IKFGHRCDMCMR
tr|A0A4V1QV96|A0A4V1QV96_9FIRM	tr|A0A4V1QV96|A0A4V1QV96_9FIRM	1	1	1	tr|A0A4V1QV96|A0A4V1QV96_9FIRM Chromosome partition protein Smc OS=Candidatus Borkfalkia ceftriaxoniphila OX=2508949 GN=smc PE=3 SV=1	1	1	1	1	1	0	0	1	0	0	1	0	0	0.8	0.8	0.8	135.65	1198	1198	6						2		0.045455	1.5024	0.8	0	0	3031700	3031700	0	0	0	0	0	0	0	0	0	PRYETDFTRR
tr|A0A5C5UF02|A0A5C5UF02_9BACL	tr|A0A5C5UF02|A0A5C5UF02_9BACL	1	1	1	tr|A0A5C5UF02|A0A5C5UF02_9BACL ABC transporter permease OS=Planomicrobium sp. CPCC 101110 OX=2599619 GN=FQV30_16580 PE=3 SV=1	1	1	1	1	1	0	0	1	0	0	1	0	0	5.4	5.4	5.4	24.342	222	222	3			1					0.045161	1.5024	5.4	0	0	1959500	1959500	0	0	0	0	0	4	0	0	4	IESLFPNVDWEK
tr|A0A5C5UFD4|A0A5C5UFD4_9BACL	tr|A0A5C5UFD4|A0A5C5UFD4_9BACL	1	1	1	tr|A0A5C5UFD4|A0A5C5UFD4_9BACL Multifunctional fusion protein OS=Planomicrobium sp. CPCC 101110 OX=2599619 GN=trpB PE=3 SV=1	1	1	1	1	1	0	0	1	0	0	1	0	0	2	2	2	64.962	598	598	1	1							0.044872	1.5024	2	0	0	2397800	2397800	0	0	0	0	0	1	0	0	1	VESVTKGSSTLK
tr|A0A5C5UGX9|A0A5C5UGX9_9BACL	tr|A0A5C5UGX9|A0A5C5UGX9_9BACL	1	1	1	tr|A0A5C5UGX9|A0A5C5UGX9_9BACL Anti-sigma factor antagonist OS=Planomicrobium sp. CPCC 101110 OX=2599619 GN=FQV30_13965 PE=3 SV=1	1	1	1	1	0	0	1	0	0	1	0	0	1	11	11	11	11.867	109	109	6						1		0.044586	1.5024	0	0	11	7473900	0	0	7473900	0	0	0	0	0	1	1	TVNAKGGHVKLK
tr|A0A5C5UMV2|A0A5C5UMV2_9BACL	tr|A0A5C5UMV2|A0A5C5UMV2_9BACL	1	1	1	tr|A0A5C5UMV2|A0A5C5UMV2_9BACL DNA topoisomerase OS=Planomicrobium sp. CPCC 101110 OX=2599619 GN=topB PE=3 SV=1	1	1	1	1	1	0	0	1	0	0	1	0	0	1.7	1.7	1.7	79.171	702	702	3			1					0.044304	1.5024	1.7	0	0	2165100	2165100	0	0	0	0	0	1	0	0	1	QDLLLYEEARAR
tr|A0A6S6X9M7|A0A6S6X9M7_9FIRM	tr|A0A6S6X9M7|A0A6S6X9M7_9FIRM	1	1	1	tr|A0A6S6X9M7|A0A6S6X9M7_9FIRM Uncharacterized protein OS=Ruminococcaceae bacterium BL-6 OX=2799561 GN=CLOSBL6_0128 PE=4 SV=1	1	1	1	1	1	0	0	1	0	0	1	0	0	19.2	19.2	19.2	6.4575	52	52	6						1		0.048611	1.5024	19.2	0	0	742980	742980	0	0	0	0	0	0	0	0	0	WYKAWCVPWR
tr|A0A6S6XBS1|A0A6S6XBS1_9FIRM	tr|A0A6S6XBS1|A0A6S6XBS1_9FIRM	1	1	1	tr|A0A6S6XBS1|A0A6S6XBS1_9FIRM MATE family efflux transporter OS=Ruminococcaceae bacterium BL-6 OX=2799561 GN=CLOSBL6_0514 PE=4 SV=1	1	1	1	1	1	0	0	1	0	0	1	0	0	2.2	2.2	2.2	58.834	539	539	1	1							0.046358	1.5024	2.2	0	0	3847400	3847400	0	0	0	0	0	1	0	0	1	IIFNVIFIVWLR
tr|A0A6S6XH17|A0A6S6XH17_9FIRM	tr|A0A6S6XH17|A0A6S6XH17_9FIRM	1	1	1	tr|A0A6S6XH17|A0A6S6XH17_9FIRM Membrane dipeptidase OS=Ruminococcaceae bacterium BL-6 OX=2799561 GN=CLOSBL6_0701 PE=4 SV=1	1	1	1	1	0	1	0	0	1	0	0	1	0	3.8	3.8	3.8	35.508	314	314	7							1	0.048951	1.5024	0	3.8	0	2139200	0	2139200	0	0	0	0	0	1	0	1	NFRRNLTDDMLR
tr|A0A6S6XTW6|A0A6S6XTW6_9FIRM	tr|A0A6S6XTW6|A0A6S6XTW6_9FIRM	1	1	1	tr|A0A6S6XTW6|A0A6S6XTW6_9FIRM TolC family protein OS=Ruminococcaceae bacterium BL-6 OX=2799561 GN=CLOSBL6_2962 PE=3 SV=1	1	1	1	1	0	1	0	0	1	0	0	1	0	2.9	2.9	2.9	44.377	412	412	7							1	0.052632	1.5024	0	2.9	0	1737000	0	1737000	0	0	0	0	0	1	0	1	ALDDTLKIEQLK
tr|A0A6S6YF48|A0A6S6YF48_9FIRM	tr|A0A6S6YF48|A0A6S6YF48_9FIRM	1	1	1	tr|A0A6S6YF48|A0A6S6YF48_9FIRM Flagellar basal body protein OS=Ruminococcaceae bacterium BL-6 OX=2799561 GN=CLOSBL6_2760 PE=3 SV=1	1	1	1	1	0	1	0	0	1	0	0	1	0	2.9	2.9	2.9	25.876	245	245	2		1						0.055118	1.5024	0	2.9	0	0	0	0	0	0	0	0	0	1	0	1	SLDFAIK
tr|A0A7C6K6K4|A0A7C6K6K4_9FIRM	tr|A0A7C6K6K4|A0A7C6K6K4_9FIRM	1	1	1	tr|A0A7C6K6K4|A0A7C6K6K4_9FIRM Sigma 54-interacting transcriptional regulator OS=Syntrophomonadaceae bacterium OX=2093811 GN=GXX59_02450 PE=4 SV=1	1	1	1	1	1	0	0	1	0	0	1	0	0	1.5	1.5	1.5	73.563	661	661	6						1		0.054688	1.5024	1.5	0	0	279060	279060	0	0	0	0	0	0	0	0	0	LHLHSMQPVK
tr|A0A7C6K829|A0A7C6K829_9FIRM	tr|A0A7C6K829|A0A7C6K829_9FIRM	1	1	1	tr|A0A7C6K829|A0A7C6K829_9FIRM beta-lactamase OS=Syntrophomonadaceae bacterium OX=2093811 GN=GXX59_07920 PE=3 SV=1	1	1	1	1	1	0	0	1	0	0	1	0	0	4	4	4	33.395	301	301	1	1							0.054264	1.5024	4	0	0	225100	225100	0	0	0	0	0	1	0	0	1	HLGYDNVMAFIK
tr|A0A7C6K8Y9|A0A7C6K8Y9_9FIRM	tr|A0A7C6K8Y9|A0A7C6K8Y9_9FIRM	1	1	1	tr|A0A7C6K8Y9|A0A7C6K8Y9_9FIRM Tape measure protein (Fragment) OS=Syntrophomonadaceae bacterium OX=2093811 GN=GXX59_11275 PE=4 SV=1	1	1	1	1	0	1	0	0	1	0	0	1	0	0.9	0.9	0.9	90.413	818	818	3			1					0.053846	1.5024	0	0.9	0	0	0	0	0	0	0	0	0	1	0	1	LAQNALK
tr|A0A7C6K8Z5|A0A7C6K8Z5_9FIRM	tr|A0A7C6K8Z5|A0A7C6K8Z5_9FIRM	1	1	1	tr|A0A7C6K8Z5|A0A7C6K8Z5_9FIRM Spore germination GerAC-like C-terminal domain-containing protein OS=Syntrophomonadaceae bacterium OX=2093811 GN=GXX59_07675 PE=3 SV=1	1	1	1	1	1	0	0	1	0	0	1	0	0	7.1	7.1	7.1	11.421	98	98	6						1		0.053435	1.5024	7.1	0	0	0	0	0	0	0	0	0	1	0	0	1	VTSKLER
tr|A0A7C6P8F9|A0A7C6P8F9_9FIRM	tr|A0A7C6P8F9|A0A7C6P8F9_9FIRM	1	1	1	tr|A0A7C6P8F9|A0A7C6P8F9_9FIRM Polyprenyl synthetase family protein OS=Syntrophomonadaceae bacterium OX=2093811 GN=GXX59_03930 PE=3 SV=1	1	1	1	1	1	0	0	1	0	0	1	0	0	2.2	2.2	2.2	36.194	324	324	6						1		0.05303	1.5024	2.2	0	0	0	0	0	0	0	0	0	1	0	0	1	VAVTHSR
tr|A0A7C6QQL9|A0A7C6QQL9_9FIRM	tr|A0A7C6QQL9|A0A7C6QQL9_9FIRM	1	1	1	tr|A0A7C6QQL9|A0A7C6QQL9_9FIRM DUF1540 domain-containing protein OS=Syntrophomonadaceae bacterium OX=2093811 GN=GXX21_04925 PE=4 SV=1	1	1	1	1	1	0	0	1	0	0	1	0	0	25	25	25	5.5421	48	48	3			1					0.052239	1.5024	25	0	0	2073000	2073000	0	0	0	0	0	1	0	0	1	CGCTKCEFNNNR
tr|A0A7C6QZ17|A0A7C6QZ17_9FIRM	tr|A0A7C6QZ17|A0A7C6QZ17_9FIRM	1	1	1	tr|A0A7C6QZ17|A0A7C6QZ17_9FIRM S41 family peptidase OS=Syntrophomonadaceae bacterium OX=2093811 GN=GXX19_07840 PE=3 SV=1	1	1	1	1	1	0	0	1	0	0	1	0	0	3.1	3.1	3.1	41.297	383	383	3			1					0.049645	1.5024	3.1	0	0	448590	448590	0	0	0	0	0	1	0	0	1	TYVLIKTKSLNR
tr|A0A7C6R0D2|A0A7C6R0D2_9FIRM	tr|A0A7C6R0D2|A0A7C6R0D2_9FIRM	1	1	1	tr|A0A7C6R0D2|A0A7C6R0D2_9FIRM UDP-N-acetylglucosamine 1-carboxyvinyltransferase OS=Syntrophomonadaceae bacterium OX=2093811 GN=murA PE=3 SV=1	1	1	1	1	0	0	1	0	0	1	0	0	1	2.8	2.8	2.8	44.998	423	423	6						1		0.051852	1.5024	0	0	2.8	6006900	0	0	6006900	0	0	0	0	0	1	1	PGQLQQYARKMR
tr|A0A7C6V1V9|A0A7C6V1V9_9FIRM	tr|A0A7C6V1V9|A0A7C6V1V9_9FIRM	1	1	1	tr|A0A7C6V1V9|A0A7C6V1V9_9FIRM 4Fe-4S dicluster domain-containing protein OS=Syntrophomonadaceae bacterium OX=2093811 GN=GXX19_08585 PE=4 SV=1	1	1	1	1	0	0	1	0	0	1	0	0	1	7.2	7.2	7.2	17.992	167	167	6						1		0.051471	1.5024	0	0	7.2	3871700	0	0	3871700	0	0	0	0	0	1	1	GVRKQFLADFLR
tr|A0A8H6EQT7|A0A8H6EQT7_DEKBR;tr|A0A871REU3|A0A871REU3_DEKBR;tr|A0A7D9CVF1|A0A7D9CVF1_DEKBR	tr|A0A8H6EQT7|A0A8H6EQT7_DEKBR;tr|A0A871REU3|A0A871REU3_DEKBR;tr|A0A7D9CVF1|A0A7D9CVF1_DEKBR	1;1;1;1	1;1;1;1	1;1;1;1	tr|A0A8H6EQT7|A0A8H6EQT7_DEKBR CTLH domain-containing protein OS=Dekkera bruxellensis OX=5007 GN=HII12_004770 PE=4 SV=1;tr|A0A871REU3|A0A871	4	1	1	1	0	1	0	0	1	0	0	1	0	3	3	3	43.276	394	394;424;424;424	7							1	0.051095	1.5024	0	3	0	3454000	0	3454000	0	0	0	0	0	1	0	1	FDTQMETLTRKK
tr|A0A871QYL1|A0A871QYL1_DEKBR;tr|A0A7D9CWJ9|A0A7D9CWJ9_DEKBR	tr|A0A871QYL1|A0A871QYL1_DEKBR;tr|A0A7D9CWJ9|A0A7D9CWJ9_DEKBR	1;1;1	1;1;1	1;1;1	tr|A0A871QYL1|A0A871QYL1_DEKBR Mitochondrial Rho GTPase OS=Dekkera bruxellensis OX=5007 GN=BRETT_001620 PE=3 SV=1;tr|A0A7D9CWJ	3	1	1	1	1	0	0	1	0	0	1	0	0	2.5	2.5	2.5	31.994	282	282;643;643	6						1		0.050725	1.5024	2.5	0	0	0	0	0	0	0	0	0	1	0	0	1	LYVEIGR
tr|A0A8H6BME4|A0A8H6BME4_DEKBR;tr|A0A8H6EQS7|A0A8H6EQS7_DEKBR;tr|A0A7D9CX01|A0A7D9CX01_DEKBR	tr|A0A8H6BME4|A0A8H6BME4_DEKBR;tr|A0A8H6EQS7|A0A8H6EQS7_DEKBR;tr|A0A7D9CX01|A0A7D9CX01_DEKBR	1;1;1	1;1;1	1;1;1	tr|A0A8H6BME4|A0A8H6BME4_DEKBR Uncharacterized protein OS=Dekkera bruxellensis OX=5007 GN=HII12_001490 PE=4 SV=1;tr|A0A8H6EQS7|A0A8H6EQS7_DEKBR Pre-mRNA-splicing factor CWC21 OS=Dekkera bruxellensis OX=5007 GN=HII12_004834 PE=4 SV=1;tr|A0A7D9CX01|A0A7D9CX0	3	1	1	1	1	0	0	1	0	0	1	0	0	5.5	5.5	5.5	25.995	220	220;236;236	3			1					0.05	1.5024	5.5	0	0	2788600	2788600	0	0	0	0	0	2	0	0	2	GVSAFGDRRSWR
tr|A0A8H6B9W9|A0A8H6B9W9_DEKBR;tr|A0A7D9CXV1|A0A7D9CXV1_DEKBR	tr|A0A8H6B9W9|A0A8H6B9W9_DEKBR;tr|A0A7D9CXV1|A0A7D9CXV1_DEKBR	1;1	1;1	1;1	tr|A0A8H6B9W9|A0A8H6B9W9_DEKBR Holocytochrome c-type synthase OS=Dekkera bruxellensis OX=5007 GN=CYC3 PE=3 SV=1;tr|A0A7D9CXV1|A0A7D9CXV1_DEKBR Holocytochrome c-type synthase OS=Dekkera bruxellensis OX=5007 GN=CYC3 PE=3 SV=1	2	1	1	1	1	0	0	1	0	0	1	0	0	5.8	5.8	5.8	23.704	207	207;276	3			1					0.076923	1.5024	5.8	0	0	1071100	1071100	0	0	0	0	0	1	0	0	1	LPGQKIELPQEK
tr|A0A8H6BDC8|A0A8H6BDC8_DEKBR;tr|A0A871R714|A0A871R714_DEKBR;tr|A0A7D9D0J0|A0A7D9D0J0_DEKBR	tr|A0A8H6BDC8|A0A8H6BDC8_DEKBR;tr|A0A871R714|A0A871R714_DEKBR;tr|A0A7D9D0J0|A0A7D9D0J0_DEKBR	1;1;1	1;1;1	1;1;1	tr|A0A8H6BDC8|A0A8H6BDC8_DEKBR GPI inositol-deacylase OS=Dekkera bruxellensis OX=5007 GN=HII12_003114 PE=3 SV=1;tr|A0A871R714|A0A871R714_DEKBR GPI inositol-deacylase OS=Dekkera bruxellensis OX=5007 GN=BRETT_004103 PE=3 SV=1;tr|A0A7D9D0J0|A0A7D9D0J0_DEKBR G	3	1	1	1	1	0	0	1	0	0	1	0	0	0.5	0.5	0.5	144.9	1334	1334;1335;1364	6						4		0.077778	1.5024	0.5	0	0	0	0	0	0	0	0	0	4	0	0	4	GVFPPFR
tr|A0A8H6EUW1|A0A8H6EUW1_DEKBR;tr|A0A7D9D0L5|A0A7D9D0L5_DEKBR	tr|A0A8H6EUW1|A0A8H6EUW1_DEKBR;tr|A0A7D9D0L5|A0A7D9D0L5_DEKBR	1;1	1;1	1;1	tr|A0A8H6EUW1|A0A8H6EUW1_DEKBR B box-type domain-containing protein OS=Dekkera bruxellensis OX=5007 GN=HII12_002764 PE=4 SV=1;tr|A0A7D9D0L5|A0A7D9D0L5_DEKBR DEBR0S5_09670g1_1 OS=Dekkera bruxellensis OX=5007 GN=DEBR0S5_09670G PE=4 SV=1	2	1	1	1	1	0	0	1	0	0	1	0	0	2	2	2	69.85	609	609;609	3			1					0.049296	1.5024	2	0	0	22066000	22066000	0	0	0	0	0	1	0	0	1	PEFEKLDEEEAK
tr|A0A8H6ES88|A0A8H6ES88_DEKBR;tr|A0A871R796|A0A871R796_DEKBR;tr|A0A7D9GXX5|A0A7D9GXX5_DEKBR;tr|I2JVM5|I2JVM5_DEKBR	tr|A0A8H6ES88|A0A8H6ES88_DEKBR;tr|A0A871R796|A0A871R796_DEKBR;tr|A0A7D9GXX5|A0A7D9GXX5_DEKBR;tr|I2JVM5|I2JVM5_DEKBR	1;1;1;1	1;1;1;1	1;1;1;1	tr|A0A8H6ES88|A0A8H6ES88_DEKBR Peroxin-19 OS=Dekkera bruxellensis OX=5007 GN=HII12_004124 PE=4 SV=1;tr|A0A871R796|A0A871R796_DEKBR Peroxin-19 OS=Dekkera bruxellensis OX=5007 GN=BRETT_002759 PE=4 SV=1;tr|A0A7D9GXX5|A0A7D9GXX5_DEKBR DEBR0S1_18910g1_1 OS=Dekk	4	1	1	1	1	0	0	1	0	0	1	0	0	2.1	2.1	2.1	37.046	331	331;331;331;334	6						1		0.078652	1.5024	2.1	0	0	0	0	0	0	0	0	0	1	0	0	1	VNSDPNK
tr|A0A8H6BK33|A0A8H6BK33_DEKBR;tr|A0A7D9GYD7|A0A7D9GYD7_DEKBR	tr|A0A8H6BK33|A0A8H6BK33_DEKBR;tr|A0A7D9GYD7|A0A7D9GYD7_DEKBR	1;1	1;1	1;1	tr|A0A8H6BK33|A0A8H6BK33_DEKBR Myosin-2 OS=Dekkera bruxellensis OX=5007 GN=HII12_001737 PE=3 SV=1;tr|A0A7D9GYD7|A0A7D9GYD7_DEKBR DEBR0S1_06106g1_1 OS=Dekkera bruxellensis OX=5007 GN=MYO2 PE=3 SV=1	2	1	1	1	0	0	1	0	0	1	0	0	1	0.8	0.8	0.8	178.05	1556	1556;1564	6						1		0.13725	1.5024	0	0	0.8	1924800	0	0	1924800	0	0	0	0	0	1	1	EEAESYVDGNGF
tr|A0A871RI23|A0A871RI23_DEKBR;tr|A0A7D9GZH9|A0A7D9GZH9_DEKBR	tr|A0A871RI23|A0A871RI23_DEKBR;tr|A0A7D9GZH9|A0A7D9GZH9_DEKBR	1;1	1;1	1;1	tr|A0A871RI23|A0A871RI23_DEKBR Required for respiratory growth protein 7, mitochondrial OS=Dekkera bruxellensis OX=5007 GN=BRETT_002228 PE=3 SV=1;tr|A0A7D9GZH9|A0A7D9GZH9_DEKBR Required for respiratory growth protein 7, mitochondrial OS=Dekkera bruxellensi	2	1	1	1	0	0	1	0	0	1	0	0	1	3.6	3.6	3.6	38.383	332	332;332	6						1		0.14	1.5024	0	0	3.6	3303400	0	0	3303400	0	0	0	0	0	1	1	GDVGPSSNSRTR
tr|A0A8H6BR38|A0A8H6BR38_DEKBR;tr|A0A7D9GZQ7|A0A7D9GZQ7_DEKBR	tr|A0A8H6BR38|A0A8H6BR38_DEKBR;tr|A0A7D9GZQ7|A0A7D9GZQ7_DEKBR	1;1	1;1	1;1	tr|A0A8H6BR38|A0A8H6BR38_DEKBR Uncharacterized protein OS=Dekkera bruxellensis OX=5007 GN=HII12_000462 PE=4 SV=1;tr|A0A7D9GZQ7|A0A7D9GZQ7_DEKBR DEBR0S1_30218g1_1 OS=Dekkera bruxellensis OX=5007 GN=DEBR0S1_30218G PE=4 SV=1	2	1	1	1	0	0	1	0	0	1	0	0	1	14	14	14	9.8667	86	86;95	6						1		0.14286	1.5024	0	0	14	4548800	0	0	4548800	0	0	0	0	0	1	1	AFMRPSYKSMMR
tr|A0A7D9H0M6|A0A7D9H0M6_DEKBR;tr|A0A8H6BQU0|A0A8H6BQU0_DEKBR;tr|A0A871R3D7|A0A871R3D7_DEKBR	tr|A0A7D9H0M6|A0A7D9H0M6_DEKBR;tr|A0A8H6BQU0|A0A8H6BQU0_DEKBR;tr|A0A871R3D7|A0A871R3D7_DEKBR	1;1;1;1	1;1;1;1	1;1;1;1	tr|A0A7D9H0M6|A0A7D9H0M6_DEKBR alpha-1,2-Mannosidase OS=Dekkera bruxellensis OX=5007 GN=MNS1 PE=3 SV=1;tr|A0A8H6BQU0|A0A8H6BQU0_DEKBR	4	1	1	1	0	1	0	0	1	0	0	1	0	1.8	1.8	1.8	74.321	653	653;697;697;697	7							1	0.14583	1.5024	0	1.8	0	1917000	0	1917000	0	0	0	0	0	1	0	1	EVFLESWRDYSR
tr|A0A875RPZ4|A0A875RPZ4_EENNA;tr|A0A871R5A5|A0A871R5A5_DEKBR;tr|A0A7D9H2L6|A0A7D9H2L6_DEKBR	tr|A0A875RPZ4|A0A875RPZ4_EENNA;tr|A0A871R5A5|A0A871R5A5_DEKBR;tr|A0A7D9H2L6|A0A7D9H2L6_DEKBR	1;1;1;1	1;1;1;1	1;1;1;1	tr|A0A875RPZ4|A0A875RPZ4_EENNA Anaphase-promoting complex subunit 5 OS=Eeniella nana OX=13502 GN=FOA43_003018 PE=3 SV=1	4	1	1	1	1	0	0	1	0	0	1	0	0	1.6	1.6	1.6	83.493	738	738;789;808;808	3			1					0.15217	1.5024	1.6	0	0	1424100	1424100	0	0	0	0	0	1	0	0	1	EQILQFLKLKTK
tr|A0A871RG54|A0A871RG54_DEKBR;tr|A0A7D9H4D5|A0A7D9H4D5_DEKBR	tr|A0A871RG54|A0A871RG54_DEKBR;tr|A0A7D9H4D5|A0A7D9H4D5_DEKBR	1;1	1;1	1;1	tr|A0A871RG54|A0A871RG54_DEKBR DNA repair protein rad16 OS=Dekkera bruxellensis OX=5007 GN=RAD16 PE=3 SV=1;tr|A0A7D9H4D5|A0A7D9H4D5_DEKBR DEBR0S3_03422g1_1 OS=Dekkera bruxellensis OX=5007 GN=RAD16 PE=3 SV=1	2	1	1	1	1	0	0	1	0	0	1	0	0	0.8	0.8	0.8	96.614	842	842;842	6						1		0.15556	1.5024	0.8	0	0	0	0	0	0	0	0	0	1	0	0	1	LTPFQRR
tr|A0A8H6B7L5|A0A8H6B7L5_DEKBR;tr|A0A871QY44|A0A871QY44_DEKBR;tr|A0A7D9H4Z7|A0A7D9H4Z7_DEKBR	tr|A0A8H6B7L5|A0A8H6B7L5_DEKBR;tr|A0A871QY44|A0A871QY44_DEKBR;tr|A0A7D9H4Z7|A0A7D9H4Z7_DEKBR	1;1;1;1	1;1;1;1	1;1;1;1	tr|A0A8H6B7L5|A0A8H6B7L5_DEKBR Orc1-like AAA ATPase domain-containing protein OS=Dekkera bruxellensis OX=5007 GN=HII12_004929 PE=4 SV=1	4	1	1	1	1	0	0	1	0	0	1	0	0	4	4	4	27.762	249	249;537;537;537	6						1		0.16279	1.5024	4	0	0	3507100	3507100	0	0	0	0	0	0	0	0	0	FLFTYEKVLK
tr|A0A7V6RLA9|A0A7V6RLA9_9FIRM	tr|A0A7V6RLA9|A0A7V6RLA9_9FIRM	1	1	1	tr|A0A7V6RLA9|A0A7V6RLA9_9FIRM Zinc ribbon domain-containing protein OS=Syntrophomonadaceae bacterium OX=2093811 GN=GX404_02630 PE=4 SV=1	1	1	1	1	1	0	0	1	0	0	1	0	0	13.9	13.9	13.9	7.6646	72	72	6						1		0.16667	1.5024	13.9	0	0	1009100	1009100	0	0	0	0	0	0	0	0	0	LSSFSTTSGR
tr|A0A7V6RP42|A0A7V6RP42_9FIRM	tr|A0A7V6RP42|A0A7V6RP42_9FIRM	1	1	1	tr|A0A7V6RP42|A0A7V6RP42_9FIRM Protease HtpX OS=Syntrophomonadaceae bacterium OX=2093811 GN=htpX PE=3 SV=1	1	1	1	1	1	0	0	1	0	0	1	0	0	4.1	4.1	4.1	32.438	294	294	1	1							0.17073	1.5024	4.1	0	0	554830	554830	0	0	0	0	0	1	0	0	1	QKMLHALRSLQK
tr|A0A7V6RP83|A0A7V6RP83_9FIRM	tr|A0A7V6RP83|A0A7V6RP83_9FIRM	1	1	1	tr|A0A7V6RP83|A0A7V6RP83_9FIRM NTP transferase domain-containing protein OS=Syntrophomonadaceae bacterium OX=2093811 GN=GX404_09345 PE=4 SV=1	1	1	1	1	0	1	0	0	1	0	0	1	0	4.6	4.6	4.6	29.211	259	259	7							1	0.175	1.5024	0	4.6	0	2448400	0	2448400	0	0	0	0	0	2	0	2	NIIICGPEGELK
tr|A0A7V6V530|A0A7V6V530_9FIRM	tr|A0A7V6V530|A0A7V6V530_9FIRM	1	1	1	tr|A0A7V6V530|A0A7V6V530_9FIRM YifB family Mg chelatase-like AAA ATPase OS=Syntrophomonadaceae bacterium OX=2093811 GN=GX404_07105 PE=3 SV=1	1	1	1	1	0	0	1	0	0	1	0	0	1	2.3	2.3	2.3	56.915	511	511	6						1		0.18919	1.5024	0	0	2.3	4494200	0	0	4494200	0	0	0	0	0	1	1	NASAASIIGGGK
tr|A0A7X6UIQ2|A0A7X6UIQ2_9FIRM	tr|A0A7X6UIQ2|A0A7X6UIQ2_9FIRM	1	1	1	tr|A0A7X6UIQ2|A0A7X6UIQ2_9FIRM Transposase OS=Syntrophomonadaceae bacterium OX=2093811 GN=GX808_05570 PE=4 SV=1	1	1	1	1	1	0	0	1	0	0	1	0	0	11.4	11.4	11.4	12.606	105	105	3			1					0.17949	1.5024	11.4	0	0	5874800	5874800	0	0	0	0	0	1	0	0	1	NLEQERLDEIDR
tr|A0A7X6ULT8|A0A7X6ULT8_9FIRM	tr|A0A7X6ULT8|A0A7X6ULT8_9FIRM	1	1	1	tr|A0A7X6ULT8|A0A7X6ULT8_9FIRM Type I-E CRISPR-associated protein Cse1/CasA OS=Syntrophomonadaceae bacterium OX=2093811 GN=casA PE=4 SV=1	1	1	1	1	0	1	0	0	1	0	0	1	0	2.2	2.2	2.2	61.005	535	535	7							1	0.18421	1.5024	0	2.2	0	12520000	0	12520000	0	0	0	0	0	1	0	1	KPGIVRWLSMLK
tr|A0A969YZY3|A0A969YZY3_9FIRM;tr|A0A7X6VSW4|A0A7X6VSW4_9FIRM	tr|A0A969YZY3|A0A969YZY3_9FIRM;tr|A0A7X6VSW4|A0A7X6VSW4_9FIRM	1;1	1;1	1;1	tr|A0A969YZY3|A0A969YZY3_9FIRM Heme d1 biosynthesis radical SAM protein NirJ2 OS=Syntrophomonadaceae bacterium OX=2093811 GN=nirJ2 PE=4 SV=1;tr|A0A7X6VSW4|A0A7X6VSW4_9FIRM Putative heme d1 biosynthesis radical SAM protein NirJ2 OS=Syntrophomonadaceae bacte	2	1	1	1	1	1	0	1	1	0	1	1	0	5.8	5.8	5.8	37.032	330	330;335	4	1			1	1	1		0.16667	4.9322	5.8	5.8	0	4444700	2965000	1479700	0	0	0	0	1	1	0	2	LVSWNSTNQCNMYCDHCYR
tr|A0A7X6VT38|A0A7X6VT38_9FIRM	tr|A0A7X6VT38|A0A7X6VT38_9FIRM	1	1	1	tr|A0A7X6VT38|A0A7X6VT38_9FIRM U32 family peptidase OS=Syntrophomonadaceae bacterium OX=2093811 GN=GX790_07725 PE=4 SV=1	1	1	1	1	0	0	1	0	0	1	0	0	1	1.9	1.9	1.9	72.507	641	641	6						1		0.19444	1.5024	0	0	1.9	1148600	0	0	1148600	0	0	0	0	0	1	1	LKPYALRIEAHR
tr|A0A7X6VTL7|A0A7X6VTL7_9FIRM	tr|A0A7X6VTL7|A0A7X6VTL7_9FIRM	1	1	1	tr|A0A7X6VTL7|A0A7X6VTL7_9FIRM EVE domain-containing protein (Fragment) OS=Syntrophomonadaceae bacterium OX=2093811 GN=GX790_09225 PE=4 SV=1	1	1	1	1	1	0	0	1	0	0	1	0	0	5.9	5.9	5.9	14.038	118	118	6						4		0.24138	1.5024	5.9	0	0	0	0	0	0	0	0	0	4	0	0	4	LSVIPVN
tr|A0A7X6VTN4|A0A7X6VTN4_9FIRM	tr|A0A7X6VTN4|A0A7X6VTN4_9FIRM	1	1	1	tr|A0A7X6VTN4|A0A7X6VTN4_9FIRM HD domain-containing protein OS=Syntrophomonadaceae bacterium OX=2093811 GN=GX790_09270 PE=3 SV=1	1	1	1	1	1	0	0	1	0	0	1	0	0	2.4	2.4	2.4	47.39	410	410	6						1		0.26923	1.5024	2.4	0	0	2943200	2943200	0	0	0	0	0	0	0	0	0	CTGDGSFCMY
tr|A0A7X6VTV4|A0A7X6VTV4_9FIRM	tr|A0A7X6VTV4|A0A7X6VTV4_9FIRM	1	1	1	tr|A0A7X6VTV4|A0A7X6VTV4_9FIRM Ribonuclease R OS=Syntrophomonadaceae bacterium OX=2093811 GN=rnr PE=3 SV=1	1	1	1	1	0	1	0	0	1	0	0	1	0	1.7	1.7	1.7	80.802	703	703	7							1	0.25926	1.5024	0	1.7	0	1359600	0	1359600	0	0	0	0	0	3	0	3	LIYPIIVKPSKK
tr|A0A7X6WK76|A0A7X6WK76_9FIRM	tr|A0A7X6WK76|A0A7X6WK76_9FIRM	1	1	1	tr|A0A7X6WK76|A0A7X6WK76_9FIRM Acyl-CoA dehydrogenase OS=Syntrophomonadaceae bacterium OX=2093811 GN=GX755_04980 PE=3 SV=1	1	1	1	1	1	0	0	1	0	0	1	0	0	2.6	2.6	2.6	41.54	383	383	6						1		0.23333	1.5024	2.6	0	0	1306100	1306100	0	0	0	0	0	0	0	0	0	DGDDWIINGR
tr|A0A7X6WKU9|A0A7X6WKU9_9FIRM	tr|A0A7X6WKU9|A0A7X6WKU9_9FIRM	1	1	1	tr|A0A7X6WKU9|A0A7X6WKU9_9FIRM DUF169 domain-containing protein OS=Syntrophomonadaceae bacterium OX=2093811 GN=GX755_05155 PE=4 SV=1	1	1	1	1	0	0	1	0	0	1	0	0	1	4.6	4.6	4.6	27.98	259	259	6						1		0.22581	1.5024	0	0	4.6	843450	0	0	843450	0	0	0	0	0	1	1	PIFPSSYDELDR
tr|A0A7X6WL64|A0A7X6WL64_9FIRM	tr|A0A7X6WL64|A0A7X6WL64_9FIRM	1	1	1	tr|A0A7X6WL64|A0A7X6WL64_9FIRM Large ribosomal subunit protein uL29 OS=Syntrophomonadaceae bacterium OX=2093811 GN=rpmC PE=3 SV=1	1	1	1	1	1	0	0	1	0	0	1	0	0	17.9	17.9	17.9	8.1613	67	67	1	1							0.21875	1.5024	17.9	0	0	3817400	3817400	0	0	0	0	0	1	0	0	1	NIARAHTILRER
tr|A0A7X6WLD8|A0A7X6WLD8_9FIRM	tr|A0A7X6WLD8|A0A7X6WLD8_9FIRM	1	1	1	tr|A0A7X6WLD8|A0A7X6WLD8_9FIRM Isovaleryl-CoA dehydrogenase OS=Syntrophomonadaceae bacterium OX=2093811 GN=GX755_07635 PE=3 SV=1	1	1	1	1	0	0	1	0	0	1	0	0	1	3.1	3.1	3.1	43.071	393	393	6						1		0.21212	1.5024	0	0	3.1	3268500	0	0	3268500	0	0	0	0	0	1	1	LANMYVGYETGR
tr|A0A7X6WM10|A0A7X6WM10_9FIRM	tr|A0A7X6WM10|A0A7X6WM10_9FIRM	1	1	1	tr|A0A7X6WM10|A0A7X6WM10_9FIRM SLH domain-containing protein OS=Syntrophomonadaceae bacterium OX=2093811 GN=GX755_09860 PE=4 SV=1	1	1	1	1	1	0	0	1	0	0	1	0	0	1.3	1.3	1.3	57.853	539	539	6						1		0.20588	1.5024	1.3	0	0	0	0	0	0	0	0	0	1	0	0	1	AYQLPAK
tr|A0A7X6WP64|A0A7X6WP64_9FIRM	tr|A0A7X6WP64|A0A7X6WP64_9FIRM	1	1	1	tr|A0A7X6WP64|A0A7X6WP64_9FIRM ATP-dependent DNA helicase RecG OS=Syntrophomonadaceae bacterium OX=2093811 GN=recG PE=3 SV=1	1	1	1	1	1	0	0	1	0	0	1	0	0	1.7	1.7	1.7	78.284	702	702	3			1					0.13208	1.5024	1.7	0	0	6854100	6854100	0	0	0	0	0	1	0	0	1	TAPDLERRDYQK
tr|A0A7X7A0D6|A0A7X7A0D6_9FIRM	tr|A0A7X7A0D6|A0A7X7A0D6_9FIRM	1	1	1	tr|A0A7X7A0D6|A0A7X7A0D6_9FIRM General secretion pathway GspH domain-containing protein OS=Syntrophomonadaceae bacterium OX=2093811 GN=GX790_02160 PE=4 SV=1	1	1	1	1	1	0	0	1	0	0	1	0	0	6.8	6.8	6.8	16.358	148	148	6						1		0.098592	1.5024	6.8	0	0	940280	940280	0	0	0	0	0	0	0	0	0	VSDEPPTNWK
tr|A0A7X7AE09|A0A7X7AE09_9FIRM	tr|A0A7X7AE09|A0A7X7AE09_9FIRM	1	1	1	tr|A0A7X7AE09|A0A7X7AE09_9FIRM U32 family peptidase OS=Syntrophomonadaceae bacterium OX=2093811 GN=GX755_05510 PE=3 SV=1	1	1	1	1	0	1	0	0	1	0	0	1	0	2.8	2.8	2.8	48.12	427	427	7							1	0.12727	1.5024	0	2.8	0	3572000	0	3572000	0	0	0	0	0	1	0	1	PGHYLPVEQDER
tr|A0A7X7AFK7|A0A7X7AFK7_9FIRM	tr|A0A7X7AFK7|A0A7X7AFK7_9FIRM	1	1	1	tr|A0A7X7AFK7|A0A7X7AFK7_9FIRM Acetyl-CoA acetyltransferase OS=Syntrophomonadaceae bacterium OX=2093811 GN=GX755_09135 PE=3 SV=1	1	1	1	1	1	0	0	1	0	0	1	0	0	3	3	3	42.372	397	397	3			1					0.12963	1.5024	3	0	0	2475200	2475200	0	0	0	0	0	3	0	0	3	MLREVVVASAAR
tr|A0A7X7LLF9|A0A7X7LLF9_9FIRM	tr|A0A7X7LLF9|A0A7X7LLF9_9FIRM	1	1	1	tr|A0A7X7LLF9|A0A7X7LLF9_9FIRM 4Fe-4S binding protein OS=Syntrophomonadaceae bacterium OX=2093811 GN=GX581_01840 PE=3 SV=1	1	1	1	1	1	0	0	1	0	0	1	0	0	2	2	2	67.723	615	615	3			1					0.094595	1.5024	2	0	0	10182000	10182000	0	0	0	0	0	2	0	0	2	QVHVIDENTCIR
tr|A0A7X7LMJ7|A0A7X7LMJ7_9FIRM	tr|A0A7X7LMJ7|A0A7X7LMJ7_9FIRM	1	1	1	tr|A0A7X7LMJ7|A0A7X7LMJ7_9FIRM MBL fold metallo-hydrolase OS=Syntrophomonadaceae bacterium OX=2093811 GN=GX581_03405 PE=4 SV=1	1	1	1	1	0	0	1	0	0	1	0	0	1	2.3	2.3	2.3	60.257	529	529	6						1		0.093333	1.5024	0	0	2.3	1195100	0	0	1195100	0	0	0	0	0	1	1	ESTVLMVGYQSK
tr|A0A7X7LNA6|A0A7X7LNA6_9FIRM	tr|A0A7X7LNA6|A0A7X7LNA6_9FIRM	1	1	1	tr|A0A7X7LNA6|A0A7X7LNA6_9FIRM Diguanylate cyclase (Fragment) OS=Syntrophomonadaceae bacterium OX=2093811 GN=GX581_04940 PE=4 SV=1	1	1	1	1	1	0	0	1	0	0	1	0	0	1.9	1.9	1.9	59.468	534	534	6						1		0.092105	1.5024	1.9	0	0	865140	865140	0	0	0	0	0	0	0	0	0	FHRTIDIIRR
tr|A0A7X7NWS7|A0A7X7NWS7_9FIRM	tr|A0A7X7NWS7|A0A7X7NWS7_9FIRM	1	1	1	tr|A0A7X7NWS7|A0A7X7NWS7_9FIRM Alpha/beta hydrolase OS=Syntrophomonadaceae bacterium OX=2093811 GN=GX550_00380 PE=4 SV=1	1	1	1	1	1	0	0	1	0	0	1	0	0	3.4	3.4	3.4	32.759	291	291	6						1		0.090909	1.5024	3.4	0	0	300530	300530	0	0	0	0	0	0	0	0	0	PKEFAKAILK
tr|A0A7X7NXC8|A0A7X7NXC8_9FIRM	tr|A0A7X7NXC8|A0A7X7NXC8_9FIRM	1	1	1	tr|A0A7X7NXC8|A0A7X7NXC8_9FIRM Methylmalonyl-CoA mutase family protein OS=Syntrophomonadaceae bacterium OX=2093811 GN=GX550_01845 PE=4 SV=1	1	1	1	1	1	0	0	1	0	0	1	0	0	2.2	2.2	2.2	60.76	544	544	3			1					0.089744	1.5024	2.2	0	0	964730	964730	0	0	0	0	0	1	0	0	1	GTYIFPVQPSMR
tr|A0A7X7NZN6|A0A7X7NZN6_9FIRM	tr|A0A7X7NZN6|A0A7X7NZN6_9FIRM	1	1	1	tr|A0A7X7NZN6|A0A7X7NZN6_9FIRM Efflux RND transporter periplasmic adaptor subunit OS=Syntrophomonadaceae bacterium OX=2093811 GN=GX550_07635 PE=3 SV=1	1	1	1	1	0	0	1	0	0	1	0	0	1	1.9	1.9	1.9	39.044	366	366	4				1				0.088608	1.5024	0	0	1.9	0	0	0	0	0	0	0	0	0	1	1	VTAVYLK
tr|A0A7X7P0G7|A0A7X7P0G7_9FIRM	tr|A0A7X7P0G7|A0A7X7P0G7_9FIRM	1	1	1	tr|A0A7X7P0G7|A0A7X7P0G7_9FIRM CoA protein activase OS=Syntrophomonadaceae bacterium OX=2093811 GN=GX550_07510 PE=4 SV=1	1	1	1	1	1	0	0	1	0	0	1	0	0	3.3	3.3	3.3	41.226	365	365	3			1					0.08642	1.5024	3.3	0	0	745570	745570	0	0	0	0	0	1	0	0	1	KVEQDPNRDPLK
tr|A0A7X7P0Q6|A0A7X7P0Q6_9FIRM	tr|A0A7X7P0Q6|A0A7X7P0Q6_9FIRM	1	1	1	tr|A0A7X7P0Q6|A0A7X7P0Q6_9FIRM Bifunctional protein GlmU OS=Syntrophomonadaceae bacterium OX=2093811 GN=glmU PE=3 SV=1	1	1	1	1	0	1	1	0	1	1	0	1	1	2.6	2.6	2.6	49.763	455	455	6.5						1	1	0.079545	1.5024	0	2.6	2.6	7765600	0	3239500	4526200	0	0	0	0	1	2	3	NVKVGDFVEVKK
tr|A0A7X7R4L0|A0A7X7R4L0_9FIRM	tr|A0A7X7R4L0|A0A7X7R4L0_9FIRM	1	1	1	tr|A0A7X7R4L0|A0A7X7R4L0_9FIRM Histidine kinase N-terminal 7TM region domain-containing protein OS=Syntrophomonadaceae bacterium OX=2093811 GN=GX581_07440 PE=4 SV=1	1	1	1	1	1	1	0	1	1	0	1	1	0	0.9	0.9	0.9	92.598	823	823	6			1			8	3	0.085366	1.5024	0.9	0.9	0	0	0	0	0	0	0	0	11	1	0	12	EGGEDCA
tr|A0A7X7S806|A0A7X7S806_9FIRM	tr|A0A7X7S806|A0A7X7S806_9FIRM	1	1	1	tr|A0A7X7S806|A0A7X7S806_9FIRM Uncharacterized protein OS=Syntrophomonadaceae bacterium OX=2093811 GN=GX550_01160 PE=4 SV=1	1	1	1	1	1	0	0	1	0	0	1	0	0	16.1	16.1	16.1	7.4226	62	62	6						1		0.084337	1.5024	16.1	0	0	229390	229390	0	0	0	0	0	0	0	0	0	ANQDIRKAAK
tr|A0A7X7S993|A0A7X7S993_9FIRM	tr|A0A7X7S993|A0A7X7S993_9FIRM	1	1	1	tr|A0A7X7S993|A0A7X7S993_9FIRM ATP-binding cassette domain-containing protein (Fragment) OS=Syntrophomonadaceae bacterium OX=2093811 GN=GX550_07540 PE=3 SV=1	1	1	1	1	1	0	0	1	0	0	1	0	0	6.1	6.1	6.1	12.381	114	114	6						1		0.083333	1.5024	6.1	0	0	0	0	0	0	0	0	0	1	0	0	1	KGVAEDM
tr|A0A7X7SA41|A0A7X7SA41_9FIRM	tr|A0A7X7SA41|A0A7X7SA41_9FIRM	1	1	1	tr|A0A7X7SA41|A0A7X7SA41_9FIRM ATP-dependent helicase C-terminal domain-containing protein OS=Syntrophomonadaceae bacterium OX=2093811 GN=GX550_05335 PE=3 SV=1	1	1	1	1	1	0	0	1	0	0	1	0	0	3.3	3.3	3.3	41.07	359	359	3			1					0.082353	1.5024	3.3	0	0	634890	634890	0	0	0	0	0	1	0	0	1	DLPEPNAPDFNR
tr|A0A7X7TJI1|A0A7X7TJI1_9FIRM	tr|A0A7X7TJI1|A0A7X7TJI1_9FIRM	1	1	1	tr|A0A7X7TJI1|A0A7X7TJI1_9FIRM DUF1540 domain-containing protein OS=Syntrophomonadaceae bacterium OX=2093811 GN=GX480_00840 PE=4 SV=1	1	1	1	1	1	0	0	1	0	0	1	0	0	25	25	25	5.6062	48	48	3			1					0.081395	1.5024	25	0	0	13624000	13624000	0	0	0	0	0	1	0	0	1	CGCTRCEFNNNK
tr|A0A7X7TJR8|A0A7X7TJR8_9FIRM	tr|A0A7X7TJR8|A0A7X7TJR8_9FIRM	1	1	1	tr|A0A7X7TJR8|A0A7X7TJR8_9FIRM Holliday junction branch migration complex subunit RuvB OS=Syntrophomonadaceae bacterium OX=2093811 GN=ruvB PE=3 SV=1	1	1	1	1	1	0	0	1	0	0	1	0	0	3.5	3.5	3.5	38.952	346	346	1	1							0.08046	1.5024	3.5	0	0	2438800	2438800	0	0	0	0	0	2	0	0	2	TLREFIGQSQLK
tr|A0A7X7TL31|A0A7X7TL31_9FIRM	tr|A0A7X7TL31|A0A7X7TL31_9FIRM	1	1	1	tr|A0A7X7TL31|A0A7X7TL31_9FIRM FAD-dependent oxidoreductase OS=Syntrophomonadaceae bacterium OX=2093811 GN=GX480_05770 PE=4 SV=1	1	1	1	1	0	0	1	0	0	1	0	0	1	1.4	1.4	1.4	123.54	1144	1144	2		1						0.33333	3.322	0	0	1.4	802080	0	0	802080	0	0	0	0	0	1	1	VCEEVMGVTALGLVKR
tr|A0A7X7TM60|A0A7X7TM60_9FIRM	tr|A0A7X7TM60|A0A7X7TM60_9FIRM	1	1	1	tr|A0A7X7TM60|A0A7X7TM60_9FIRM Spore photoproduct lyase OS=Syntrophomonadaceae bacterium OX=2093811 GN=splB PE=4 SV=1	1	1	1	1	0	0	1	0	0	1	0	0	1	3.6	3.6	3.6	39.034	336	336	6						1		0.0875	1.5024	0	0	3.6	6552400	0	0	6552400	0	0	0	0	0	4	4	VTGIPGKRPQEK
tr|A0A7X7YNG6|A0A7X7YNG6_9FIRM	tr|A0A7X7YNG6|A0A7X7YNG6_9FIRM	1	1	1	tr|A0A7X7YNG6|A0A7X7YNG6_9FIRM MBL fold metallo-hydrolase OS=Syntrophomonadaceae bacterium OX=2093811 GN=GX480_06425 PE=4 SV=1	1	1	1	1	1	1	1	1	1	1	1	1	1	2.3	2.3	2.3	59.156	531	531	5.08	3					5	4	0.097222	1.5024	2.3	2.3	2.3	17575000	968850	4441600	12164000	0	0	0	4	19	19	42	LKEIILQTISNR
tr|A0A9E5S921|A0A9E5S921_9FIRM;tr|A0A7X7YNW6|A0A7X7YNW6_9FIRM	tr|A0A9E5S921|A0A9E5S921_9FIRM;tr|A0A7X7YNW6|A0A7X7YNW6_9FIRM	1;1	1;1	1;1	tr|A0A9E5S921|A0A9E5S921_9FIRM Aminotransferase class I/II-fold pyridoxal phosphate-dependent enzyme OS=Syntrophomonadaceae bacterium OX=2093811 GN=GX188_05885 PE=4 SV=1;tr|A0A7X7YNW6|A0A7X7YNW6_9FIRM Aminotransferase class I/II-fold pyridoxal phosphate-de	2	1	1	1	1	0	0	1	0	0	1	0	0	2	2	2	38.921	343	343;345	7							1	0.1129	1.5024	2	0	0	0	0	0	0	0	0	0	1	0	0	1	RPKVLGK
tr|A0A7X8FD56|A0A7X8FD56_9FIRM	tr|A0A7X8FD56|A0A7X8FD56_9FIRM	1	1	1	tr|A0A7X8FD56|A0A7X8FD56_9FIRM Ribosomal protein L11 methyltransferase OS=Syntrophomonadaceae bacterium OX=2093811 GN=prmA PE=3 SV=1	1	1	1	1	0	0	1	0	0	1	0	0	1	3.6	3.6	3.6	35.931	329	329	6						1		0.125	1.5024	0	0	3.6	1053100	0	0	1053100	0	0	0	0	0	1	1	GQEAHNIETITP
tr|A0A7X8FEW1|A0A7X8FEW1_9FIRM	tr|A0A7X8FEW1|A0A7X8FEW1_9FIRM	1	1	1	tr|A0A7X8FEW1|A0A7X8FEW1_9FIRM type I site-specific deoxyribonuclease OS=Syntrophomonadaceae bacterium OX=2093811 GN=GX295_09085 PE=3 SV=1	1	1	1	1	0	1	0	0	1	0	0	1	0	1.1	1.1	1.1	121.81	1056	1056	7							1	0.12281	1.5024	0	1.1	0	8353700	0	8353700	0	0	0	0	0	1	0	1	QLINVCINLAKR
tr|A0A7X8FF45|A0A7X8FF45_9FIRM	tr|A0A7X8FF45|A0A7X8FF45_9FIRM	1	1	1	tr|A0A7X8FF45|A0A7X8FF45_9FIRM Flagellar assembly factor FliW OS=Syntrophomonadaceae bacterium OX=2093811 GN=fliW PE=3 SV=1	1	1	1	1	1	0	0	1	0	0	1	0	0	6.6	6.6	6.6	16.998	152	152	6						1		0.12069	1.5024	6.6	0	0	298010	298010	0	0	0	0	0	0	0	0	0	VVLVVPADPR
tr|A0A7X8FFE1|A0A7X8FFE1_9FIRM	tr|A0A7X8FFE1|A0A7X8FFE1_9FIRM	1	1	1	tr|A0A7X8FFE1|A0A7X8FFE1_9FIRM Peptidase MA-like domain-containing protein OS=Syntrophomonadaceae bacterium OX=2093811 GN=GX295_10510 PE=4 SV=1	1	1	1	1	1	0	0	1	0	0	1	0	0	4	4	4	34.313	298	298	1	1							0.11864	1.5024	4	0	0	844400	844400	0	0	0	0	0	1	0	0	1	MSEIWGGIGWWR
tr|A0A7X8IN61|A0A7X8IN61_9FIRM	tr|A0A7X8IN61|A0A7X8IN61_9FIRM	1	1	1	tr|A0A7X8IN61|A0A7X8IN61_9FIRM DUF5320 domain-containing protein OS=Syntrophomonadaceae bacterium OX=2093811 GN=GX295_10215 PE=4 SV=1	1	1	1	1	0	0	1	0	0	1	0	0	1	15.8	15.8	15.8	8.1522	76	76	6						1		0.11667	1.5024	0	0	15.8	1053100	0	0	1053100	0	0	0	0	0	1	1	RFGRGMGMGQGR
tr|A0A7X8LMH4|A0A7X8LMH4_9FIRM	tr|A0A7X8LMH4|A0A7X8LMH4_9FIRM	1	1	1	tr|A0A7X8LMH4|A0A7X8LMH4_9FIRM Probable glycine dehydrogenase (decarboxylating) subunit 1 OS=Syntrophomonadaceae bacterium OX=2093811 GN=gcvPA PE=3 SV=1	1	1	1	1	1	0	0	1	0	0	1	0	0	2.7	2.7	2.7	48.364	440	440	3			1					0.11475	1.5024	2.7	0	0	10646000	10646000	0	0	0	0	0	7	0	0	7	IVGETTDLDGKR
tr|A0A7X8LP50|A0A7X8LP50_9FIRM	tr|A0A7X8LP50|A0A7X8LP50_9FIRM	1	1	1	tr|A0A7X8LP50|A0A7X8LP50_9FIRM Shikimate kinase OS=Syntrophomonadaceae bacterium OX=2093811 GN=aroK PE=3 SV=1	1	1	1	1	0	0	1	0	0	1	0	0	1	6.8	6.8	6.8	19.773	176	176	6						1		0.11111	1.5024	0	0	6.8	7263200	0	0	7263200	0	0	0	0	0	1	1	LTGMSIATLFKK
tr|A0A7X8LP55|A0A7X8LP55_9FIRM	tr|A0A7X8LP55|A0A7X8LP55_9FIRM	1	1	1	tr|A0A7X8LP55|A0A7X8LP55_9FIRM MFS transporter OS=Syntrophomonadaceae bacterium OX=2093811 GN=GX229_10235 PE=4 SV=1	1	1	1	1	1	0	0	1	0	0	1	0	0	2.9	2.9	2.9	45.341	412	412	3			1					0.1	1.5024	2.9	0	0	1799400	1799400	0	0	0	0	0	1	0	0	1	MSTESRSEDWIK
tr|A0A971J447|A0A971J447_9FIRM;tr|A0A970G7S7|A0A970G7S7_9FIRM;tr|A0A7X8MK39|A0A7X8MK39_9FIRM	tr|A0A971J447|A0A971J447_9FIRM;tr|A0A970G7S7|A0A970G7S7_9FIRM;tr|A0A7X8MK39|A0A7X8MK39_9FIRM	1;1;1	1;1;1	1;1;1	tr|A0A971J447|A0A971J447_9FIRM FAD-binding protein OS=Syntrophomonadaceae bacterium OX=2093811 GN=GXX02_10430 PE=4 SV=1;tr|A0A970G7S7|A0A970G7S7_9FIRM FAD-binding protein OS=Syntrophomonadaceae bacterium OX=2093811 GN=GX176_04230 PE=4 SV=1;tr|A0A7X8MK39|A0	3	1	1	1	1	0	0	1	0	0	1	0	0	1.5	1.5	1.5	50.44	463	463;463;463	6						1		0.10938	1.5024	1.5	0	0	0	0	0	0	0	0	0	1	0	0	1	TGGKFVK
tr|A0A7X8MK68|A0A7X8MK68_9FIRM	tr|A0A7X8MK68|A0A7X8MK68_9FIRM	1	1	1	tr|A0A7X8MK68|A0A7X8MK68_9FIRM Uncharacterized protein OS=Syntrophomonadaceae bacterium OX=2093811 GN=GX382_01475 PE=4 SV=1	1	1	1	1	1	0	0	1	0	0	1	0	0	4.8	4.8	4.8	26.525	248	248	3			1					0.10769	1.5024	4.8	0	0	880140	880140	0	0	0	0	0	1	0	0	1	QVTLHFARVFNR
tr|A0A7X8ML76|A0A7X8ML76_9FIRM	tr|A0A7X8ML76|A0A7X8ML76_9FIRM	1	1	1	tr|A0A7X8ML76|A0A7X8ML76_9FIRM Pilus assembly protein PilM OS=Syntrophomonadaceae bacterium OX=2093811 GN=GX382_07280 PE=4 SV=1	1	1	1	1	0	0	1	0	0	1	0	0	1	2.8	2.8	2.8	47.71	422	422	6						1		0.10606	1.5024	0	0	2.8	1144000	0	0	1144000	0	0	0	0	0	1	1	HRLFQLCQSAFK
tr|A0A7X8MLA3|A0A7X8MLA3_9FIRM	tr|A0A7X8MLA3|A0A7X8MLA3_9FIRM	1	1	1	tr|A0A7X8MLA3|A0A7X8MLA3_9FIRM Endonuclease MutS2 OS=Syntrophomonadaceae bacterium OX=2093811 GN=GX382_07570 PE=4 SV=1	1	1	1	1	0	0	1	0	0	1	0	0	1	3.3	3.3	3.3	42.301	368	368	6						1		0.10448	1.5024	0	0	3.3	1144000	0	0	1144000	0	0	0	0	0	1	1	EKPPKWHEVEQK
tr|A0A7X8MM01|A0A7X8MM01_9FIRM	tr|A0A7X8MM01|A0A7X8MM01_9FIRM	1	1	1	tr|A0A7X8MM01|A0A7X8MM01_9FIRM Class I SAM-dependent methyltransferase OS=Syntrophomonadaceae bacterium OX=2093811 GN=GX382_08725 PE=4 SV=1	1	1	1	1	0	0	1	0	0	1	0	0	1	4.9	4.9	4.9	27.964	247	247	6						1		0.10294	1.5024	0	0	4.9	928610	0	0	928610	0	0	0	0	0	1	1	YDWMVSEDPIRR
tr|A0A7X8RCK8|A0A7X8RCK8_9FIRM	tr|A0A7X8RCK8|A0A7X8RCK8_9FIRM	1	1	1	tr|A0A7X8RCK8|A0A7X8RCK8_9FIRM Acyl-[acyl-carrier-protein] dehydrogenase MbtN OS=Syntrophomonadaceae bacterium OX=2093811 GN=GX382_08140 PE=3 SV=1	1	1	1	1	1	0	0	1	0	0	1	0	0	3	3	3	45.219	402	402	3			1					0.10145	1.5024	3	0	0	7102300	7102300	0	0	0	0	0	1	0	0	1	IVGPGYMERWPK
tr|A0A7X8U2W6|A0A7X8U2W6_9FIRM	tr|A0A7X8U2W6|A0A7X8U2W6_9FIRM	1	1	1	tr|A0A7X8U2W6|A0A7X8U2W6_9FIRM ATP-binding cassette domain-containing protein OS=Syntrophomonadaceae bacterium OX=2093811 GN=GXY50_02750 PE=4 SV=1	1	1	1	1	0	0	1	0	0	1	0	0	1	1.9	1.9	1.9	40.788	363	363	4				1				0.04375	1.5024	0	0	1.9	0	0	0	0	0	0	0	0	0	1	1	FLSGGEK
tr|A0A7X8U3U4|A0A7X8U3U4_9FIRM	tr|A0A7X8U3U4|A0A7X8U3U4_9FIRM	1	1	1	tr|A0A7X8U3U4|A0A7X8U3U4_9FIRM Glutamine amidotransferase type-2 domain-containing protein OS=Syntrophomonadaceae bacterium OX=2093811 GN=GXY50_06765 PE=4 SV=1	1	1	1	1	0	1	0	0	1	0	0	1	0	4.1	4.1	4.1	33.499	295	295	7							1	0.026515	1.5024	0	4.1	0	1242300	0	1242300	0	0	0	0	0	1	0	1	TIRSRIILNHIR
tr|A0A7X8U6E5|A0A7X8U6E5_9FIRM	tr|A0A7X8U6E5|A0A7X8U6E5_9FIRM	1	1	1	tr|A0A7X8U6E5|A0A7X8U6E5_9FIRM Thioredoxin OS=Syntrophomonadaceae bacterium OX=2093811 GN=trxA PE=3 SV=1	1	1	1	1	1	0	0	1	0	0	1	0	0	11.1	11.1	11.1	11.795	108	108	1	1							0.04321	1.5024	11.1	0	0	16538000	16538000	0	0	0	0	0	1	0	0	1	VVGAQGKPQLQK
tr|A0A7X8U6X7|A0A7X8U6X7_9FIRM	tr|A0A7X8U6X7|A0A7X8U6X7_9FIRM	1	1	1	tr|A0A7X8U6X7|A0A7X8U6X7_9FIRM ABC transporter ATP-binding protein OS=Syntrophomonadaceae bacterium OX=2093811 GN=GXY49_03390 PE=4 SV=1	1	1	1	1	1	0	0	1	0	0	1	0	0	8.7	8.7	8.7	15.771	138	138	3			1					0.028112	1.5024	8.7	0	0	737670	737670	0	0	0	0	0	1	0	0	1	EVRDIISLLKNK
tr|A0A7X8U760|A0A7X8U760_9FIRM	tr|A0A7X8U760|A0A7X8U760_9FIRM	1	1	1	tr|A0A7X8U760|A0A7X8U760_9FIRM Tyrosine-type recombinase/integrase OS=Syntrophomonadaceae bacterium OX=2093811 GN=GXY49_04090 PE=4 SV=1	1	1	1	1	1	0	0	1	0	0	1	0	0	2.2	2.2	2.2	37.746	322	322	7							1	0.043478	1.5024	2.2	0	0	0	0	0	0	0	0	0	1	0	0	1	SISCYCR
tr|A0A7X8U909|A0A7X8U909_9FIRM	tr|A0A7X8U909|A0A7X8U909_9FIRM	1	1	1	tr|A0A7X8U909|A0A7X8U909_9FIRM Heat-inducible transcription repressor HrcA OS=Syntrophomonadaceae bacterium OX=2093811 GN=hrcA PE=3 SV=1	1	1	1	1	1	0	0	1	0	0	1	0	0	3.5	3.5	3.5	39.147	341	341	3			1					0.027888	1.5024	3.5	0	0	4678400	4678400	0	0	0	0	0	1	0	0	1	GFRYYVDWMMEK
tr|A0A7X8UA20|A0A7X8UA20_9FIRM	tr|A0A7X8UA20|A0A7X8UA20_9FIRM	1	1	1	tr|A0A7X8UA20|A0A7X8UA20_9FIRM Uncharacterized protein OS=Syntrophomonadaceae bacterium OX=2093811 GN=GXY49_10645 PE=4 SV=1	1	1	1	1	0	1	0	0	1	0	0	1	0	24.5	24.5	24.5	5.31	49	49	7							1	0.027778	1.5024	0	24.5	0	2751800	0	2751800	0	0	0	0	0	1	0	1	LTGKGTVDDTVR
tr|A0A970NE49|A0A970NE49_9FIRM;tr|A0A7X8YPR4|A0A7X8YPR4_9FIRM	tr|A0A970NE49|A0A970NE49_9FIRM;tr|A0A7X8YPR4|A0A7X8YPR4_9FIRM	1;1	1;1	1;1	tr|A0A970NE49|A0A970NE49_9FIRM Large ribosomal subunit protein bL21 OS=Syntrophomonadaceae bacterium OX=2093811 GN=rplU PE=3 SV=1;tr|A0A7X8YPR4|A0A7X8YPR4_9FIRM Large ribosomal subunit protein bL21 OS=Syntrophomonadaceae bacterium OX=2093811 GN=rplU PE=3 S	2	1	1	1	0	0	1	0	0	1	0	0	1	6.8	6.8	6.8	11.462	103	103;103	4				1				0.027668	1.5024	0	0	6.8	0	0	0	0	0	0	0	0	0	1	1	ITVYKYK
tr|A0A7X8YQ64|A0A7X8YQ64_9FIRM	tr|A0A7X8YQ64|A0A7X8YQ64_9FIRM	1	1	1	tr|A0A7X8YQ64|A0A7X8YQ64_9FIRM Flagellar biosynthesis protein FlhA OS=Syntrophomonadaceae bacterium OX=2093811 GN=flhA PE=3 SV=1	1	1	1	1	1	0	0	1	0	0	1	0	0	1.4	1.4	1.4	75.841	691	691	6						1		0.027559	1.5024	1.4	0	0	1367200	1367200	0	0	0	0	0	0	0	0	0	NLDYLIESSR
tr|A0A7X9BMG4|A0A7X9BMG4_9FIRM	tr|A0A7X9BMG4|A0A7X9BMG4_9FIRM	1	1	1	tr|A0A7X9BMG4|A0A7X9BMG4_9FIRM GNAT family N-acetyltransferase OS=Syntrophomonadaceae bacterium OX=2093811 GN=GX964_03595 PE=4 SV=1	1	1	1	1	1	0	0	1	0	0	1	0	0	7.7	7.7	7.7	17.792	155	155	3			1					0.027344	1.5024	7.7	0	0	1348500	1348500	0	0	0	0	0	1	0	0	1	PVGFIAVDNNWR
tr|A0A7X9BMM9|A0A7X9BMM9_9FIRM	tr|A0A7X9BMM9|A0A7X9BMM9_9FIRM	1	1	1	tr|A0A7X9BMM9|A0A7X9BMM9_9FIRM ATP synthase subunit I OS=Syntrophomonadaceae bacterium OX=2093811 GN=GX964_03120 PE=4 SV=1	1	1	1	1	0	1	0	0	1	0	0	1	0	23.1	23.1	23.1	13.791	121	121	2		1						0	7.8264	0	23.1	0	116440000	0	116440000	0	0	0	0	0	1	0	1	MMTIGLVTGFTIYTVNMIVMVLMLRKTR
tr|A0A7X9BMX0|A0A7X9BMX0_9FIRM	tr|A0A7X9BMX0|A0A7X9BMX0_9FIRM	1	1	1	tr|A0A7X9BMX0|A0A7X9BMX0_9FIRM Nucleoside triphosphate pyrophosphohydrolase OS=Syntrophomonadaceae bacterium OX=2093811 GN=mazG PE=4 SV=1	1	1	1	1	1	1	1	1	1	1	1	1	1	2.8	2.8	2.8	28.781	251	251	4		1	1	1			1	0.026616	1.5024	2.8	2.8	2.8	0	0	0	0	0	0	0	1	2	1	4	HLPALMR
tr|A0A7X9BN89|A0A7X9BN89_9FIRM	tr|A0A7X9BN89|A0A7X9BN89_9FIRM	1	1	1	tr|A0A7X9BN89|A0A7X9BN89_9FIRM Small ribosomal subunit protein uS15 OS=Syntrophomonadaceae bacterium OX=2093811 GN=rpsO PE=3 SV=1	1	1	1	1	1	0	0	1	0	0	1	0	0	11.2	11.2	11.2	10.691	89	89	6						1		0.027237	1.5024	11.2	0	0	443330	443330	0	0	0	0	0	0	0	0	0	HHSNDHHSRR
tr|A0A7X9BPG4|A0A7X9BPG4_9FIRM	tr|A0A7X9BPG4|A0A7X9BPG4_9FIRM	1	1	1	tr|A0A7X9BPG4|A0A7X9BPG4_9FIRM Large ribosomal subunit protein uL3 OS=Syntrophomonadaceae bacterium OX=2093811 GN=rplC PE=3 SV=1	1	1	1	1	1	0	0	1	0	0	1	0	0	5.8	5.8	5.8	22.703	208	208	3			1					0.027027	1.5024	5.8	0	0	2329500	2329500	0	0	0	0	0	4	0	0	4	LGMTQIFDENDR
tr|A0A7X9EV17|A0A7X9EV17_9FIRM	tr|A0A7X9EV17|A0A7X9EV17_9FIRM	1	1	1	tr|A0A7X9EV17|A0A7X9EV17_9FIRM Diaminopimelate epimerase OS=Syntrophomonadaceae bacterium OX=2093811 GN=dapF PE=3 SV=1	1	1	1	1	1	0	0	1	0	0	1	0	0	3.6	3.6	3.6	30.092	278	278	6						1		0.026923	1.5024	3.6	0	0	421390	421390	0	0	0	0	0	0	0	0	0	YAFERGWVGK
tr|A0A9X0B7R9|A0A9X0B7R9_9EURO	tr|A0A9X0B7R9|A0A9X0B7R9_9EURO	1	1	1	tr|A0A9X0B7R9|A0A9X0B7R9_9EURO Rhamnogalacturonase A/B/Epimerase-like pectate lyase domain-containing protein OS=Penicillium cosmopolitanum OX=1131564 GN=N7509_005917 PE=4 SV=1	1	1	1	1	0	0	1	0	0	1	0	0	1	1.3	1.3	1.3	57.721	521	521	4				1				0.0084135	1.5024	0	1.3	1.3	0	0	0	0	0	0	0	0	0	1	1	VVIPPGK
tr|A0A871R1N1|A0A871R1N1_DEKBR	tr|A0A871R1N1|A0A871R1N1_DEKBR	1	1	1	tr|A0A871R1N1|A0A871R1N1_DEKBR HIT-type domain-containing protein OS=Dekkera bruxellensis OX=5007 GN=BRETT_005155 PE=4 SV=1	1	1	1	1	1	0	0	1	0	0	1	0	0	2.7	2.7	2.7	49.952	437	437	1	1							0.02682	1.5024	2.7	0	0	1266000	1266000	0	0	0	0	0	1	0	0	1	DDADPEESSSHK
tr|A0A8H6BAW0|A0A8H6BAW0_DEKBR;tr|A0A871R7X8|A0A871R7X8_DEKBR	tr|A0A8H6BAW0|A0A8H6BAW0_DEKBR;tr|A0A871R7X8|A0A871R7X8_DEKBR	1;1	1;1	1;1	tr|A0A8H6BAW0|A0A8H6BAW0_DEKBR Meiosis protein 5 OS=Dekkera bruxellensis OX=5007 GN=HII12_004108 PE=4 SV=1;tr|A0A871R7X8|A0A871R7X8_DEKBR Meiosis protein 5 OS=Dekkera bruxellensis OX=5007 GN=BRETT_002775 PE=4 SV=1	2	1	1	1	0	0	1	0	0	1	0	0	1	11.7	11.7	11.7	12.511	103	103;103	6						1		0.026718	1.5024	0	0	11.7	1552600	0	0	1552600	0	0	0	0	0	1	1	VGDVLNYEREMR
tr|A0A871RA98|A0A871RA98_DEKBR	tr|A0A871RA98|A0A871RA98_DEKBR	1	1	1	tr|A0A871RA98|A0A871RA98_DEKBR E3 ubiquitin-protein ligase E3D OS=Dekkera bruxellensis OX=5007 GN=BRETT_000419 PE=4 SV=1	1	1	1	1	0	0	1	0	0	1	0	0	1	3.2	3.2	3.2	43.299	379	379	6						1		0.028226	1.5024	0	0	3.2	2138500	0	0	2138500	0	0	0	0	0	1	1	NQADLLFRLPVR
tr|A0A875RPA5|A0A875RPA5_EENNA	tr|A0A875RPA5|A0A875RPA5_EENNA	1	1	1	tr|A0A875RPA5|A0A875RPA5_EENNA RNA helicase OS=Eeniella nana OX=13502 GN=FOA43_002136 PE=3 SV=1	1	1	1	1	0	0	1	0	0	1	0	0	1	1	1	1	135.63	1191	1191	6						3		0.02834	1.5024	0	0	1	5793800	0	0	5793800	0	0	0	0	0	5	5	RTVFNYMEEAFR
tr|A0A875RQ55|A0A875RQ55_EENNA	tr|A0A875RQ55|A0A875RQ55_EENNA	1	1	1	tr|A0A875RQ55|A0A875RQ55_EENNA GRIP domain-containing protein OS=Eeniella nana OX=13502 GN=FOA43_003316 PE=4 SV=1	1	1	1	1	1	0	0	1	0	0	1	0	0	1.4	1.4	1.4	100.81	880	880	3			1					0.028455	1.5024	1.4	0	0	2338500	2338500	0	0	0	0	0	1	0	0	1	ESQKLIEELRLK
tr|A0A875RQ82|A0A875RQ82_EENNA	tr|A0A875RQ82|A0A875RQ82_EENNA	1	1	1	tr|A0A875RQ82|A0A875RQ82_EENNA chitin synthase OS=Eeniella nana OX=13502 GN=FOA43_003516 PE=4 SV=1	1	1	1	1	0	1	0	0	1	0	0	1	0	1.2	1.2	1.2	114.85	1014	1014	7							1	0.028571	1.5024	0	1.2	0	1030000	0	1030000	0	0	0	0	0	1	0	1	NSNTWGPNAWKK
tr|A0A875RQG3|A0A875RQG3_EENNA	tr|A0A875RQG3|A0A875RQG3_EENNA	1	1	1	tr|A0A875RQG3|A0A875RQG3_EENNA Protein DML1 OS=Eeniella nana OX=13502 GN=FOA43_004254 PE=3 SV=1	1	1	1	1	1	0	0	1	0	0	1	0	0	2.5	2.5	2.5	55.103	476	476	3			1					0.028689	1.5024	2.5	0	0	15004000	15004000	0	0	0	0	0	1	0	0	1	GNDRRTFNYYPR
tr|A0A875RX91|A0A875RX91_EENNA	tr|A0A875RX91|A0A875RX91_EENNA	1	1	1	tr|A0A875RX91|A0A875RX91_EENNA Uncharacterized protein OS=Eeniella nana OX=13502 GN=FOA43_000958 PE=4 SV=1	1	1	1	1	1	0	0	1	0	0	1	0	0	1.4	1.4	1.4	92.701	849	849	3			1					0.028807	1.5024	1.4	0	0	1437300	1437300	0	0	0	0	0	2	0	0	2	VNVANQMLAEAK
tr|A0A875RY81|A0A875RY81_EENNA	tr|A0A875RY81|A0A875RY81_EENNA	1	1	1	tr|A0A875RY81|A0A875RY81_EENNA Rab-GAP TBC domain-containing protein OS=Eeniella nana OX=13502 GN=FOA43_000865 PE=4 SV=1	1	1	1	1	1	0	0	1	0	0	1	0	0	1.6	1.6	1.6	72.066	616	616	6						1		0.028926	1.5024	1.6	0	0	115850	115850	0	0	0	0	0	0	0	0	0	RVLKCFSIYK
tr|A0A875RYE6|A0A875RYE6_EENNA	tr|A0A875RYE6|A0A875RYE6_EENNA	1	1	1	tr|A0A875RYE6|A0A875RYE6_EENNA Uncharacterized protein OS=Eeniella nana OX=13502 GN=FOA43_001041 PE=4 SV=1	1	1	1	1	1	0	0	1	0	0	1	0	0	4.7	4.7	4.7	29.241	254	254	1	1							0.029046	1.5024	4.7	0	0	695370	695370	0	0	0	0	0	1	0	0	1	EEEQQNEEDNRK
tr|A0A875RZ76|A0A875RZ76_EENNA	tr|A0A875RZ76|A0A875RZ76_EENNA	1	1	1	tr|A0A875RZ76|A0A875RZ76_EENNA BZIP domain-containing protein OS=Eeniella nana OX=13502 GN=FOA43_000273 PE=4 SV=1	1	1	1	1	1	1	1	1	1	1	1	1	1	2.2	2.2	2.2	58.36	538	538	5.12	1		1			5	1	0.029167	1.5024	2.2	2.2	2.2	18289000	8690600	2549300	7049300	5397500	0	3061900	12	3	16	31	CGLCSRDECMCK
tr|A0A875RZB1|A0A875RZB1_EENNA	tr|A0A875RZB1|A0A875RZB1_EENNA	1	1	1	tr|A0A875RZB1|A0A875RZB1_EENNA Actin cytoskeleton-regulatory complex protein PAN1 OS=Eeniella nana OX=13502 GN=FOA43_001310 PE=3 SV=1	1	1	1	1	0	0	1	0	0	1	0	0	1	0.9	0.9	0.9	150.84	1404	1404	6						1		0.029289	1.5024	0	0	0.9	3701800	0	0	3701800	0	0	0	0	0	1	1	PDHHEPEIDVHK
tr|A0A875S046|A0A875S046_EENNA	tr|A0A875S046|A0A875S046_EENNA	1	1	1	tr|A0A875S046|A0A875S046_EENNA mitochondrial processing peptidase OS=Eeniella nana OX=13502 GN=MAS1 PE=4 SV=1	1	1	1	1	0	0	1	0	0	1	0	0	1	2.6	2.6	2.6	51.202	466	466	6						1		0.029412	1.5024	0	0	2.6	676460	0	0	676460	0	0	0	0	0	1	1	PVIDQVLKEWKR
tr|A0A875S0H3|A0A875S0H3_EENNA	tr|A0A875S0H3|A0A875S0H3_EENNA	1	1	1	tr|A0A875S0H3|A0A875S0H3_EENNA Uncharacterized protein OS=Eeniella nana OX=13502 GN=FOA43_000258 PE=4 SV=1	1	1	1	1	1	0	0	1	0	0	1	0	0	2.1	2.1	2.1	58.044	563	563	3			1					0.029536	1.5024	2.1	0	0	5180200	5180200	0	0	0	0	0	1	0	0	1	SSSVTSSMRSKR
tr|A0A875S1E8|A0A875S1E8_EENNA	tr|A0A875S1E8|A0A875S1E8_EENNA	1	1	1	tr|A0A875S1E8|A0A875S1E8_EENNA Coatomer subunit gamma OS=Eeniella nana OX=13502 GN=FOA43_002112 PE=3 SV=1	1	1	1	1	1	0	0	1	0	0	1	0	0	1.3	1.3	1.3	105.09	944	944	3			1					0.029661	1.5024	1.3	0	0	3245600	3245600	0	0	0	0	0	3	0	0	3	HTEEEILATEYK
tr|A0A875S357|A0A875S357_EENNA	tr|A0A875S357|A0A875S357_EENNA	1	1	1	tr|A0A875S357|A0A875S357_EENNA Lon protease homolog, mitochondrial OS=Eeniella nana OX=13502 GN=PIM1 PE=3 SV=1	1	1	1	1	1	0	0	1	0	0	1	0	0	1	1	1	134.63	1206	1206	3			2					0.029787	1.5024	1	0	0	149450000	149450000	0	0	0	0	0	16	0	0	16	KEFDDIKEEEDK
tr|A0A875S398|A0A875S398_EENNA	tr|A0A875S398|A0A875S398_EENNA	1	1	1	tr|A0A875S398|A0A875S398_EENNA F-box domain-containing protein OS=Eeniella nana OX=13502 GN=FOA43_002772 PE=4 SV=1	1	1	1	1	0	0	1	0	0	1	0	0	1	4	4	4	35.039	300	300	6						1		0.029915	1.5024	0	0	4	522810	0	0	522810	0	0	0	0	0	1	1	VEEYKDTMTLAR
tr|A0A875S3B8|A0A875S3B8_EENNA	tr|A0A875S3B8|A0A875S3B8_EENNA	1	1	1	tr|A0A875S3B8|A0A875S3B8_EENNA Uncharacterized protein OS=Eeniella nana OX=13502 GN=FOA43_002792 PE=3 SV=1	1	1	1	1	1	0	0	1	0	0	1	0	0	2.2	2.2	2.2	54.195	455	455	6						1		0.030043	1.5024	2.2	0	0	192140	192140	0	0	0	0	0	0	0	0	0	YLPIHDNILR
tr|A0A875S4H0|A0A875S4H0_EENNA	tr|A0A875S4H0|A0A875S4H0_EENNA	1	1	1	tr|A0A875S4H0|A0A875S4H0_EENNA 37S ribosomal protein S22, mitochondrial OS=Eeniella nana OX=13502 GN=FOA43_002301 PE=4 SV=1	1	1	1	1	1	0	0	1	0	0	1	0	0	1.3	1.3	1.3	84.818	743	743	6						1		0.030172	1.5024	1.3	0	0	238850	238850	0	0	0	0	0	0	0	0	0	FCSFAINVAR
tr|A0A875S4X4|A0A875S4X4_EENNA	tr|A0A875S4X4|A0A875S4X4_EENNA	1	1	1	tr|A0A875S4X4|A0A875S4X4_EENNA Conserved oligomeric Golgi complex subunit 3 OS=Eeniella nana OX=13502 GN=FOA43_003394 PE=3 SV=1	1	1	1	1	1	0	0	1	0	0	1	0	0	1.5	1.5	1.5	93.193	812	812	3			1					0.027451	1.5024	1.5	0	0	41913000	41913000	0	0	0	0	0	1	0	0	1	LFRPLLEDTESR
tr|A0A875S5C5|A0A875S5C5_EENNA	tr|A0A875S5C5|A0A875S5C5_EENNA	1	1	1	tr|A0A875S5C5|A0A875S5C5_EENNA Pseudouridine synthase I TruA alpha/beta domain-containing protein OS=Eeniella nana OX=13502 GN=FOA43_001732 PE=3 SV=1	1	1	1	1	1	0	0	1	0	0	1	0	0	2.8	2.8	2.8	49.71	427	427	3			1					0.026415	1.5024	2.8	0	0	5052700	5052700	0	0	0	0	0	1	0	0	1	GVSAMNQVISLK
tr|A0A875S5E7|A0A875S5E7_EENNA	tr|A0A875S5E7|A0A875S5E7_EENNA	1	1	1	tr|A0A875S5E7|A0A875S5E7_EENNA Uncharacterized protein OS=Eeniella nana OX=13502 GN=FOA43_003574 PE=4 SV=1	1	1	1	1	1	0	0	1	0	0	1	0	0	1.2	1.2	1.2	91.805	832	832	6						1		0.024138	1.5024	1.2	0	0	139460	139460	0	0	0	0	0	0	0	0	0	ETDEENQDPK
tr|A0A875S6Z1|A0A875S6Z1_EENNA	tr|A0A875S6Z1|A0A875S6Z1_EENNA	1	1	1	tr|A0A875S6Z1|A0A875S6Z1_EENNA Uncharacterized protein OS=Eeniella nana OX=13502 GN=FOA43_004750 PE=4 SV=1	1	1	1	1	1	0	0	1	0	0	1	0	0	2.4	2.4	2.4	57.325	496	496	3			1					0.026316	1.5024	2.4	0	0	497020	497020	0	0	0	0	0	1	0	0	1	YDENRNNIPFDK
tr|A0A875S9N6|A0A875S9N6_EENNA	tr|A0A875S9N6|A0A875S9N6_EENNA	1	1	1	tr|A0A875S9N6|A0A875S9N6_EENNA tRNA (adenine(58)-N(1))-methyltransferase catalytic subunit TRM61 OS=Eeniella nana OX=13502 GN=FOA43_004239 PE=3 SV=1	1	1	1	1	1	0	0	1	0	0	1	0	0	3.4	3.4	3.4	40.014	351	351	3			1					0.024648	1.5024	3.4	0	0	2783700	2783700	0	0	0	0	0	1	0	0	1	IFTYEFHEARYK
tr|A0A8H6B984|A0A8H6B984_DEKBR	tr|A0A8H6B984|A0A8H6B984_DEKBR	1	1	1	tr|A0A8H6B984|A0A8H6B984_DEKBR Uncharacterized protein OS=Dekkera bruxellensis OX=5007 GN=HII12_004615 PE=4 SV=1	1	1	1	1	1	0	0	1	0	0	1	0	0	2.7	2.7	2.7	30.06	261	261	7							1	0.024561	1.5024	2.7	0	0	0	0	0	0	0	0	0	1	0	0	1	VLPLNQK
tr|A0A8H6BCB8|A0A8H6BCB8_DEKBR	tr|A0A8H6BCB8|A0A8H6BCB8_DEKBR	1;1	1;1	1;1	tr|A0A8H6BCB8|A0A8H6BCB8_DEKBR 60S acidic ribosomal protein P2 OS=Dekkera bruxellensis OX=5007 GN=HII12_003916 PE=3 SV=1	2	1	1	1	1	0	0	1	0	0	1	0	0	18.4	18.4	18.4	12.076	114	114;122	7							1	0.21739	2.0638	18.4	0	0	1454100	1454100	0	0	0	0	0	4	0	0	4	EDAEEEEEEDDDMDMGMDLFG
tr|A0A8H6BNC5|A0A8H6BNC5_DEKBR	tr|A0A8H6BNC5|A0A8H6BNC5_DEKBR	1	1	1	tr|A0A8H6BNC5|A0A8H6BNC5_DEKBR Major facilitator superfamily (MFS) profile domain-containing protein OS=Dekkera bruxellensis OX=5007 GN=HII12_001322 PE=3 SV=1	1	1	1	1	0	0	1	0	0	1	0	0	1	2.2	2.2	2.2	61.055	550	550	6						1		0.024476	1.5024	0	0	2.2	2717500	0	0	2717500	0	0	0	0	0	1	1	NMSFEMTDKQIK
tr|A0A8S0GNV2|A0A8S0GNV2_9PSED	tr|A0A8S0GNV2|A0A8S0GNV2_9PSED	1	1	1	tr|A0A8S0GNV2|A0A8S0GNV2_9PSED FecR protein domain-containing protein OS=Pseudomonas sp. Boi14 OX=2799183 GN=PBOI14_00120 PE=4 SV=1	1	1	1	1	0	0	1	0	0	1	0	0	1	4.7	4.7	4.7	28.101	255	255	6						1		0.02439	1.5024	0	0	4.7	2465700	0	0	2465700	0	0	0	0	0	1	1	ASSSRWNCWPRR
tr|A0A8S0GSU5|A0A8S0GSU5_9PSED	tr|A0A8S0GSU5|A0A8S0GSU5_9PSED	1	1	1	tr|A0A8S0GSU5|A0A8S0GSU5_9PSED Sulfate transporter CysZ OS=Pseudomonas sp. Boi14 OX=2799183 GN=cysZ PE=3 SV=1	1	1	1	1	1	0	0	1	0	0	1	0	0	2.8	2.8	2.8	28.147	249	249	6						1		0.024306	1.5024	2.8	0	0	0	0	0	0	0	0	0	1	0	0	1	LGYFLPR
tr|A0A8S0GTB5|A0A8S0GTB5_9PSED	tr|A0A8S0GTB5|A0A8S0GTB5_9PSED	1	1	1	tr|A0A8S0GTB5|A0A8S0GTB5_9PSED Sodium/hydrogen antiporter OS=Pseudomonas sp. Boi14 OX=2799183 GN=PBOI14_13710 PE=4 SV=1	1	1	1	1	1	1	1	1	1	1	1	1	1	2	2	2	64.542	600	600	4.57	1		2			3	1	0.024221	1.5024	2	2	2	17309000	9229200	2770200	5309400	0	0	0	16	3	8	27	VLLTDSSWENIR
tr|A0A8S0GTI7|A0A8S0GTI7_9PSED	tr|A0A8S0GTI7|A0A8S0GTI7_9PSED	1	1	1	tr|A0A8S0GTI7|A0A8S0GTI7_9PSED Dihydrolipoyl dehydrogenase OS=Pseudomonas sp. Boi14 OX=2799183 GN=lpdG PE=3 SV=1	1	1	1	1	1	0	0	1	0	0	1	0	0	2.5	2.5	2.5	50.245	484	484	3			2					0.024055	1.5024	2.5	0	0	61676000	61676000	0	0	0	0	0	20	0	0	20	AMAANDTAGLVK
tr|A0A8S0GTW2|A0A8S0GTW2_9PSED;tr|A0A7X7AE25|A0A7X7AE25_9FIRM;tr|A0A7X8FEG9|A0A7X8FEG9_9FIRM;tr|A0A971PZ23|A0A971PZ23_9FIRM;tr|A0A5C5UR68|A0A5C5UR68_9BACL;tr|A0A0Q3S019|A0A0Q3S019_9BACI;tr|A0A7V6V4L8|A0A7V6V4L8_9FIRM;tr|A0A7X9BNA8|A0A7X9BNA8_9FIRM	tr|A0A8S0GTW2|A0A8S0GTW2_9PSED	4;1;1;1;1;1;1;1	4;1;1;1;1;1;1;1	4;1;1;1;1;1;1;1	tr|A0A8S0GTW2|A0A8S0GTW2_9PSED Polyribonucleotide nucleotidyltransferase OS=Pseudomonas sp. Boi14 OX=2799183 GN=pnp PE=3 SV=1	8	4	4	4	4	0	0	4	0	0	4	0	0	6.8	6.8	6.8	74.86	701	701;438;572;704;704;705;708;716	2.33	3		6					0.2	6.0094	6.8	0	0	22241000	22241000	0	0	0	0	0	41	0	0	41	APVAGIAMGLVK;ASIDIEDDGSIK;DAQLLDTLEGEK;GFFPLSVHYQEK
tr|A0A8S0GTZ4|A0A8S0GTZ4_9PSED	tr|A0A8S0GTZ4|A0A8S0GTZ4_9PSED	1	1	1	tr|A0A8S0GTZ4|A0A8S0GTZ4_9PSED HTH-type transcriptional regulatory protein TyrR OS=Pseudomonas sp. Boi14 OX=2799183 GN=PBOI14_20130 PE=4 SV=1	1	1	1	1	0	1	0	0	1	0	0	1	0	1.6	1.6	1.6	49.424	451	451	3			1					0.023973	1.5024	0	1.6	0	0	0	0	0	0	0	0	0	1	0	1	MPATIPR
tr|A0A8S0GU48|A0A8S0GU48_9PSED	tr|A0A8S0GU48|A0A8S0GU48_9PSED	1	1	1	tr|A0A8S0GU48|A0A8S0GU48_9PSED Guanidinobutyrase OS=Pseudomonas sp. Boi14 OX=2799183 GN=gbuA PE=3 SV=1	1	1	1	1	0	1	0	0	1	0	0	1	0	2.2	2.2	2.2	34.174	316	316	2		1						0.023891	1.5024	0	2.2	0	0	0	0	0	0	0	0	0	1	0	1	VVQIGLR
tr|A0A8S0GUV8|A0A8S0GUV8_9PSED	tr|A0A8S0GUV8|A0A8S0GUV8_9PSED	1	1	1	tr|A0A8S0GUV8|A0A8S0GUV8_9PSED phosphoserine phosphatase OS=Pseudomonas sp. Boi14 OX=2799183 GN=thrH PE=4 SV=1	1	1	1	1	1	0	0	1	0	0	1	0	0	4.9	4.9	4.9	23.361	205	205	6						3		0.02381	1.5024	4.9	0	0	3250800	3250800	0	0	0	0	0	0	0	0	0	DIPDYDVLMK
tr|A0A8S0GW20|A0A8S0GW20_9PSED	tr|A0A8S0GW20|A0A8S0GW20_9PSED	1	1	1	tr|A0A8S0GW20|A0A8S0GW20_9PSED Phosphoenolpyruvate carboxykinase (ATP) OS=Pseudomonas sp. Boi14 OX=2799183 GN=pckA PE=3 SV=1	1	1	1	1	0	1	0	0	1	0	0	1	0	1.4	1.4	1.4	55.584	514	514	3			1					0.023729	1.5024	0	1.4	0	0	0	0	0	0	0	0	0	1	0	1	VLIAGMR
tr|A0A8S0GWC5|A0A8S0GWC5_9PSED	tr|A0A8S0GWC5|A0A8S0GWC5_9PSED	1	1	1	tr|A0A8S0GWC5|A0A8S0GWC5_9PSED Bifunctional uridylyltransferase/uridylyl-removing enzyme OS=Pseudomonas sp. Boi14 OX=2799183 GN=glnD PE=3 SV=1	1	1	1	1	1	0	0	1	0	0	1	0	0	1.1	1.1	1.1	103.31	900	900	6						1		0.023649	1.5024	1.1	0	0	388320	388320	0	0	0	0	0	0	0	0	0	PQVDPELFDR
tr|A0A8S0GX93|A0A8S0GX93_9PSED	tr|A0A8S0GX93|A0A8S0GX93_9PSED	1	1	1	tr|A0A8S0GX93|A0A8S0GX93_9PSED Flagellar hook-associated protein 2 OS=Pseudomonas sp. Boi14 OX=2799183 GN=fliD PE=3 SV=1	1	1	1	1	1	0	0	1	0	0	1	0	0	2.1	2.1	2.1	49.18	484	484	6						1		0.023569	1.5024	2.1	0	0	1689000	1689000	0	0	0	0	0	0	0	0	0	LSDQQDALDR
tr|A0A8S0GXE2|A0A8S0GXE2_9PSED	tr|A0A8S0GXE2|A0A8S0GXE2_9PSED	1	1	1	tr|A0A8S0GXE2|A0A8S0GXE2_9PSED Aminoacyl-tRNA hydrolase OS=Pseudomonas sp. Boi14 OX=2799183 GN=PBOI14_20060 PE=3 SV=1	1	1	1	1	0	1	0	0	1	0	0	1	0	8.8	8.8	8.8	15.271	137	137	7							1	0.024735	1.5024	0	8.8	0	664270	0	664270	0	0	0	0	0	1	0	1	TQEQNRADALER
tr|A0A8S0GXK9|A0A8S0GXK9_9PSED	tr|A0A8S0GXK9|A0A8S0GXK9_9PSED	1	1	1	tr|A0A8S0GXK9|A0A8S0GXK9_9PSED 1-carboxy-3-chloro-3,4-dihydroxycyclo hexa-1,5-diene dehydrogenase OS=Pseudomonas sp. Boi14 OX=2799183 GN=PBOI14_33630 PE=4 SV=1	1	1	1	1	1	0	1	1	0	1	1	0	1	2.1	2.1	2.1	35.395	328	328	5.15				8			5	0.024823	1.5024	2.1	0	2.1	0	0	0	0	0	0	0	5	0	8	13	AHALAFR
tr|A0A8S0GXM9|A0A8S0GXM9_9PSED	tr|A0A8S0GXM9|A0A8S0GXM9_9PSED	2	2	2	tr|A0A8S0GXM9|A0A8S0GXM9_9PSED Succinate dehydrogenase iron-sulfur subunit OS=Pseudomonas sp. Boi14 OX=2799183 GN=sdhB PE=3 SV=1	1	2	2	2	0	0	2	0	0	2	0	0	2	10.3	10.3	10.3	26.089	234	234	6						2		0.23529	3.0047	0	0	10.3	1786900	0	0	1786900	0	0	0	0	0	3	3	DLMVLDVLALIK;FLGPAALLQAYR
tr|A0A8S0GZ08|A0A8S0GZ08_9PSED	tr|A0A8S0GZ08|A0A8S0GZ08_9PSED	1	1	1	tr|A0A8S0GZ08|A0A8S0GZ08_9PSED ABC transporter substrate-binding protein OS=Pseudomonas sp. Boi14 OX=2799183 GN=gsiB_1 PE=3 SV=1	1	1	1	1	0	0	1	0	0	1	0	0	1	2.1	2.1	2.1	62.235	567	567	6						1		0.025	1.5024	0	0	2.1	1216600	0	0	1216600	0	0	0	0	0	1	1	QVDLATFQGPQR
tr|A0A8S0GZV6|A0A8S0GZV6_9PSED	tr|A0A8S0GZV6|A0A8S0GZV6_9PSED	1	1	1	tr|A0A8S0GZV6|A0A8S0GZV6_9PSED Glucose-methanol-choline oxidoreductase C-terminal domain-containing protein OS=Pseudomonas sp. Boi14 OX=2799183 GN=PBOI14_30860 PE=4 SV=1	1	1	1	1	1	0	0	1	0	0	1	0	0	6.5	6.5	6.5	21.069	184	184	3			1					0.02509	1.5024	6.5	0	0	942990	942990	0	0	0	0	0	1	0	0	1	GHGFMVLTGPNK
tr|A0A8S0H4G4|A0A8S0H4G4_9PSED	tr|A0A8S0H4G4|A0A8S0H4G4_9PSED	1	1	1	tr|A0A8S0H4G4|A0A8S0H4G4_9PSED Nucleoside diphosphate kinase OS=Pseudomonas sp. Boi14 OX=2799183 GN=ndk PE=3 SV=1	1	1	1	1	0	1	0	0	1	0	0	1	0	8.5	8.5	8.5	15.082	141	141	7							8	0.02518	1.5024	0	8.5	0	31624000	0	31624000	0	0	0	0	0	68	0	68	TFSIIKPDAVAK
tr|A0A8S0H4X2|A0A8S0H4X2_9PSED;tr|J0U4Y2|J0U4Y2_9BURK	tr|A0A8S0H4X2|A0A8S0H4X2_9PSED;tr|J0U4Y2|J0U4Y2_9BURK	1;1	1;1	1;1	tr|A0A8S0H4X2|A0A8S0H4X2_9PSED GMP synthase [glutamine-hydrolyzing] OS=Pseudomonas sp. Boi14 OX=2799183 GN=guaA PE=3 SV=1;tr|J0U4Y2|J0U4Y2_9BURK GMP synthase [glutamine-hydrolyzing] OS=Acidovorax sp. CF316 OX=1144317 GN=guaA PE=3 SV=1	2	1	1	1	1	0	0	1	0	0	1	0	0	1.3	1.3	1.3	58.334	525	525;539	7							1	0.025271	1.5024	1.3	0	0	0	0	0	0	0	0	0	1	0	0	1	EYADLLR
tr|A0A8S0H5I2|A0A8S0H5I2_9PSED	tr|A0A8S0H5I2|A0A8S0H5I2_9PSED	1	1	1	tr|A0A8S0H5I2|A0A8S0H5I2_9PSED Methyl-accepting chemotaxis protein OS=Pseudomonas sp. Boi14 OX=2799183 GN=PBOI14_65620 PE=4 SV=1	1	1	1	1	1	0	0	1	0	0	1	0	0	2.7	2.7	2.7	47.849	438	438	1	1							0.025455	1.5024	2.7	0	0	423760	423760	0	0	0	0	0	1	0	0	1	HPQAVPLYREFK
tr|A0A8S0H5Z6|A0A8S0H5Z6_9PSED	tr|A0A8S0H5Z6|A0A8S0H5Z6_9PSED	1	1	1	tr|A0A8S0H5Z6|A0A8S0H5Z6_9PSED UDP-N-acetyl glucosamine 2-epimerase OS=Pseudomonas sp. Boi14 OX=2799183 GN=PBOI14_63390 PE=3 SV=1	1	1	1	1	0	0	1	0	0	1	0	0	1	3.2	3.2	3.2	42.487	375	375	6						2		0.025547	1.5024	0	0	3.2	4673200	0	0	4673200	0	0	0	0	0	2	2	CFDQRVPEELNR
tr|A0A8S0H7T9|A0A8S0H7T9_9PSED	tr|A0A8S0H7T9|A0A8S0H7T9_9PSED	1	1	1	tr|A0A8S0H7T9|A0A8S0H7T9_9PSED NAD(P)H quinone oxidoreductase OS=Pseudomonas sp. Boi14 OX=2799183 GN=PBOI14_57930 PE=3 SV=1	1	1	1	1	1	0	0	1	0	0	1	0	0	4.6	4.6	4.6	23.225	218	218	6						1		0.025641	1.5024	4.6	0	0	1150800	1150800	0	0	0	0	0	0	0	0	0	GVEQAGLEAR
tr|A0A8S0H9U2|A0A8S0H9U2_9PSED	tr|A0A8S0H9U2|A0A8S0H9U2_9PSED	1	1	1	tr|A0A8S0H9U2|A0A8S0H9U2_9PSED Small ribosomal subunit protein uS7 OS=Pseudomonas sp. Boi14 OX=2799183 GN=rpsG PE=3 SV=1	1	1	1	1	0	1	0	0	1	0	0	1	0	7.7	7.7	7.7	17.661	156	156	7							4	0.025735	1.5024	0	7.7	0	20116000	0	20116000	0	0	0	0	0	18	0	18	ALDAIAPLVEVK
tr|A0A8S0H9W1|A0A8S0H9W1_9PSED	tr|A0A8S0H9W1|A0A8S0H9W1_9PSED	2	2	2	tr|A0A8S0H9W1|A0A8S0H9W1_9PSED Glutamate dehydrogenase OS=Pseudomonas sp. Boi14 OX=2799183 GN=gdhA PE=3 SV=1	1	2	2	2	2	0	0	2	0	0	2	0	0	5.4	5.4	5.4	48.445	445	445	3			2					0.33333	3.0047	5.4	0	0	4173300	4173300	0	0	0	0	0	3	0	0	3	LSNQFTSVLTGK;NSLTSLPMGGGK
tr|A0A8S0HB52|A0A8S0HB52_9PSED	tr|A0A8S0HB52|A0A8S0HB52_9PSED	1	1	1	tr|A0A8S0HB52|A0A8S0HB52_9PSED ABC transporter domain-containing protein OS=Pseudomonas sp. Boi14 OX=2799183 GN=PBOI14_73330 PE=4 SV=1	1	1	1	1	1	0	0	1	0	0	1	0	0	3.6	3.6	3.6	20.995	197	197	6.5						1	1	0.025926	1.5024	3.6	0	0	0	0	0	0	0	0	0	2	0	0	2	VRGIHKR
tr|A0A8S0HBX8|A0A8S0HBX8_9PSED	tr|A0A8S0HBX8|A0A8S0HBX8_9PSED	1	1	1	tr|A0A8S0HBX8|A0A8S0HBX8_9PSED Lipid A biosynthesis acyltransferase OS=Pseudomonas sp. Boi14 OX=2799183 GN=htrB PE=3 SV=1	1	1	1	1	1	0	0	1	0	0	1	0	0	3.9	3.9	3.9	35.667	310	310	1	1							0.026022	1.5024	3.9	0	0	1298200	1298200	0	0	0	0	0	1	0	0	1	ACPEQYLWAHRR
tr|A0A8S0HC10|A0A8S0HC10_9PSED	tr|A0A8S0HC10|A0A8S0HC10_9PSED	1	1	1	tr|A0A8S0HC10|A0A8S0HC10_9PSED Adenosylhomocysteinase OS=Pseudomonas sp. Boi14 OX=2799183 GN=ahcY PE=3 SV=1	1	1	1	1	1	0	0	1	0	0	1	0	0	2.6	2.6	2.6	51.388	469	469	3			1					0.026119	1.5024	2.6	0	0	1520900	1520900	0	0	0	0	0	1	0	0	1	QALVIGYGDVGK
tr|A0A8S0HDK3|A0A8S0HDK3_9PSED;tr|A0A0H1AZD5|A0A0H1AZD5_9GAMM	tr|A0A8S0HDK3|A0A8S0HDK3_9PSED;tr|A0A0H1AZD5|A0A0H1AZD5_9GAMM	2;1	2;1	2;1	tr|A0A8S0HDK3|A0A8S0HDK3_9PSED Chaperonin GroEL OS=Pseudomonas sp. Boi14 OX=2799183 GN=groL PE=3 SV=1;tr|A0A0H1AZD5|A0A0H1AZD5_9GAMM Chaperonin GroEL OS=Luteimonas sp. FCS-9 OX=1547516 GN=groEL PE=3 SV=1	2	2	2	2	2	0	0	2	0	0	2	0	0	4.4	4.4	4.4	57.037	547	547;546	3			7					0.28571	3.0047	4.4	0	0	123340000	123340000	0	0	0	0	0	30	0	0	30	AVAAGMNPMDLK;DRFENMGAQLVK
tr|A0A8S0PKZ2|A0A8S0PKZ2_OLEEU;tr|A0A8S0PC25|A0A8S0PC25_OLEEU;tr|A0A8S0P6D1|A0A8S0P6D1_OLEEU	tr|A0A8S0PKZ2|A0A8S0PKZ2_OLEEU;tr|A0A8S0PC25|A0A8S0PC25_OLEEU;tr|A0A8S0P6D1|A0A8S0P6D1_OLEEU	1;1;1	1;1;1	1;1;1	tr|A0A8S0PKZ2|A0A8S0PKZ2_OLEEU Zinc finger A20 and AN1 domain-containing stress-associated 5-like OS=Olea europaea subsp. europaea OX=158383 GN=OLEA9_A069602 PE=4 SV=1;tr|A0A8S0PC25|A0A8S0PC25_OLEEU Zinc finger A20 and AN1 domain-containing stress-associat	3	1	1	1	1	0	0	1	0	0	1	0	0	4.4	4.4	4.4	17.655	158	158;160;216	7							2	0.030303	1.5024	4.4	0	0	0	0	0	0	0	0	0	2	0	0	2	CSGSGCR
tr|A0A8S0P709|A0A8S0P709_OLEEU	tr|A0A8S0P709|A0A8S0P709_OLEEU	1	1	1	tr|A0A8S0P709|A0A8S0P709_OLEEU non-specific serine/threonine protein kinase OS=Olea europaea subsp. europaea OX=158383 GN=OLEA9_A006221 PE=3 SV=1	1	1	1	1	0	0	1	0	0	1	0	0	1	1.7	1.7	1.7	47.748	422	422	4				1				0.030435	1.5024	0	0	1.7	0	0	0	0	0	0	0	0	0	1	1	MDPDDDR
tr|A0A8S0QDU7|A0A8S0QDU7_OLEEU;tr|A0A8S0PB21|A0A8S0PB21_OLEEU	tr|A0A8S0QDU7|A0A8S0QDU7_OLEEU;tr|A0A8S0PB21|A0A8S0PB21_OLEEU	1;1	1;1	1;1	tr|A0A8S0QDU7|A0A8S0QDU7_OLEEU SMAX1-LIKE 4 OS=Olea europaea subsp. europaea OX=158383 GN=OLEA9_A001482 PE=4 SV=1;tr|A0A8S0PB21|A0A8S0PB21_OLEEU SMAX1-LIKE 4 OS=Olea europaea subsp. europaea OX=158383 GN=OLEA9_A004017 PE=4 SV=1	2	1	1	1	1	0	0	1	0	0	1	0	0	1.2	1.2	1.2	114.57	1021	1021;1023	1	1							0.030568	1.5024	1.2	0	0	941960	941960	0	0	0	0	0	2	0	0	2	WNRLCHNLHQGR
tr|A0A8S0PBZ8|A0A8S0PBZ8_OLEEU	tr|A0A8S0PBZ8|A0A8S0PBZ8_OLEEU	1	1	1	tr|A0A8S0PBZ8|A0A8S0PBZ8_OLEEU Heat shock 70 kDa OS=Olea europaea subsp. europaea OX=158383 GN=OLEA9_A005591 PE=3 SV=1	1	1	1	1	0	0	1	0	0	1	0	0	1	1.8	1.8	1.8	71.771	654	654	6						1		0.031818	1.5024	0	0	1.8	15398000	0	0	15398000	0	0	0	0	0	1	1	VGGKLDSLDKQK
tr|A0A8S0PEE4|A0A8S0PEE4_OLEEU	tr|A0A8S0PEE4|A0A8S0PEE4_OLEEU	1	1	1	tr|A0A8S0PEE4|A0A8S0PEE4_OLEEU B3 domain-containing Os02g0598200-like OS=Olea europaea subsp. europaea OX=158383 GN=OLEA9_A085025 PE=4 SV=1	1	1	1	1	0	1	0	0	1	0	0	1	0	2.5	2.5	2.5	53.887	483	483	7							1	0.036458	1.5024	0	2.5	0	3266000	0	3266000	0	0	0	0	0	1	0	1	DLSISNPPTEGK
tr|A0A8S0PJV1|A0A8S0PJV1_OLEEU;tr|A0A8S0PHM1|A0A8S0PHM1_OLEEU	tr|A0A8S0PJV1|A0A8S0PJV1_OLEEU;tr|A0A8S0PHM1|A0A8S0PHM1_OLEEU	1;1	1;1	1;1	tr|A0A8S0PJV1|A0A8S0PJV1_OLEEU Thiol protease aleurain-like OS=Olea europaea subsp. europaea OX=158383 GN=OLEA9_A053903 PE=3 SV=1;tr|A0A8S0PHM1|A0A8S0PHM1_OLEEU Cysteine ase 3-like OS=Olea europaea subsp. europaea OX=158383 GN=OLEA9_A053903 PE=3 SV=1	2	1	1	1	1	0	0	1	0	0	1	0	0	4.7	4.7	4.7	27.275	253	253;358	3			1					0.036649	1.5024	4.7	0	0	24201000	24201000	0	0	0	0	0	1	0	0	1	LGAAQNCSATTR
tr|A0A8S0PU52|A0A8S0PU52_OLEEU;tr|A0A8S0PWA3|A0A8S0PWA3_OLEEU;tr|A0A8S0PTL3|A0A8S0PTL3_OLEEU;tr|A0A8S0SIJ9|A0A8S0SIJ9_OLEEU;tr|A0A8S0PUE8|A0A8S0PUE8_OLEEU;tr|A0A8S0PLC9|A0A8S0PLC9_OLEEU	tr|A0A8S0PU52|A0A8S0PU52_OLEEU;tr|A0A8S0PWA3|A0A8S0PWA3_OLEEU;tr|A0A8S0PTL3|A0A8S0PTL3_OLEEU;tr|A0A8S0SIJ9|A0A8S0SIJ9_OLEEU;tr|A0A8S0PUE8|A0A8S0PUE8_OLEEU;tr|A0A8S0PLC9|A0A8S0PLC9_OLEEU	1;1;1;1;1;1	1;1;1;1;1;1	1;1;1;1;1;1	tr|A0A8S0PU52|A0A8S0PU52_OLEEU Serine threonine- kinase HT1 OS=Olea europaea subsp. europaea OX=158383 GN=OLEA9_A044682 PE=4 SV=1;tr|A0A8S0PWA3|A0A8S0PWA3_OLEEU Serine threonine- kinase HT1 OS=Olea europaea subsp. europaea OX=158383 GN=OLEA9_A058396 PE=4 S	6	1	1	1	1	0	0	1	0	0	1	0	0	3.4	3.4	3.4	34.321	297	297;298;371;372;372;372	6						1		0.036842	1.5024	3.4	0	0	2112400	2112400	0	0	0	0	0	0	0	0	0	MATSCFNPFR
tr|A0A8S0PNM5|A0A8S0PNM5_OLEEU;tr|A0A8S0PQB3|A0A8S0PQB3_OLEEU;tr|A0A8S0PLK1|A0A8S0PLK1_OLEEU	tr|A0A8S0PNM5|A0A8S0PNM5_OLEEU;tr|A0A8S0PQB3|A0A8S0PQB3_OLEEU;tr|A0A8S0PLK1|A0A8S0PLK1_OLEEU	1;1;1	1;1;1	1;1;1	tr|A0A8S0PNM5|A0A8S0PNM5_OLEEU Acetohydroxy-acid reductoisomerase OS=Olea europaea subsp. europaea OX=158383 GN=OLEA9_A084703 PE=3 SV=1;tr|A0A8S0PQB3|A0A8S0PQB3_OLEEU Ketol-acid reductoisomerase OS=Olea europaea subsp. europaea OX=158383 GN=OLEA9_A084703 P	3	1	1	1	1	0	0	1	0	0	1	0	0	1.4	1.4	1.4	53.92	493	493;587;589	7							1	0.037037	1.5024	1.4	0	0	0	0	0	0	0	0	0	1	0	0	1	RLYVQGK
tr|A0A8S0PMP6|A0A8S0PMP6_OLEEU	tr|A0A8S0PMP6|A0A8S0PMP6_OLEEU	1	1	1	tr|A0A8S0PMP6|A0A8S0PMP6_OLEEU Purple acid phosphatase OS=Olea europaea subsp. europaea OX=158383 GN=OLEA9_A016881 PE=3 SV=1	1	1	1	1	1	1	0	1	1	0	1	1	0	1.9	1.9	1.9	70.401	631	631	4	1						1	0.037234	1.5024	1.9	1.9	0	1149400	405270	744090	0	0	0	0	3	2	0	5	DGNGTDTYDNTK
tr|A0A8S0PNE5|A0A8S0PNE5_OLEEU	tr|A0A8S0PNE5|A0A8S0PNE5_OLEEU	1	1	1	tr|A0A8S0PNE5|A0A8S0PNE5_OLEEU Uncharacterized protein OS=Olea europaea subsp. europaea OX=158383 GN=OLEA9_A002632 PE=4 SV=1	1	1	1	1	1	0	0	1	0	0	1	0	0	8.3	8.3	8.3	16.316	145	145	3			1					0.037433	1.5024	8.3	0	0	10911000	10911000	0	0	0	0	0	1	0	0	1	KRDEAMFSSSFR
tr|A0A8S0PNP9|A0A8S0PNP9_OLEEU	tr|A0A8S0PNP9|A0A8S0PNP9_OLEEU	1	1	1	tr|A0A8S0PNP9|A0A8S0PNP9_OLEEU Pelargonidin 3-O-(6-caffeoylglucoside) 5-O-(6-O-malonylglucoside) 4 -malonyltransferase-like OS=Olea europaea subsp. europaea OX=158383 GN=OLEA9_A096251 PE=4 SV=1	1	1	1	1	1	0	0	1	0	0	1	0	0	2.7	2.7	2.7	49.339	439	439	3			1					0.037634	1.5024	2.7	0	0	12655000	12655000	0	0	0	0	0	2	0	0	2	DRVSNNDRPPSR
tr|A0A8S0PS98|A0A8S0PS98_OLEEU	tr|A0A8S0PS98|A0A8S0PS98_OLEEU	1	1	1	tr|A0A8S0PS98|A0A8S0PS98_OLEEU Feruloyl ortho-hydroxylase 1-like OS=Olea europaea subsp. europaea OX=158383 GN=OLEA9_A041427 PE=3 SV=1	1	1	1	1	1	0	0	1	0	0	1	0	0	2	2	2	40.158	356	356	6						1		0.037838	1.5024	2	0	0	0	0	0	0	0	0	0	1	0	0	1	FWPHVSR
tr|A0A8S0PX66|A0A8S0PX66_OLEEU;tr|A0A8S0Q0C4|A0A8S0Q0C4_OLEEU;tr|A0A8S0PY38|A0A8S0PY38_OLEEU;tr|A0A8S0PUP1|A0A8S0PUP1_OLEEU;tr|A0A8S0PY80|A0A8S0PY80_OLEEU;tr|A0A8S0Q1T3|A0A8S0Q1T3_OLEEU;tr|A0A8S0PWD6|A0A8S0PWD6_OLEEU;tr|A0A8S0Q2H7|A0A8S0Q2H7_OLEEU	tr|A0A8S0PX66|A0A8S0PX66_OLEEU;tr|A0A8S0Q0C4|A0A8S0Q0C4_OLEEU;tr|A0A8S0PY38|A0A8S0PY38_OLEEU;tr|A0A8S0PUP1|A0A8S0PUP1_OLEEU;tr|A0A8S0PY80|A0A8S0PY80_OLEEU;tr|A0A8S0Q1T3|A0A8S0Q1T3_OLEEU;tr|A0A8S0PWD6|A0A8S0PWD6_OLEEU;tr|A0A8S0Q2H7|A0A8S0Q2H7_OLEEU	1;1;1;1;1;1;1;1	1;1;1;1;1;1;1;1	1;1;1;1;1;1;1;1	tr|A0A8S0PX66|A0A8S0PX66_OLEEU Ethylene-insensitive 2 OS=Olea europaea subsp. europaea OX=158383 GN=OLEA9_A044668 PE=3 SV=1;tr|A0A8S0Q0C4|A0A8S0Q0C4_OLEEU Ethylene-insensitive 2 OS=Olea europaea subsp. europaea OX=158383 GN=OLEA9_A044668 PE=3 SV=1;tr|A0A8S	8	1	1	1	1	0	0	1	0	0	1	0	0	1	1	1	104.86	960	960;1001;1098;1171;1228;1230;1281;1283	6						1		0.038043	1.5024	1	0	0	759220	759220	0	0	0	0	0	0	0	0	0	FSVPEASAER
tr|A0A8S0PV54|A0A8S0PV54_OLEEU	tr|A0A8S0PV54|A0A8S0PV54_OLEEU	1	1	1	tr|A0A8S0PV54|A0A8S0PV54_OLEEU U3 small nucleolar ribonucleo IMP3 OS=Olea europaea subsp. europaea OX=158383 GN=OLEA9_A014243 PE=3 SV=1	1	1	1	1	0	1	0	0	1	0	0	1	0	6.6	6.6	6.6	21.669	182	182	7							1	0.038251	1.5024	0	6.6	0	6336300	0	6336300	0	0	0	0	0	1	0	1	YYNKVDDYDVMN
tr|A0A8S0Q335|A0A8S0Q335_OLEEU;tr|A0A8S0PW43|A0A8S0PW43_OLEEU	tr|A0A8S0Q335|A0A8S0Q335_OLEEU;tr|A0A8S0PW43|A0A8S0PW43_OLEEU	1;1	1;1	1;1	tr|A0A8S0Q335|A0A8S0Q335_OLEEU Auxin response factor OS=Olea europaea subsp. europaea OX=158383 GN=OLEA9_A086923 PE=3 SV=1;tr|A0A8S0PW43|A0A8S0PW43_OLEEU Auxin response factor OS=Olea europaea subsp. europaea OX=158383 GN=OLEA9_A086923 PE=3 SV=1	2	1	1	1	1	0	0	1	0	0	1	0	0	1.2	1.2	1.2	65.474	581	581;629	6						1		0.038462	1.5024	1.2	0	0	0	0	0	0	0	0	0	1	0	0	1	VFNIQLR
tr|A0A8S0PWI7|A0A8S0PWI7_OLEEU	tr|A0A8S0PWI7|A0A8S0PWI7_OLEEU	1	1	1	tr|A0A8S0PWI7|A0A8S0PWI7_OLEEU CRAL-TRIO domain-containing protein OS=Olea europaea subsp. europaea OX=158383 GN=OLEA9_A060206 PE=4 SV=1	1	1	1	1	0	0	1	0	0	1	0	0	1	4.4	4.4	4.4	52.326	454	454	6						1		0.038889	1.5024	0	0	4.4	798130	0	0	798130	0	0	0	0	0	1	1	QVCCCWTFKIYRNPFQIHSC
tr|A0A8S0PYN8|A0A8S0PYN8_OLEEU	tr|A0A8S0PYN8|A0A8S0PYN8_OLEEU	1	1	1	tr|A0A8S0PYN8|A0A8S0PYN8_OLEEU Uncharacterized protein OS=Olea europaea subsp. europaea OX=158383 GN=OLEA9_A052031 PE=4 SV=1	1	1	1	1	0	0	1	0	0	1	0	0	1	5.6	5.6	5.6	25.652	214	214	6						1		0.039106	1.5024	0	0	5.6	373130	0	0	373130	0	0	0	0	0	1	1	ILEFLFWHGNFF
tr|A0A8S0R8X2|A0A8S0R8X2_OLEEU;tr|A0A8S0PZ66|A0A8S0PZ66_OLEEU;tr|A0A8S0RM34|A0A8S0RM34_OLEEU	tr|A0A8S0R8X2|A0A8S0R8X2_OLEEU;tr|A0A8S0PZ66|A0A8S0PZ66_OLEEU;tr|A0A8S0RM34|A0A8S0RM34_OLEEU	1;1;1	1;1;1	1;1;1	tr|A0A8S0R8X2|A0A8S0R8X2_OLEEU GDP-mannose 3,5-epimerase 2 OS=Olea europaea subsp. europaea OX=158383 GN=OLEA9_A045056 PE=4 SV=1;tr|A0A8S0PZ66|A0A8S0PZ66_OLEEU GDP-mannose 3,5-epimerase OS=Olea europaea subsp. europaea OX=158383 GN=OLEA9_A083552 PE=4 SV=1;	3	1	1	1	0	1	0	0	1	0	0	1	0	6.5	6.5	6.5	12.173	108	108;317;376	2		1						0.036269	1.5024	0	6.5	0	0	0	0	0	0	0	0	0	1	0	1	ITYFWIK
tr|A0A8S0Q041|A0A8S0Q041_OLEEU;tr|A0A8S0TWQ8|A0A8S0TWQ8_OLEEU	tr|A0A8S0Q041|A0A8S0Q041_OLEEU;tr|A0A8S0TWQ8|A0A8S0TWQ8_OLEEU	1;1	1;1	1;1	tr|A0A8S0Q041|A0A8S0Q041_OLEEU Uncharacterized protein OS=Olea europaea subsp. europaea OX=158383 GN=OLEA9_A114583 PE=3 SV=1;tr|A0A8S0TWQ8|A0A8S0TWQ8_OLEEU Scarecrow 21 OS=Olea europaea subsp. europaea OX=158383 GN=OLEA9_A053907 PE=3 SV=1	2	1	1	1	0	1	0	0	1	0	0	1	0	2.1	2.1	2.1	65.238	582	582;583	7							1	0.039326	1.5024	0	2.1	0	588550	0	588550	0	0	0	0	0	1	0	1	YARGDCLAAVGR
tr|A0A8S0Q1V5|A0A8S0Q1V5_OLEEU	tr|A0A8S0Q1V5|A0A8S0Q1V5_OLEEU	1	1	1	tr|A0A8S0Q1V5|A0A8S0Q1V5_OLEEU DUF1985 domain-containing protein OS=Olea europaea subsp. europaea OX=158383 GN=OLEA9_A072564 PE=4 SV=1	1	1	1	1	1	0	0	1	0	0	1	0	0	2.4	2.4	2.4	54.394	493	493	3			1					0.039773	1.5024	2.4	0	0	1301200	1301200	0	0	0	0	0	1	0	0	1	CGLFREGDDFNR
tr|A0A8S0Q219|A0A8S0Q219_OLEEU	tr|A0A8S0Q219|A0A8S0Q219_OLEEU	1	1	1	tr|A0A8S0Q219|A0A8S0Q219_OLEEU Uncharacterized aarF domain-containing kinase At1g71810, chloroplastic isoform X1 OS=Olea europaea subsp. europaea OX=158383 GN=OLEA9_A097764 PE=4 SV=1	1	1	1	1	1	0	0	1	0	0	1	0	0	1	1	1	79.35	709	709	7							1	0.04	1.5024	1	0	0	0	0	0	0	0	0	0	1	0	0	1	DYDALAK
tr|A0A8S0U8J8|A0A8S0U8J8_OLEEU;tr|A0A8S0Q5D4|A0A8S0Q5D4_OLEEU	tr|A0A8S0U8J8|A0A8S0U8J8_OLEEU;tr|A0A8S0Q5D4|A0A8S0Q5D4_OLEEU	1;1	1;1	1;1	tr|A0A8S0U8J8|A0A8S0U8J8_OLEEU Cytochrome P450 CYP72A219-like OS=Olea europaea subsp. europaea OX=158383 GN=OLEA9_A118613 PE=3 SV=1;tr|A0A8S0Q5D4|A0A8S0Q5D4_OLEEU Cytochrome P450 CYP72A219-like OS=Olea europaea subsp. europaea OX=158383 GN=OLEA9_A065742 PE	2	1	1	1	1	0	0	1	0	0	1	0	0	2.3	2.3	2.3	59.307	516	516;516	3			1					0.04023	1.5024	2.3	0	0	3544700	3544700	0	0	0	0	0	1	0	0	1	GVLTCEAEKWAK
tr|A0A8S0Q6N1|A0A8S0Q6N1_OLEEU;tr|A0A8S0S4E7|A0A8S0S4E7_OLEEU	tr|A0A8S0Q6N1|A0A8S0Q6N1_OLEEU;tr|A0A8S0S4E7|A0A8S0S4E7_OLEEU	1;1	1;1	1;1	tr|A0A8S0Q6N1|A0A8S0Q6N1_OLEEU Two-component response regulator ARR14-like OS=Olea europaea subsp. europaea OX=158383 GN=OLEA9_A033430 PE=4 SV=1;tr|A0A8S0S4E7|A0A8S0S4E7_OLEEU Two-component response regulator ARR14-like OS=Olea europaea subsp. europaea OX=	2	1	1	1	1	0	0	1	0	0	1	0	0	3.4	3.4	3.4	39.952	350	350;355	3			1					0.040462	1.5024	3.4	0	0	5251200	5251200	0	0	0	0	0	1	0	0	1	YPLDDFFSFPDR
tr|A0A8S0Q6P5|A0A8S0Q6P5_OLEEU	tr|A0A8S0Q6P5|A0A8S0Q6P5_OLEEU	1	1	1	tr|A0A8S0Q6P5|A0A8S0Q6P5_OLEEU N-terminal acetyltransferase A, auxiliary subunit OS=Olea europaea subsp. europaea OX=158383 GN=OLEA9_A010425 PE=4 SV=1	1	1	1	1	1	0	0	1	0	0	1	0	0	1.3	1.3	1.3	61.784	544	544	7							1	0.040698	1.5024	1.3	0	0	0	0	0	0	0	0	0	1	0	0	1	IESTHFK
tr|A0A8S0Q7H7|A0A8S0Q7H7_OLEEU	tr|A0A8S0Q7H7|A0A8S0Q7H7_OLEEU	1	1	1	tr|A0A8S0Q7H7|A0A8S0Q7H7_OLEEU Pre-mRNA-splicing factor 38 OS=Olea europaea subsp. europaea OX=158383 GN=OLEA9_A075080 PE=3 SV=1	1	1	1	1	1	0	0	1	0	0	1	0	0	1.6	1.6	1.6	46.281	431	431	6						1		0.040936	1.5024	1.6	0	0	0	0	0	0	0	0	0	1	0	0	1	IPVPVMR
tr|A0A8S0Q9B0|A0A8S0Q9B0_OLEEU;tr|A0A8S0U3N8|A0A8S0U3N8_OLEEU;tr|A0A8S0U0N3|A0A8S0U0N3_OLEEU	tr|A0A8S0Q9B0|A0A8S0Q9B0_OLEEU;tr|A0A8S0U3N8|A0A8S0U3N8_OLEEU;tr|A0A8S0U0N3|A0A8S0U0N3_OLEEU	1;1;1	1;1;1	1;1;1	tr|A0A8S0Q9B0|A0A8S0Q9B0_OLEEU Rx N-terminal domain-containing protein OS=Olea europaea subsp. europaea OX=158383 GN=OLEA9_A096241 PE=4 SV=1;tr|A0A8S0U3N8|A0A8S0U3N8_OLEEU Late blight resistance homolog R1A-10 OS=Olea europaea subsp. europaea OX=158383 GN=	3	1	1	1	1	0	0	1	0	0	1	0	0	14.8	14.8	14.8	9.2264	81	81;947;962	1	1							0.041176	1.5024	14.8	0	0	1113100	1113100	0	0	0	0	0	1	0	0	1	PEEKQIKSLHEK
tr|A0A8S0VN15|A0A8S0VN15_OLEEU;tr|A0A8S0QAT7|A0A8S0QAT7_OLEEU	tr|A0A8S0VN15|A0A8S0VN15_OLEEU;tr|A0A8S0QAT7|A0A8S0QAT7_OLEEU	1;1	1;1	1;1	tr|A0A8S0VN15|A0A8S0VN15_OLEEU Uncharacterized protein LOC111409340 OS=Olea europaea subsp. europaea OX=158383 GN=OLEA9_A085306 PE=4 SV=1;tr|A0A8S0QAT7|A0A8S0QAT7_OLEEU Uncharacterized protein LOC111409340 OS=Olea europaea subsp. europaea OX=158383 GN=OLEA	2	1	1	1	1	0	0	1	0	0	1	0	0	2.3	2.3	2.3	48.756	434	434;434	6						1		0.04142	1.5024	2.3	0	0	532570	532570	0	0	0	0	0	0	0	0	0	VAGKKLAAAR
tr|A0A8S0QGN9|A0A8S0QGN9_OLEEU;tr|A0A8S0QAU1|A0A8S0QAU1_OLEEU;tr|A0A8S0QFP8|A0A8S0QFP8_OLEEU	tr|A0A8S0QGN9|A0A8S0QGN9_OLEEU;tr|A0A8S0QAU1|A0A8S0QAU1_OLEEU;tr|A0A8S0QFP8|A0A8S0QFP8_OLEEU	1;1;1	1;1;1	1;1;1	tr|A0A8S0QGN9|A0A8S0QGN9_OLEEU Nuclear pore complex NUP205 OS=Olea europaea subsp. europaea OX=158383 GN=OLEA9_A090505 PE=3 SV=1;tr|A0A8S0QAU1|A0A8S0QAU1_OLEEU Nuclear pore complex NUP205 OS=Olea europaea subsp. europaea OX=158383 GN=OLEA9_A090505 PE=3 SV=	3	1	1	1	1	0	0	1	0	0	1	0	0	0.7	0.7	0.7	200.58	1775	1775;1884;1885	3			1					0.041667	1.5024	0.7	0	0	637240	637240	0	0	0	0	0	1	0	0	1	HFQMMLSMYDVR
tr|A0A8S0QFL8|A0A8S0QFL8_OLEEU	tr|A0A8S0QFL8|A0A8S0QFL8_OLEEU	1	1	1	tr|A0A8S0QFL8|A0A8S0QFL8_OLEEU Nudix hydrolase 18, mitochondrial-like OS=Olea europaea subsp. europaea OX=158383 GN=OLEA9_A064753 PE=3 SV=1	1	1	1	1	0	0	1	0	0	1	0	0	1	6.6	6.6	6.6	20.647	181	181	6						2		0.041916	1.5024	0	0	6.6	5171800	0	0	5171800	0	0	0	0	0	2	2	EARKVCQYWWMK
tr|A0A8S0QFV2|A0A8S0QFV2_OLEEU	tr|A0A8S0QFV2|A0A8S0QFV2_OLEEU	1	1	1	tr|A0A8S0QFV2|A0A8S0QFV2_OLEEU NETWORKED 4A-like OS=Olea europaea subsp. europaea OX=158383 GN=OLEA9_A052759 PE=4 SV=1	1	1	1	1	0	1	0	0	1	0	0	1	0	2	2	2	70.206	606	606	7							1	0.042169	1.5024	0	2	0	844080	0	844080	0	0	0	0	0	1	0	1	CQNLEEDFRRVK
tr|A0A8S0UA18|A0A8S0UA18_OLEEU;tr|A0A8S0QG27|A0A8S0QG27_OLEEU	tr|A0A8S0UA18|A0A8S0UA18_OLEEU;tr|A0A8S0QG27|A0A8S0QG27_OLEEU	1;1	1;1	1;1	tr|A0A8S0UA18|A0A8S0UA18_OLEEU J domain-containing protein OS=Olea europaea subsp. europaea OX=158383 GN=OLEA9_A002347 PE=4 SV=1;tr|A0A8S0QG27|A0A8S0QG27_OLEEU J domain-containing protein OS=Olea europaea subsp. europaea OX=158383 GN=OLEA9_A121195 PE=4 SV=	2	1	1	1	1	0	0	1	0	0	1	0	0	7	7	7	18.912	171	171;743	1	1							0.042424	1.5024	7	0	0	1262600	1262600	0	0	0	0	0	2	0	0	2	KLVLLLHPDKNK
tr|A0A8S0QH87|A0A8S0QH87_OLEEU	tr|A0A8S0QH87|A0A8S0QH87_OLEEU	1	1	1	tr|A0A8S0QH87|A0A8S0QH87_OLEEU Uncharacterized protein OS=Olea europaea subsp. europaea OX=158383 GN=OLEA9_A114865 PE=3 SV=1	1	1	1	1	0	1	0	0	1	0	0	1	0	6.9	6.9	6.9	20.115	173	173	7							1	0.042683	1.5024	0	6.9	0	547660	0	547660	0	0	0	0	0	1	0	1	MGDSHGIIKRYK
tr|A0A8S0QHS6|A0A8S0QHS6_OLEEU;tr|A0A8S0QM38|A0A8S0QM38_OLEEU	tr|A0A8S0QHS6|A0A8S0QHS6_OLEEU;tr|A0A8S0QM38|A0A8S0QM38_OLEEU	1;1	1;1	1;1	tr|A0A8S0QHS6|A0A8S0QHS6_OLEEU DNA polymerase OS=Olea europaea subsp. europaea OX=158383 GN=OLEA9_A032912 PE=3 SV=1;tr|A0A8S0QM38|A0A8S0QM38_OLEEU DNA polymerase OS=Olea europaea subsp. europaea OX=158383 GN=OLEA9_A032912 PE=3 SV=1	2	1	1	1	0	1	0	0	1	0	0	1	0	0.4	0.4	0.4	177.65	1588	1588;1591	3			1					0.042945	1.5024	0	0.4	0	0	0	0	0	0	0	0	0	1	0	1	MSSADDK
tr|A0A8S0QID6|A0A8S0QID6_OLEEU	tr|A0A8S0QID6|A0A8S0QID6_OLEEU	1	1	1	tr|A0A8S0QID6|A0A8S0QID6_OLEEU B3 domain-containing At5g60140-like OS=Olea europaea subsp. europaea OX=158383 GN=OLEA9_A092451 PE=4 SV=1	1	1	1	1	0	1	0	0	1	0	0	1	0	5.5	5.5	5.5	14.838	127	127	3			3					0.039548	1.5024	0	5.5	0	0	0	0	0	0	0	0	0	3	0	3	KKETHGR
tr|A0A8S0QLE8|A0A8S0QLE8_OLEEU	tr|A0A8S0QLE8|A0A8S0QLE8_OLEEU	1	1	1	tr|A0A8S0QLE8|A0A8S0QLE8_OLEEU Coiled-coil SMC6 And NSE5 INteracting (CANIN) domain-containing protein OS=Olea europaea subsp. europaea OX=158383 GN=OLEA9_A047008 PE=4 SV=1	1	1	1	1	0	1	0	0	1	0	0	1	0	1.5	1.5	1.5	52.685	459	459	3			1					0.036082	1.5024	0	1.5	0	0	0	0	0	0	0	0	0	1	0	1	SYASKVR
tr|A0A8S0QMX8|A0A8S0QMX8_OLEEU	tr|A0A8S0QMX8|A0A8S0QMX8_OLEEU	1	1	1	tr|A0A8S0QMX8|A0A8S0QMX8_OLEEU Casein kinase I-like OS=Olea europaea subsp. europaea OX=158383 GN=OLEA9_A070701 PE=4 SV=1	1	1	1	1	1	0	0	1	0	0	1	0	0	8	8	8	9.9775	88	88	6						1		0.035897	1.5024	8	0	0	0	0	0	0	0	0	0	1	0	0	1	ESCHFER
tr|A0A8S0QV18|A0A8S0QV18_OLEEU;tr|A0A8S0QUF3|A0A8S0QUF3_OLEEU;tr|A0A8S0QN96|A0A8S0QN96_OLEEU	tr|A0A8S0QV18|A0A8S0QV18_OLEEU;tr|A0A8S0QUF3|A0A8S0QUF3_OLEEU;tr|A0A8S0QN96|A0A8S0QN96_OLEEU	1;1;1	1;1;1	1;1;1	tr|A0A8S0QV18|A0A8S0QV18_OLEEU Mediator of RNA polymerase II transcription subunit 23 OS=Olea europaea subsp. europaea OX=158383 GN=OLEA9_A099830 PE=3 SV=1;tr|A0A8S0QUF3|A0A8S0QUF3_OLEEU Mediator of RNA polymerase II transcription subunit 23 OS=Olea europa	3	1	1	1	1	0	0	1	0	0	1	0	0	0.8	0.8	0.8	178.86	1591	1591;1628;1630	1	1							0.035714	1.5024	0.8	0	0	1733000	1733000	0	0	0	0	0	3	0	0	3	IAFRIMGPLLPR
tr|A0A8S0QRH0|A0A8S0QRH0_OLEEU	tr|A0A8S0QRH0|A0A8S0QRH0_OLEEU	1	1	1	tr|A0A8S0QRH0|A0A8S0QRH0_OLEEU RING-type E3 ubiquitin transferase OS=Olea europaea subsp. europaea OX=158383 GN=OLEA9_A044903 PE=4 SV=1	1	1	1	1	0	0	1	0	0	1	0	0	1	1.1	1.1	1.1	71.506	651	651	4				1				0.03271	1.5024	0	0	1.1	0	0	0	0	0	0	0	0	0	1	1	LVNDVVR
tr|A0A8S0QU81|A0A8S0QU81_OLEEU;tr|A0A8S0QMU5|A0A8S0QMU5_OLEEU	tr|A0A8S0QU81|A0A8S0QU81_OLEEU;tr|A0A8S0QMU5|A0A8S0QMU5_OLEEU	2;1	2;1	2;1	tr|A0A8S0QU81|A0A8S0QU81_OLEEU Uncharacterized protein OS=Olea europaea subsp. europaea OX=158383 GN=OLEA9_A032076 PE=4 SV=1;tr|A0A8S0QMU5|A0A8S0QMU5_OLEEU Uncharacterized protein OS=Olea europaea subsp. europaea OX=158383 GN=OLEA9_A032076 PE=4 SV=1	2	2	2	2	2	0	0	2	0	0	2	0	0	3.1	3.1	3.1	70.56	617	617;479	4.5			1			1		0.26667	3.0047	3.1	0	0	2155800	2155800	0	0	0	0	0	2	0	0	2	GCSSSSSSSLVR;VGSHLRR
tr|A0A8S0R9Q2|A0A8S0R9Q2_OLEEU;tr|A0A8S0S9W0|A0A8S0S9W0_OLEEU;tr|A0A8S0S8E6|A0A8S0S8E6_OLEEU;tr|A0A8S0QU95|A0A8S0QU95_OLEEU;tr|A0A8S0SA68|A0A8S0SA68_OLEEU;tr|A0A8S0RB14|A0A8S0RB14_OLEEU	tr|A0A8S0R9Q2|A0A8S0R9Q2_OLEEU;tr|A0A8S0S9W0|A0A8S0S9W0_OLEEU;tr|A0A8S0S8E6|A0A8S0S8E6_OLEEU;tr|A0A8S0QU95|A0A8S0QU95_OLEEU;tr|A0A8S0SA68|A0A8S0SA68_OLEEU;tr|A0A8S0RB14|A0A8S0RB14_OLEEU	1;1;1;1;1;1	1;1;1;1;1;1	1;1;1;1;1;1	tr|A0A8S0R9Q2|A0A8S0R9Q2_OLEEU S-type anion channel SLAH2-like OS=Olea europaea subsp. europaea OX=158383 GN=OLEA9_A049167 PE=3 SV=1;tr|A0A8S0S9W0|A0A8S0S9W0_OLEEU S-type anion channel SLAH2 isoform X3 OS=Olea europaea subsp. europaea OX=158383 GN=OLEA9_A0	6	1	1	1	0	1	0	0	1	0	0	1	0	1.4	1.4	1.4	54.767	490	490;555;592;598;632;632	3			1					0.032558	1.5024	0	1.4	0	0	0	0	0	0	0	0	0	1	0	1	KWPFLLR
tr|A0A8S0QVI2|A0A8S0QVI2_OLEEU;tr|A0A8S0QUA1|A0A8S0QUA1_OLEEU;tr|A0A8S0QVH0|A0A8S0QVH0_OLEEU	tr|A0A8S0QVI2|A0A8S0QVI2_OLEEU;tr|A0A8S0QUA1|A0A8S0QUA1_OLEEU;tr|A0A8S0QVH0|A0A8S0QVH0_OLEEU	1;1;1	1;1;1	1;1;1	tr|A0A8S0QVI2|A0A8S0QVI2_OLEEU TPX2 C-terminal domain-containing protein OS=Olea europaea subsp. europaea OX=158383 GN=OLEA9_A043892 PE=3 SV=1;tr|A0A8S0QUA1|A0A8S0QUA1_OLEEU TPX2 C-terminal domain-containing protein OS=Olea europaea subsp. europaea OX=1583	3	1	1	1	0	1	0	0	1	0	0	1	0	1.4	1.4	1.4	56.726	510	510;527;533	3			1					0.032407	1.5024	0	1.4	0	0	0	0	0	0	0	0	0	1	0	1	SPNIQQS
tr|A0A8S0QYI2|A0A8S0QYI2_OLEEU	tr|A0A8S0QYI2|A0A8S0QYI2_OLEEU	1	1	1	tr|A0A8S0QYI2|A0A8S0QYI2_OLEEU Uncharacterized protein OS=Olea europaea subsp. europaea OX=158383 GN=OLEA9_A104276 PE=4 SV=1	1	1	1	1	0	0	1	0	0	1	0	0	1	3	3	3	44.513	405	405	6						1		0.032258	1.5024	0	0	3	1636600	0	0	1636600	0	0	0	0	0	1	1	KKDLYCPETCPR
tr|A0A8S0QZ32|A0A8S0QZ32_OLEEU	tr|A0A8S0QZ32|A0A8S0QZ32_OLEEU	1	1	1	tr|A0A8S0QZ32|A0A8S0QZ32_OLEEU Uncharacterized protein (Fragment) OS=Olea europaea subsp. europaea OX=158383 GN=OLEA9_A037927 PE=4 SV=1	1	1	1	1	1	0	0	1	0	0	1	0	0	20.7	20.7	20.7	6.2851	58	58	3			1					0.03211	1.5024	20.7	0	0	3592600	3592600	0	0	0	0	0	4	0	0	4	GLGRAWWWIGSG
tr|A0A8S0T3G1|A0A8S0T3G1_OLEEU;tr|A0A8S0T4K2|A0A8S0T4K2_OLEEU;tr|A0A8S0T1N3|A0A8S0T1N3_OLEEU;tr|A0A8S0QZB1|A0A8S0QZB1_OLEEU	tr|A0A8S0T3G1|A0A8S0T3G1_OLEEU;tr|A0A8S0T4K2|A0A8S0T4K2_OLEEU;tr|A0A8S0T1N3|A0A8S0T1N3_OLEEU;tr|A0A8S0QZB1|A0A8S0QZB1_OLEEU	1;1;1;1	1;1;1;1	1;1;1;1	tr|A0A8S0T3G1|A0A8S0T3G1_OLEEU Uncharacterized protein (Fragment) OS=Olea europaea subsp. europaea OX=158383 GN=OLEA9_A002759 PE=4 SV=1;tr|A0A8S0T4K2|A0A8S0T4K2_OLEEU Uncharacterized protein OS=Olea europaea subsp. europaea OX=158383 GN=OLEA9_A002759 PE=4	4	1	1	1	1	0	0	1	0	0	1	0	0	14.6	14.6	14.6	9.3783	82	82;98;108;242	3			1					0.031963	1.5024	14.6	0	0	35654000	35654000	0	0	0	0	0	2	0	0	2	PWHSYISEDLPR
tr|A0A8S0TF22|A0A8S0TF22_OLEEU;tr|A0A8S0R2I5|A0A8S0R2I5_OLEEU	tr|A0A8S0TF22|A0A8S0TF22_OLEEU;tr|A0A8S0R2I5|A0A8S0R2I5_OLEEU	1;1	1;1	1;1	tr|A0A8S0TF22|A0A8S0TF22_OLEEU Cinnamyl alcohol dehydrogenase 1 OS=Olea europaea subsp. europaea OX=158383 GN=OLEA9_A110923 PE=3 SV=1;tr|A0A8S0R2I5|A0A8S0R2I5_OLEEU Cinnamyl alcohol dehydrogenase 1 OS=Olea europaea subsp. europaea OX=158383 GN=OLEA9_A00113	2	1	1	1	1	0	0	1	0	0	1	0	0	3.4	3.4	3.4	38.675	356	356;356	3			1					0.031674	1.5024	3.4	0	0	2865600	2865600	0	0	0	0	0	1	0	0	1	ETQEMLEFCKEK
tr|A0A8S0R6K9|A0A8S0R6K9_OLEEU	tr|A0A8S0R6K9|A0A8S0R6K9_OLEEU	1	1	1	tr|A0A8S0R6K9|A0A8S0R6K9_OLEEU Uncharacterized protein OS=Olea europaea subsp. europaea OX=158383 GN=OLEA9_A021262 PE=4 SV=1	1	1	1	1	1	0	0	1	0	0	1	0	0	7.2	7.2	7.2	15.555	139	139	6						1		0.030702	1.5024	7.2	0	0	173190	173190	0	0	0	0	0	0	0	0	0	GGECDEDESR
tr|A0A8S0RCG2|A0A8S0RCG2_OLEEU	tr|A0A8S0RCG2|A0A8S0RCG2_OLEEU	1	1	1	tr|A0A8S0RCG2|A0A8S0RCG2_OLEEU E3 ubiquitin ligase OS=Olea europaea subsp. europaea OX=158383 GN=OLEA9_A022115 PE=4 SV=1	1	1	1	1	1	0	0	1	0	0	1	0	0	2.4	2.4	2.4	96.459	843	843	3			1					0.031532	1.5024	2.4	0	0	1185600	1185600	0	0	0	0	0	1	0	0	1	CGHMCTCFKCAHEWQHSSGK
tr|A0A8S0RE18|A0A8S0RE18_OLEEU	tr|A0A8S0RE18|A0A8S0RE18_OLEEU	1	1	1	tr|A0A8S0RE18|A0A8S0RE18_OLEEU Non-specific phospholipase C3-like OS=Olea europaea subsp. europaea OX=158383 GN=OLEA9_A069029 PE=4 SV=1	1	1	1	1	1	0	0	1	0	0	1	0	0	2.8	2.8	2.8	28.052	247	247	7							1	0.03139	1.5024	2.8	0	0	0	0	0	0	0	0	0	1	0	0	1	VQTLVSS
tr|A0A8S0RG86|A0A8S0RG86_OLEEU;tr|A0A8S0RFH1|A0A8S0RFH1_OLEEU;tr|A0A8S0RGX4|A0A8S0RGX4_OLEEU;tr|A0A8S0RG09|A0A8S0RG09_OLEEU;tr|A0A8S0RH38|A0A8S0RH38_OLEEU;tr|A0A8S0RGU3|A0A8S0RGU3_OLEEU	tr|A0A8S0RG86|A0A8S0RG86_OLEEU;tr|A0A8S0RFH1|A0A8S0RFH1_OLEEU;tr|A0A8S0RGX4|A0A8S0RGX4_OLEEU;tr|A0A8S0RG09|A0A8S0RG09_OLEEU;tr|A0A8S0RH38|A0A8S0RH38_OLEEU;tr|A0A8S0RGU3|A0A8S0RGU3_OLEEU	1;1;1;1;1;1	1;1;1;1;1;1	1;1;1;1;1;1	tr|A0A8S0RG86|A0A8S0RG86_OLEEU ABSCISIC ACID-INSENSITIVE 5 7 OS=Olea europaea subsp. europaea OX=158383 GN=OLEA9_A023376 PE=4 SV=1;tr|A0A8S0RFH1|A0A8S0RFH1_OLEEU ABSCISIC ACID-INSENSITIVE 5 7 OS=Olea europaea subsp. europaea OX=158383 GN=OLEA9_A023376 PE=4	6	1	1	1	1	0	0	1	0	0	1	0	0	2.7	2.7	2.7	39.546	370	370;382;389;409;420;427	6						1		0.03125	1.5024	2.7	0	0	52910	52910	0	0	0	0	0	0	0	0	0	GGAMIMSGPR
tr|A0A8S0RH93|A0A8S0RH93_OLEEU;tr|A0A8S0RHL0|A0A8S0RHL0_OLEEU;tr|A0A8S0RGM3|A0A8S0RGM3_OLEEU;tr|A0A8S0RIE6|A0A8S0RIE6_OLEEU	tr|A0A8S0RH93|A0A8S0RH93_OLEEU;tr|A0A8S0RHL0|A0A8S0RHL0_OLEEU;tr|A0A8S0RGM3|A0A8S0RGM3_OLEEU;tr|A0A8S0RIE6|A0A8S0RIE6_OLEEU	1;1;1;1	1;1;1;1	1;1;1;1	tr|A0A8S0RH93|A0A8S0RH93_OLEEU Translation initiation factor eIF-2B subunit epsilon OS=Olea europaea subsp. europaea OX=158383 GN=OLEA9_A119184 PE=4 SV=1;tr|A0A8S0RHL0|A0A8S0RHL0_OLEEU eIF-2B GDP-GTP exchange factor subunit epsilon OS=Olea europaea subsp.	4	1	1	1	1	0	0	1	0	0	1	0	0	2	2	2	66.815	599	599;656;723;726	1	1							0.031111	1.5024	2	0	0	1260600	1260600	0	0	0	0	0	1	0	0	1	EDHIILEVNALR
tr|A0A8S0S3W9|A0A8S0S3W9_OLEEU;tr|A0A8S0RHS4|A0A8S0RHS4_OLEEU;tr|A0A8S0RGT3|A0A8S0RGT3_OLEEU;tr|A0A8S0RHL2|A0A8S0RHL2_OLEEU;tr|A0A8S0RIQ7|A0A8S0RIQ7_OLEEU	tr|A0A8S0S3W9|A0A8S0S3W9_OLEEU;tr|A0A8S0RHS4|A0A8S0RHS4_OLEEU;tr|A0A8S0RGT3|A0A8S0RGT3_OLEEU;tr|A0A8S0RHL2|A0A8S0RHL2_OLEEU;tr|A0A8S0RIQ7|A0A8S0RIQ7_OLEEU	1;1;1;1;1	1;1;1;1;1	1;1;1;1;1	tr|A0A8S0S3W9|A0A8S0S3W9_OLEEU Transmembrane emp24 domain-containing p24beta2-like OS=Olea europaea subsp. europaea OX=158383 GN=OLEA9_A113004 PE=3 SV=1;tr|A0A8S0RHS4|A0A8S0RHS4_OLEEU Transmembrane emp24 domain-containing p24beta2-like OS=Olea europaea sub	5	1	1	1	0	0	1	0	0	1	0	0	1	5.8	5.8	5.8	23.899	207	207;208;217;238;247	6						1		0.030973	1.5024	0	0	5.8	504840	0	0	504840	0	0	0	0	0	1	1	FVIDREECFSHK
tr|A0A8S0RIF0|A0A8S0RIF0_OLEEU;tr|A0A8S0US03|A0A8S0US03_OLEEU;tr|A0A8S0UJ81|A0A8S0UJ81_OLEEU;tr|A0A8S0UQ58|A0A8S0UQ58_OLEEU;tr|A0A8S0UQI0|A0A8S0UQI0_OLEEU;tr|A0A8S0RN34|A0A8S0RN34_OLEEU	tr|A0A8S0RIF0|A0A8S0RIF0_OLEEU;tr|A0A8S0US03|A0A8S0US03_OLEEU;tr|A0A8S0UJ81|A0A8S0UJ81_OLEEU;tr|A0A8S0UQ58|A0A8S0UQ58_OLEEU;tr|A0A8S0UQI0|A0A8S0UQI0_OLEEU;tr|A0A8S0RN34|A0A8S0RN34_OLEEU	1;1;1;1;1;1	1;1;1;1;1;1	1;1;1;1;1;1	tr|A0A8S0RIF0|A0A8S0RIF0_OLEEU Heat shock 90-6, mitochondrial OS=Olea europaea subsp. europaea OX=158383 GN=OLEA9_A061183 PE=3 SV=1;tr|A0A8S0US03|A0A8S0US03_OLEEU Heat shock 90-6, mitochondrial OS=Olea europaea subsp. europaea OX=158383 GN=OLEA9_A060752 PE	6	1	1	1	0	0	1	0	0	1	0	0	1	3.3	3.3	3.3	41.463	366	366;635;708;738;791;791	6						1		0.030837	1.5024	0	0	3.3	939420	0	0	939420	0	0	0	0	0	1	1	LGCIEDRENHKR
tr|A0A8S0RII4|A0A8S0RII4_OLEEU	tr|A0A8S0RII4|A0A8S0RII4_OLEEU	1	1	1	tr|A0A8S0RII4|A0A8S0RII4_OLEEU Sacsin isoform X1 OS=Olea europaea subsp. europaea OX=158383 GN=OLEA9_A036184 PE=4 SV=1	1	1	1	1	1	0	0	1	0	0	1	0	0	18.2	18.2	18.2	12.164	110	110	1	1							0.032864	1.5024	18.2	0	0	4588800	4588800	0	0	0	0	0	1	0	0	1	VIIRNLVDDLNIEEFWSELR
tr|A0A8S0RJ33|A0A8S0RJ33_OLEEU	tr|A0A8S0RJ33|A0A8S0RJ33_OLEEU	1	1	1	tr|A0A8S0RJ33|A0A8S0RJ33_OLEEU Phosphoinositide phospholipase C OS=Olea europaea subsp. europaea OX=158383 GN=OLEA9_A047992 PE=4 SV=1	1	1	1	1	1	0	0	1	0	0	1	0	0	2.1	2.1	2.1	66.213	583	583	1	1							0.033019	1.5024	2.1	0	0	1487000	1487000	0	0	0	0	0	2	0	0	2	VYMGEGWNLDFK
tr|A0A8S0RJQ7|A0A8S0RJQ7_OLEEU	tr|A0A8S0RJQ7|A0A8S0RJQ7_OLEEU	1	1	1	tr|A0A8S0RJQ7|A0A8S0RJQ7_OLEEU Rhodanese-like domain-containing 10 OS=Olea europaea subsp. europaea OX=158383 GN=OLEA9_A089279 PE=4 SV=1	1	1	1	1	1	0	0	1	0	0	1	0	0	5.4	5.4	5.4	24.439	221	221	1	3							0.033175	1.5024	5.4	0	0	1564000	1564000	0	0	0	0	0	3	0	0	3	LSSSRVNAISGR
tr|A0A8S0RJX9|A0A8S0RJX9_OLEEU	tr|A0A8S0RJX9|A0A8S0RJX9_OLEEU	1	1	1	tr|A0A8S0RJX9|A0A8S0RJX9_OLEEU Probable beta-1,4-xylosyltransferase IRX14H OS=Olea europaea subsp. europaea OX=158383 GN=OLEA9_A052008 PE=4 SV=1	1	1	1	1	1	0	0	1	0	0	1	0	0	5.5	5.5	5.5	23.703	217	217	3			1					0.033333	1.5024	5.5	0	0	964670	964670	0	0	0	0	0	1	0	0	1	AKSTSVSDATFR
tr|A0A8S0RK87|A0A8S0RK87_OLEEU;tr|A0A8S0RKK8|A0A8S0RKK8_OLEEU	tr|A0A8S0RK87|A0A8S0RK87_OLEEU;tr|A0A8S0RKK8|A0A8S0RKK8_OLEEU	1;1	1;1	1;1	tr|A0A8S0RK87|A0A8S0RK87_OLEEU ABC transporter A family member 1 OS=Olea europaea subsp. europaea OX=158383 GN=OLEA9_A002474 PE=3 SV=1;tr|A0A8S0RKK8|A0A8S0RKK8_OLEEU ABC transporter A family member 1 OS=Olea europaea subsp. europaea OX=158383 GN=OLEA9_A002	2	1	1	1	1	0	0	1	0	0	1	0	0	0.7	0.7	0.7	182.43	1641	1641;1895	3			1					0.033493	1.5024	0.7	0	0	2091200	2091200	0	0	0	0	0	1	0	0	1	METHKEEEENMR
tr|A0A8S0RKE6|A0A8S0RKE6_OLEEU;tr|A0A8S0RLJ2|A0A8S0RLJ2_OLEEU	tr|A0A8S0RKE6|A0A8S0RKE6_OLEEU;tr|A0A8S0RLJ2|A0A8S0RLJ2_OLEEU	1;1	1;1	1;1	tr|A0A8S0RKE6|A0A8S0RKE6_OLEEU Uncharacterized protein OS=Olea europaea subsp. europaea OX=158383 GN=OLEA9_A014921 PE=4 SV=1;tr|A0A8S0RLJ2|A0A8S0RLJ2_OLEEU Uncharacterized protein OS=Olea europaea subsp. europaea OX=158383 GN=OLEA9_A014921 PE=4 SV=1	2	1	1	1	1	0	0	1	0	0	1	0	0	8.3	8.3	8.3	17.428	145	145;146	1	1							0.033654	1.5024	8.3	0	0	349680	349680	0	0	0	0	0	1	0	0	1	EDQKEENAMWLR
tr|A0A8S0RKR9|A0A8S0RKR9_OLEEU	tr|A0A8S0RKR9|A0A8S0RKR9_OLEEU	1	1	1	tr|A0A8S0RKR9|A0A8S0RKR9_OLEEU Alpha beta hydrolase OS=Olea europaea subsp. europaea OX=158383 GN=OLEA9_A050696 PE=4 SV=1	1	1	1	1	1	0	0	1	0	0	1	0	0	0.9	0.9	0.9	146.89	1338	1338	1	1							0.033816	1.5024	0.9	0	0	1957400	1957400	0	0	0	0	0	1	0	0	1	QWLTAVELGLLK
tr|A0A8S0RME8|A0A8S0RME8_OLEEU	tr|A0A8S0RME8|A0A8S0RME8_OLEEU	1	1	1	tr|A0A8S0RME8|A0A8S0RME8_OLEEU TCP domain-containing protein OS=Olea europaea subsp. europaea OX=158383 GN=OLEA9_A120827 PE=4 SV=1	1	1	1	1	0	1	0	0	1	0	0	1	0	3.5	3.5	3.5	38.014	342	342	7							1	0.033981	1.5024	0	3.5	0	14076000	0	14076000	0	0	0	0	0	1	0	1	EPNKHGQFNDPV
tr|A0A8S0RMZ1|A0A8S0RMZ1_OLEEU	tr|A0A8S0RMZ1|A0A8S0RMZ1_OLEEU	1	1	1	tr|A0A8S0RMZ1|A0A8S0RMZ1_OLEEU Peptidyl-prolyl cis-trans isomerase CYP26-2, chloroplastic OS=Olea europaea subsp. europaea OX=158383 GN=OLEA9_A051910 PE=4 SV=1	1	1	1	1	0	0	1	0	0	1	0	0	1	3.8	3.8	3.8	34.272	315	315	6						1		0.034146	1.5024	0	0	3.8	2400400	0	0	2400400	0	0	0	0	0	1	1	LIGDKRAVVAER
tr|A0A8S0RQB7|A0A8S0RQB7_OLEEU;tr|A0A8S0RMZ3|A0A8S0RMZ3_OLEEU;tr|A0A8S0RPB5|A0A8S0RPB5_OLEEU	tr|A0A8S0RQB7|A0A8S0RQB7_OLEEU;tr|A0A8S0RMZ3|A0A8S0RMZ3_OLEEU;tr|A0A8S0RPB5|A0A8S0RPB5_OLEEU	1;1;1	1;1;1	1;1;1	tr|A0A8S0RQB7|A0A8S0RQB7_OLEEU Isoform 2 of transmembrane 131-like OS=Olea europaea subsp. europaea OX=158383 GN=OLEA9_A002034 PE=4 SV=1;tr|A0A8S0RMZ3|A0A8S0RMZ3_OLEEU Isoform 2 of transmembrane 131-like OS=Olea europaea subsp. europaea OX=158383 GN=OLEA9_	3	1	1	1	1	0	0	1	0	0	1	0	0	1.1	1.1	1.1	102.91	919	919;991;1022	6						1		0.034314	1.5024	1.1	0	0	854930	854930	0	0	0	0	0	0	0	0	0	SESDECSDMR
tr|A0A8S0RQC4|A0A8S0RQC4_OLEEU;tr|A0A8S0RPI1|A0A8S0RPI1_OLEEU;tr|A0A8S0RNI4|A0A8S0RNI4_OLEEU	tr|A0A8S0RQC4|A0A8S0RQC4_OLEEU;tr|A0A8S0RPI1|A0A8S0RPI1_OLEEU;tr|A0A8S0RNI4|A0A8S0RNI4_OLEEU	1;1;1	1;1;1	1;1;1	tr|A0A8S0RQC4|A0A8S0RQC4_OLEEU Homeobox knotted-1-like 2 OS=Olea europaea subsp. europaea OX=158383 GN=OLEA9_A107004 PE=3 SV=1;tr|A0A8S0RPI1|A0A8S0RPI1_OLEEU Homeobox knotted-1-like 2 OS=Olea europaea subsp. europaea OX=158383 GN=OLEA9_A107004 PE=3 SV=1;tr	3	1	1	1	1	0	0	1	0	0	1	0	0	3.8	3.8	3.8	35.527	312	312;374;375	3			1					0.034483	1.5024	3.8	0	0	2290700	2290700	0	0	0	0	0	1	0	0	1	TEAGTSQIHASK
tr|A0A8S0RPA0|A0A8S0RPA0_OLEEU	tr|A0A8S0RPA0|A0A8S0RPA0_OLEEU	1	1	1	tr|A0A8S0RPA0|A0A8S0RPA0_OLEEU BTB POZ domain-containing At1g21780 OS=Olea europaea subsp. europaea OX=158383 GN=OLEA9_A116755 PE=4 SV=1	1	1	1	1	1	0	0	1	0	0	1	0	0	3	3	3	38.885	336	336	6						1		0.034653	1.5024	3	0	0	98408	98408	0	0	0	0	0	0	0	0	0	VSKEQPPVAR
tr|A0A8S0RRR0|A0A8S0RRR0_OLEEU;tr|A0A8S0RSM2|A0A8S0RSM2_OLEEU;tr|A0A8S0RQC6|A0A8S0RQC6_OLEEU;tr|A0A8S0RQM7|A0A8S0RQM7_OLEEU;tr|A0A8S0RSA3|A0A8S0RSA3_OLEEU;tr|A0A8S0RSL4|A0A8S0RSL4_OLEEU	tr|A0A8S0RRR0|A0A8S0RRR0_OLEEU;tr|A0A8S0RSM2|A0A8S0RSM2_OLEEU;tr|A0A8S0RQC6|A0A8S0RQC6_OLEEU;tr|A0A8S0RQM7|A0A8S0RQM7_OLEEU;tr|A0A8S0RSA3|A0A8S0RSA3_OLEEU;tr|A0A8S0RSL4|A0A8S0RSL4_OLEEU	1;1;1;1;1;1	1;1;1;1;1;1	1;1;1;1;1;1	tr|A0A8S0RRR0|A0A8S0RRR0_OLEEU Heat shock 70 kDa 15-like OS=Olea europaea subsp. europaea OX=158383 GN=OLEA9_A049447 PE=4 SV=1;tr|A0A8S0RSM2|A0A8S0RSM2_OLEEU Heat shock 70 kDa 15-like OS=Olea europaea subsp. europaea OX=158383 GN=OLEA9_A049447 PE=4 SV=1;tr	6	1	1	1	1	0	0	1	0	0	1	0	0	1.5	1.5	1.5	90.127	807	807;842;844;869;871;883	1	1							0.034826	1.5024	1.5	0	0	403040	403040	0	0	0	0	0	1	0	0	1	YHQFIVDSERER
tr|A0A8S0RQX7|A0A8S0RQX7_OLEEU	tr|A0A8S0RQX7|A0A8S0RQX7_OLEEU	1	1	1	tr|A0A8S0RQX7|A0A8S0RQX7_OLEEU Uncharacterized protein OS=Olea europaea subsp. europaea OX=158383 GN=OLEA9_A115585 PE=4 SV=1	1	1	1	1	1	0	0	1	0	0	1	0	0	7.1	7.1	7.1	18.974	168	168	3			1					0.035	1.5024	7.1	0	0	409830	409830	0	0	0	0	0	1	0	0	1	PSEDIYLDHIPR
tr|A0A8S0RTT9|A0A8S0RTT9_OLEEU;tr|A0A8S0UX80|A0A8S0UX80_OLEEU	tr|A0A8S0RTT9|A0A8S0RTT9_OLEEU;tr|A0A8S0UX80|A0A8S0UX80_OLEEU	1;1	1;1	1;1	tr|A0A8S0RTT9|A0A8S0RTT9_OLEEU MADS-box JOINTLESS-like isoform X1 OS=Olea europaea subsp. europaea OX=158383 GN=OLEA9_A032035 PE=4 SV=1;tr|A0A8S0UX80|A0A8S0UX80_OLEEU MADS-box JOINTLESS OS=Olea europaea subsp. europaea OX=158383 GN=OLEA9_A026047 PE=4 SV=1	2	1	1	1	1	0	0	1	0	0	1	0	0	9.2	9.2	9.2	15.099	130	130;137	1	1							0.035176	1.5024	9.2	0	0	286990	286990	0	0	0	0	0	1	0	0	1	GMQLMEENEHLK
tr|A0A8S0RUE2|A0A8S0RUE2_OLEEU	tr|A0A8S0RUE2|A0A8S0RUE2_OLEEU	1	1	1	tr|A0A8S0RUE2|A0A8S0RUE2_OLEEU Pentatricopeptide repeat-containing At1g30610, chloroplastic OS=Olea europaea subsp. europaea OX=158383 GN=OLEA9_A108083 PE=4 SV=1	1	1	1	1	1	0	0	1	0	0	1	0	0	1.6	1.6	1.6	84.005	730	730	3			2					0.035354	1.5024	1.6	0	0	3525600	3525600	0	0	0	0	0	4	0	0	4	ARRPVEALNLFR
tr|A0A8S0RVE7|A0A8S0RVE7_OLEEU	tr|A0A8S0RVE7|A0A8S0RVE7_OLEEU	1	1	1	tr|A0A8S0RVE7|A0A8S0RVE7_OLEEU WEB family At3g02930, chloroplastic-like OS=Olea europaea subsp. europaea OX=158383 GN=OLEA9_A043162 PE=3 SV=1	1	1	1	1	1	0	0	1	0	0	1	0	0	1.2	1.2	1.2	96.233	851	851	6						1		0.035533	1.5024	1.2	0	0	1883500	1883500	0	0	0	0	0	0	0	0	0	QELAMFADAK
tr|A0A8S0RWL6|A0A8S0RWL6_OLEEU	tr|A0A8S0RWL6|A0A8S0RWL6_OLEEU	1	1	1	tr|A0A8S0RWL6|A0A8S0RWL6_OLEEU Protein POLAR LOCALIZATION DURING ASYMMETRIC DIVISION AND REDISTRIBUTION OS=Olea europaea subsp. europaea OX=158383 GN=OLEA9_A044306 PE=4 SV=1	1	1	1	1	0	1	0	0	1	0	0	1	0	1.8	1.8	1.8	74.46	665	665	7							1	0.014553	1.5024	0	1.8	0	2770200	0	2770200	0	0	0	0	0	1	0	1	HCSFRSVLGKNK
tr|A0A8S0ULV1|A0A8S0ULV1_OLEEU;tr|A0A8S0TG82|A0A8S0TG82_OLEEU;tr|A0A8S0RWW1|A0A8S0RWW1_OLEEU	tr|A0A8S0ULV1|A0A8S0ULV1_OLEEU;tr|A0A8S0TG82|A0A8S0TG82_OLEEU;tr|A0A8S0RWW1|A0A8S0RWW1_OLEEU	1;1;1	1;1;1	1;1;1	tr|A0A8S0ULV1|A0A8S0ULV1_OLEEU Uncharacterized protein LOC111372415 OS=Olea europaea subsp. europaea OX=158383 GN=OLEA9_A010937 PE=4 SV=1;tr|A0A8S0TG82|A0A8S0TG82_OLEEU Uncharacterized protein LOC111372415 OS=Olea europaea subsp. europaea OX=158383 GN=OLEA	3	1	1	1	1	0	0	1	0	0	1	0	0	6.5	6.5	6.5	19.487	185	185;185;211	1	1							0.008046	1.5024	6.5	0	0	2755200	2755200	0	0	0	0	0	1	0	0	1	PIPSATKTVGSK
tr|A0A8S0RXG4|A0A8S0RXG4_OLEEU	tr|A0A8S0RXG4|A0A8S0RXG4_OLEEU	1	1	1	tr|A0A8S0RXG4|A0A8S0RXG4_OLEEU Pentatricopeptide repeat-containing At1g79540 OS=Olea europaea subsp. europaea OX=158383 GN=OLEA9_A030505 PE=4 SV=1	1	1	1	1	1	0	0	1	0	0	1	0	0	1.2	1.2	1.2	92.534	813	813	6						1		0.011986	1.5024	1.2	0	0	556830	556830	0	0	0	0	0	0	0	0	0	ISEAEQLFWK
tr|A0A8S0RYN2|A0A8S0RYN2_OLEEU	tr|A0A8S0RYN2|A0A8S0RYN2_OLEEU	1	1	1	tr|A0A8S0RYN2|A0A8S0RYN2_OLEEU Malectin domain-containing protein OS=Olea europaea subsp. europaea OX=158383 GN=OLEA9_A077080 PE=4 SV=1	1	1	1	1	1	0	0	1	0	0	1	0	0	5.5	5.5	5.5	41.265	366	366	1	1							0.007269	1.5024	5.5	0	0	4588800	4588800	0	0	0	0	0	1	0	0	1	AVANTQCQWHHIKERVNLLR
tr|A0A8S0RYW4|A0A8S0RYW4_OLEEU	tr|A0A8S0RYW4|A0A8S0RYW4_OLEEU	1	1	1	tr|A0A8S0RYW4|A0A8S0RYW4_OLEEU G2 mitotic-specific cyclin-2 OS=Olea europaea subsp. europaea OX=158383 GN=OLEA9_A105941 PE=3 SV=1	1	1	1	1	0	1	1	0	1	1	0	1	1	2.7	2.7	2.7	49.868	440	440	6.33						2	1	0.0072614	1.5024	0	2.7	2.7	35578000	0	3625100	31953000	0	0	0	0	1	17	18	AVLTEKNAISNK
tr|A0A8S0U5N2|A0A8S0U5N2_OLEEU;tr|A0A8S0RZC0|A0A8S0RZC0_OLEEU	tr|A0A8S0U5N2|A0A8S0U5N2_OLEEU;tr|A0A8S0RZC0|A0A8S0RZC0_OLEEU	1;1	1;1	1;1	tr|A0A8S0U5N2|A0A8S0U5N2_OLEEU TITAN-like protein OS=Olea europaea subsp. europaea OX=158383 GN=OLEA9_A050962 PE=4 SV=1;tr|A0A8S0RZC0|A0A8S0RZC0_OLEEU TITAN-like protein OS=Olea europaea subsp. europaea OX=158383 GN=OLEA9_A008504 PE=4 SV=1	2	1	1	1	1	0	0	1	0	0	1	0	0	6.5	6.5	6.5	18.291	155	155;414	6						1		0.0072539	1.5024	6.5	0	0	129170	129170	0	0	0	0	0	0	0	0	0	PNPNNNKNAK
tr|A0A8S0UNL0|A0A8S0UNL0_OLEEU;tr|A0A8S0TDW3|A0A8S0TDW3_OLEEU;tr|A0A8S0T3M5|A0A8S0T3M5_OLEEU;tr|A0A8S0S199|A0A8S0S199_OLEEU;tr|A0A8S0T0U6|A0A8S0T0U6_OLEEU	tr|A0A8S0UNL0|A0A8S0UNL0_OLEEU;tr|A0A8S0TDW3|A0A8S0TDW3_OLEEU;tr|A0A8S0T3M5|A0A8S0T3M5_OLEEU;tr|A0A8S0S199|A0A8S0S199_OLEEU;tr|A0A8S0T0U6|A0A8S0T0U6_OLEEU	1;1;1;1;1	1;1;1;1;1	1;1;1;1;1	tr|A0A8S0UNL0|A0A8S0UNL0_OLEEU 3-oxo-5-beta-steroid 4-dehydrogenase OS=Olea europaea subsp. europaea OX=158383 GN=OLEA9_A082386 PE=4 SV=1;tr|A0A8S0TDW3|A0A8S0TDW3_OLEEU 3-oxo-5-beta-steroid 4-dehydrogenase OS=Olea europaea subsp. europaea OX=158383 GN=OLEA	5	1	1	1	1	0	0	1	0	0	1	0	0	3.1	3.1	3.1	44.431	389	389;389;389;389;398	3			1					0.0072464	1.5024	3.1	0	0	41332000	41332000	0	0	0	0	0	2	0	0	2	SWWWAGAIGAAK
tr|A0A8S0S3S2|A0A8S0S3S2_OLEEU	tr|A0A8S0S3S2|A0A8S0S3S2_OLEEU	1	1	1	tr|A0A8S0S3S2|A0A8S0S3S2_OLEEU U-box domain-containing protein 33 OS=Olea europaea subsp. europaea OX=158383 GN=OLEA9_A059629 PE=4 SV=1	1	1	1	1	1	0	0	1	0	0	1	0	0	2.3	2.3	2.3	59.105	520	520	3			1					0.0072389	1.5024	2.3	0	0	3821800	3821800	0	0	0	0	0	1	0	0	1	SYSRGKETTLQK
tr|A0A8S0S3U6|A0A8S0S3U6_OLEEU	tr|A0A8S0S3U6|A0A8S0S3U6_OLEEU	1	1	1	tr|A0A8S0S3U6|A0A8S0S3U6_OLEEU Ethylene-responsive transcription factor 2 OS=Olea europaea subsp. europaea OX=158383 GN=OLEA9_A108452 PE=4 SV=1	1	1	1	1	1	0	0	1	0	0	1	0	0	4.1	4.1	4.1	27.18	246	246	6						1		0.012007	1.5024	4.1	0	0	90571	90571	0	0	0	0	0	0	0	0	0	VGSNEPDPVR
tr|A0A8S0S406|A0A8S0S406_OLEEU	tr|A0A8S0S406|A0A8S0S406_OLEEU	1	1	1	tr|A0A8S0S406|A0A8S0S406_OLEEU Uncharacterized protein OS=Olea europaea subsp. europaea OX=158383 GN=OLEA9_A112956 PE=4 SV=1	1	1	1	1	0	0	1	0	0	1	0	0	1	2.3	2.3	2.3	56.191	511	511	6						1		0.0072165	1.5024	0	0	2.3	482970	0	0	482970	0	0	0	0	0	1	1	LSTTLDDKKSMR
tr|A0A8S0S4R4|A0A8S0S4R4_OLEEU	tr|A0A8S0S4R4|A0A8S0S4R4_OLEEU	1	1	1	tr|A0A8S0S4R4|A0A8S0S4R4_OLEEU Two pore calcium channel 1B OS=Olea europaea subsp. europaea OX=158383 GN=OLEA9_A106172 PE=3 SV=1	1	1	1	1	0	0	1	0	0	1	0	0	1	1.6	1.6	1.6	86.32	743	743	6						1		0.0071648	1.5024	0	0	1.6	1439700	0	0	1439700	0	0	0	0	0	1	1	IVFFILNIRDLR
tr|A0A8S0S590|A0A8S0S590_OLEEU	tr|A0A8S0S590|A0A8S0S590_OLEEU	1	1	1	tr|A0A8S0S590|A0A8S0S590_OLEEU Calcium-transporting ATPase OS=Olea europaea subsp. europaea OX=158383 GN=OLEA9_A106062 PE=3 SV=1	1	1	1	1	0	0	1	0	0	1	0	0	1	1.1	1.1	1.1	119.04	1085	1085	6						1		0.0072091	1.5024	0	0	1.1	15398000	0	0	15398000	0	0	0	0	0	1	1	GVADKVKSNLEK
tr|A0A8S0S5D3|A0A8S0S5D3_OLEEU	tr|A0A8S0S5D3|A0A8S0S5D3_OLEEU	1	1	1	tr|A0A8S0S5D3|A0A8S0S5D3_OLEEU Cellulose synthase E1 OS=Olea europaea subsp. europaea OX=158383 GN=OLEA9_A106313 PE=4 SV=1	1	1	1	1	1	0	0	1	0	0	1	0	0	1.6	1.6	1.6	84.381	735	735	3			1					0.0072016	1.5024	1.6	0	0	2568800	2568800	0	0	0	0	0	2	0	0	2	WNCVYRQTFKNR
tr|A0A8S0S6V9|A0A8S0S6V9_OLEEU	tr|A0A8S0S6V9|A0A8S0S6V9_OLEEU	1	1	1	tr|A0A8S0S6V9|A0A8S0S6V9_OLEEU NF-kappa-B-activating protein C-terminal domain-containing protein OS=Olea europaea subsp. europaea OX=158383 GN=OLEA9_A069536 PE=3 SV=1	1	1	1	1	0	0	1	0	0	1	0	0	1	3	3	3	45.481	399	399	6						1		0.0071942	1.5024	0	0	3	892640	0	0	892640	0	0	0	0	0	1	1	KKLTLDNEPVIR
tr|A0A8S0S8N1|A0A8S0S8N1_OLEEU	tr|A0A8S0S8N1|A0A8S0S8N1_OLEEU	1	1	1	tr|A0A8S0S8N1|A0A8S0S8N1_OLEEU Uncharacterized protein OS=Olea europaea subsp. europaea OX=158383 GN=OLEA9_A085137 PE=4 SV=1	1	1	1	1	1	0	0	1	0	0	1	0	0	2.7	2.7	2.7	29.087	260	260	7							1	0.0071869	1.5024	2.7	0	0	0	0	0	0	0	0	0	1	0	0	1	LLKLKLK
tr|A0A8S0SAR3|A0A8S0SAR3_OLEEU;tr|A0A8S0SC02|A0A8S0SC02_OLEEU	tr|A0A8S0SAR3|A0A8S0SAR3_OLEEU;tr|A0A8S0SC02|A0A8S0SC02_OLEEU	1;1	1;1	1;1	tr|A0A8S0SAR3|A0A8S0SAR3_OLEEU Protease Do-like 9 OS=Olea europaea subsp. europaea OX=158383 GN=OLEA9_A033653 PE=3 SV=1;tr|A0A8S0SC02|A0A8S0SC02_OLEEU Protease Do-like 9 OS=Olea europaea subsp. europaea OX=158383 GN=OLEA9_A033653 PE=3 SV=1	2	1	1	1	1	0	0	1	0	0	1	0	0	2.1	2.1	2.1	51.503	472	472;571	6						1		0.0071795	1.5024	2.1	0	0	722280	722280	0	0	0	0	0	0	0	0	0	FNIKLGSHRR
tr|A0A8S0SCN1|A0A8S0SCN1_OLEEU	tr|A0A8S0SCN1|A0A8S0SCN1_OLEEU	1	1	1	tr|A0A8S0SCN1|A0A8S0SCN1_OLEEU Histidine kinase CKI1-like OS=Olea europaea subsp. europaea OX=158383 GN=OLEA9_A063203 PE=4 SV=1	1	1	1	1	0	0	1	0	0	1	0	0	1	2.8	2.8	2.8	47.928	430	430	6						1		0.0071721	1.5024	0	0	2.8	1536100	0	0	1536100	0	0	0	0	0	1	1	NFSHVRGRGIPK
tr|A0A8S0SD18|A0A8S0SD18_OLEEU	tr|A0A8S0SD18|A0A8S0SD18_OLEEU	1	1	1	tr|A0A8S0SD18|A0A8S0SD18_OLEEU PsbQ 3, chloroplastic OS=Olea europaea subsp. europaea OX=158383 GN=OLEA9_A110540 PE=3 SV=1	1	1	1	1	1	0	0	1	0	0	1	0	0	6.9	6.9	6.9	20.177	175	175	3			1					0.0072765	1.5024	6.9	0	0	6828000	6828000	0	0	0	0	0	1	0	0	1	LDYAARDEDRTR
tr|A0A8S0SF71|A0A8S0SF71_OLEEU	tr|A0A8S0SF71|A0A8S0SF71_OLEEU	1	1	1	tr|A0A8S0SF71|A0A8S0SF71_OLEEU Uncharacterized protein OS=Olea europaea subsp. europaea OX=158383 GN=OLEA9_A095877 PE=4 SV=1	1	1	1	1	0	0	1	0	0	1	0	0	1	17.9	17.9	17.9	7.29	67	67	6						1		0.0072239	1.5024	0	0	17.9	442250	0	0	442250	0	0	0	0	0	1	1	PECHRCSGSGTR
tr|A0A8S0SGX3|A0A8S0SGX3_OLEEU	tr|A0A8S0SGX3|A0A8S0SGX3_OLEEU	1	1	1	tr|A0A8S0SGX3|A0A8S0SGX3_OLEEU peptidylprolyl isomerase OS=Olea europaea subsp. europaea OX=158383 GN=OLEA9_A027445 PE=4 SV=1	1	1	1	1	1	1	0	1	1	0	1	1	0	1.1	1.1	1.1	71.135	633	633	6.29			1			1	5	0.0072841	1.5024	1.1	1.1	0	0	0	0	0	0	0	0	6	1	0	7	SSESTAK
tr|A0A8S0SKB4|A0A8S0SKB4_OLEEU;tr|A0A8S0VK16|A0A8S0VK16_OLEEU	tr|A0A8S0SKB4|A0A8S0SKB4_OLEEU;tr|A0A8S0VK16|A0A8S0VK16_OLEEU	1;1	1;1	1;1	tr|A0A8S0SKB4|A0A8S0SKB4_OLEEU Uncharacterized protein OS=Olea europaea subsp. europaea OX=158383 GN=OLEA9_A112628 PE=4 SV=1;tr|A0A8S0VK16|A0A8S0VK16_OLEEU Uncharacterized protein OS=Olea europaea subsp. europaea OX=158383 GN=OLEA9_A016128 PE=4 SV=1	2	1	1	1	0	0	1	0	0	1	0	0	1	3.1	3.1	3.1	25.127	228	228;422	4				2				0.0073607	1.5024	0	0	3.1	0	0	0	0	0	0	0	0	0	2	2	VRVVKPR
tr|A0A8S0SNA4|A0A8S0SNA4_OLEEU;tr|A0A8S0SQ63|A0A8S0SQ63_OLEEU	tr|A0A8S0SNA4|A0A8S0SNA4_OLEEU;tr|A0A8S0SQ63|A0A8S0SQ63_OLEEU	1;1	1;1	1;1	tr|A0A8S0SNA4|A0A8S0SNA4_OLEEU Zinc finger 511 OS=Olea europaea subsp. europaea OX=158383 GN=OLEA9_A057401 PE=4 SV=1;tr|A0A8S0SQ63|A0A8S0SQ63_OLEEU Zinc finger 511 OS=Olea europaea subsp. europaea OX=158383 GN=OLEA9_A057401 PE=4 SV=1	2	1	1	1	0	1	0	0	1	0	0	1	0	3.6	3.6	3.6	22.082	195	195;254	3			1					0.0074074	1.5024	0	3.6	0	0	0	0	0	0	0	0	0	1	0	1	AVQRGRR
tr|A0A8S0SQY4|A0A8S0SQY4_OLEEU	tr|A0A8S0SQY4|A0A8S0SQY4_OLEEU	1	1	1	tr|A0A8S0SQY4|A0A8S0SQY4_OLEEU Uncharacterized protein OS=Olea europaea subsp. europaea OX=158383 GN=OLEA9_A013428 PE=4 SV=1	1	1	1	1	1	0	1	1	0	1	1	0	1	7.3	7.3	7.3	16.648	164	164	4			2			1		0.0073996	1.5024	7.3	0	0	3710200	2309300	0	1400900	0	0	0	8	0	1	9	KVESAIEEVVSR
tr|A0A8S0SXK4|A0A8S0SXK4_OLEEU	tr|A0A8S0SXK4|A0A8S0SXK4_OLEEU	1	1	1	tr|A0A8S0SXK4|A0A8S0SXK4_OLEEU Uncharacterized protein OS=Olea europaea subsp. europaea OX=158383 GN=OLEA9_A018287 PE=4 SV=1	1	1	1	1	0	1	0	0	1	0	0	1	0	4.2	4.2	4.2	31.772	285	285	7							1	0.0073918	1.5024	0	4.2	0	4780000	0	4780000	0	0	0	0	0	1	0	1	DAMPEERARTLR
tr|A0A8S0SZ75|A0A8S0SZ75_OLEEU;tr|A0A8S0T0N8|A0A8S0T0N8_OLEEU	tr|A0A8S0SZ75|A0A8S0SZ75_OLEEU;tr|A0A8S0T0N8|A0A8S0T0N8_OLEEU	1;1	1;1	1;1	tr|A0A8S0SZ75|A0A8S0SZ75_OLEEU Molecular chaperone (Superfamily) OS=Olea europaea subsp. europaea OX=158383 GN=OLEA9_A004755 PE=4 SV=1;tr|A0A8S0T0N8|A0A8S0T0N8_OLEEU Molecular chaperone (Superfamily) OS=Olea europaea subsp. europaea OX=158383 GN=OLEA9_A004	2	1	1	1	0	1	0	0	1	0	0	1	0	1.3	1.3	1.3	60.502	524	524;551	3			1					0.007384	1.5024	0	1.3	0	0	0	0	0	0	0	0	0	1	0	1	VGIFLER
tr|A0A8S0T3H9|A0A8S0T3H9_OLEEU	tr|A0A8S0T3H9|A0A8S0T3H9_OLEEU	1	1	1	tr|A0A8S0T3H9|A0A8S0T3H9_OLEEU FHA domain-containing At4g14490-like OS=Olea europaea subsp. europaea OX=158383 GN=OLEA9_A104588 PE=4 SV=1	1	1	1	1	1	0	0	1	0	0	1	0	0	1.5	1.5	1.5	52.624	482	482	6.5						1	1	0.0073762	1.5024	1.5	0	0	0	0	0	0	0	0	0	2	0	0	2	VSVSLRR
tr|A0A8S0T6B6|A0A8S0T6B6_OLEEU	tr|A0A8S0T6B6|A0A8S0T6B6_OLEEU	1	1	1	tr|A0A8S0T6B6|A0A8S0T6B6_OLEEU mannan endo-1,4-beta-mannosidase OS=Olea europaea subsp. europaea OX=158383 GN=OLEA9_A090637 PE=3 SV=1	1	1	1	1	0	0	1	0	0	1	0	0	1	1.6	1.6	1.6	48.632	427	427	4				1				0.0073684	1.5024	0	0	1.6	0	0	0	0	0	0	0	0	0	1	1	KIFARMR
tr|A0A8S0T825|A0A8S0T825_OLEEU	tr|A0A8S0T825|A0A8S0T825_OLEEU	1	1	1	tr|A0A8S0T825|A0A8S0T825_OLEEU Haloacid dehalogenase-like hydrolase domain-containing At3g48420 OS=Olea europaea subsp. europaea OX=158383 GN=OLEA9_A074912 PE=4 SV=1	1	1	1	1	0	0	1	0	0	1	0	0	1	1.9	1.9	1.9	41.245	375	375	4				1				0.0073529	1.5024	0	0	1.9	0	0	0	0	0	0	0	0	0	1	1	YAIDFGR
tr|A0A8S0TAK8|A0A8S0TAK8_OLEEU;tr|A0A8S0TAA8|A0A8S0TAA8_OLEEU	tr|A0A8S0TAK8|A0A8S0TAK8_OLEEU;tr|A0A8S0TAA8|A0A8S0TAA8_OLEEU	1;1	1;1	1;1	tr|A0A8S0TAK8|A0A8S0TAK8_OLEEU Heavy metal-associated isoprenylated plant 20-like OS=Olea europaea subsp. europaea OX=158383 GN=OLEA9_A088505 PE=4 SV=1;tr|A0A8S0TAA8|A0A8S0TAA8_OLEEU Heavy metal-associated isoprenylated plant 26 OS=Olea europaea subsp. eur	2	1	1	1	1	0	0	1	0	0	1	0	0	5.7	5.7	5.7	20.307	176	176;197	6						1		0.0072993	1.5024	5.7	0	0	185790	185790	0	0	0	0	0	0	0	0	0	VTVTGSVEQK
tr|A0A8S0TES3|A0A8S0TES3_OLEEU;tr|A0A8S0TBB0|A0A8S0TBB0_OLEEU	tr|A0A8S0TES3|A0A8S0TES3_OLEEU;tr|A0A8S0TBB0|A0A8S0TBB0_OLEEU	1;1	1;1	1;1	tr|A0A8S0TES3|A0A8S0TES3_OLEEU Uncharacterized protein OS=Olea europaea subsp. europaea OX=158383 GN=OLEA9_A011339 PE=4 SV=1;tr|A0A8S0TBB0|A0A8S0TBB0_OLEEU Uncharacterized protein OS=Olea europaea subsp. europaea OX=158383 GN=OLEA9_A011339 PE=4 SV=1	2	1	1	1	0	1	0	0	1	0	0	1	0	2.2	2.2	2.2	58.75	547	547;552	7							1	0.0073452	1.5024	0	2.2	0	5322900	0	5322900	0	0	0	0	0	2	0	2	TLARQNLSSVSR
tr|A0A8S0TGV5|A0A8S0TGV5_OLEEU	tr|A0A8S0TGV5|A0A8S0TGV5_OLEEU	1	1	1	tr|A0A8S0TGV5|A0A8S0TGV5_OLEEU RING-type E3 ubiquitin transferase OS=Olea europaea subsp. europaea OX=158383 GN=OLEA9_A109923 PE=4 SV=1	1	1	1	1	0	1	0	0	1	0	0	1	0	1.2	1.2	1.2	113.26	1006	1006	7							4	0.0073375	1.5024	0	1.2	0	7885400	0	7885400	0	0	0	0	0	14	0	14	TLHQSIEEWRNR
tr|A0A8S0TJE8|A0A8S0TJE8_OLEEU	tr|A0A8S0TJE8|A0A8S0TJE8_OLEEU	1	1	1	tr|A0A8S0TJE8|A0A8S0TJE8_OLEEU S-protein homolog OS=Olea europaea subsp. europaea OX=158383 GN=OLEA9_A107916 PE=3 SV=1	1	1	1	1	1	0	0	1	0	0	1	0	0	8.6	8.6	8.6	16.689	140	140	3			1					0.0073298	1.5024	8.6	0	0	1188100	1188100	0	0	0	0	0	1	0	0	1	CEKYRQCFWLVK
tr|A0A8S0TK01|A0A8S0TK01_OLEEU	tr|A0A8S0TK01|A0A8S0TK01_OLEEU	1	1	1	tr|A0A8S0TK01|A0A8S0TK01_OLEEU DNA mismatch repair protein OS=Olea europaea subsp. europaea OX=158383 GN=OLEA9_A029260 PE=3 SV=1	1	1	1	1	1	0	0	1	0	0	1	0	0	0.9	0.9	0.9	145.05	1306	1306	3			1					0.0073222	1.5024	0.9	0	0	56151000	56151000	0	0	0	0	0	1	0	0	1	KGFFRYWTPLIK
tr|A0A8S0TTF7|A0A8S0TTF7_OLEEU	tr|A0A8S0TTF7|A0A8S0TTF7_OLEEU	1	1	1	tr|A0A8S0TTF7|A0A8S0TTF7_OLEEU Histone-lysine N-methyltransferase family member SUVH9-like OS=Olea europaea subsp. europaea OX=158383 GN=OLEA9_A110562 PE=4 SV=1	1	1	1	1	0	1	0	0	1	0	0	1	0	2	2	2	66.87	594	594	7							1	0.0073145	1.5024	0	2	0	4935000	0	4935000	0	0	0	0	0	1	0	1	SMQYGVELRVIR
tr|A0A8S0U0F2|A0A8S0U0F2_OLEEU	tr|A0A8S0U0F2|A0A8S0U0F2_OLEEU	1	1	1	tr|A0A8S0U0F2|A0A8S0U0F2_OLEEU Transposon Tf2-1 polyprotein OS=Olea europaea subsp. europaea OX=158383 GN=OLEA9_A003317 PE=4 SV=1	1	1	1	1	1	0	0	1	0	0	1	0	0	8.3	8.3	8.3	16.556	144	144	3			1					0.0073069	1.5024	8.3	0	0	2129700	2129700	0	0	0	0	0	2	0	0	2	IDFPYFSGEGPR
tr|A0A8S0U1X6|A0A8S0U1X6_OLEEU	tr|A0A8S0U1X6|A0A8S0U1X6_OLEEU	1	1	1	tr|A0A8S0U1X6|A0A8S0U1X6_OLEEU Uncharacterized protein OS=Olea europaea subsp. europaea OX=158383 GN=OLEA9_A088385 PE=4 SV=1	1	1	1	1	0	0	1	0	0	1	0	0	1	7.5	7.5	7.5	18.404	161	161	6						1		0.0072917	1.5024	0	0	7.5	10686000	0	0	10686000	0	0	0	0	0	2	2	MNLIVRLQGEIR
tr|A0A8S0UBF7|A0A8S0UBF7_OLEEU;tr|A0A8S0U9K9|A0A8S0U9K9_OLEEU;tr|A0A8S0U6X5|A0A8S0U6X5_OLEEU	tr|A0A8S0UBF7|A0A8S0UBF7_OLEEU;tr|A0A8S0U9K9|A0A8S0U9K9_OLEEU;tr|A0A8S0U6X5|A0A8S0U6X5_OLEEU	1;1;1	1;1;1	1;1;1	tr|A0A8S0UBF7|A0A8S0UBF7_OLEEU Late blight resistance homolog R1A-3 OS=Olea europaea subsp. europaea OX=158383 GN=OLEA9_A059195 PE=4 SV=1;tr|A0A8S0U9K9|A0A8S0U9K9_OLEEU Late blight resistance homolog R1A-3 OS=Olea europaea subsp. europaea OX=158383 GN=OLEA	3	1	1	1	1	0	0	1	0	0	1	0	0	1.3	1.3	1.3	107.52	934	934;1129;1253	3			1					0.0071502	1.5024	1.3	0	0	1448400	1448400	0	0	0	0	0	1	0	0	1	YDLETYLPDELK
tr|A0A8S0U756|A0A8S0U756_OLEEU	tr|A0A8S0U756|A0A8S0U756_OLEEU	1	1	1	tr|A0A8S0U756|A0A8S0U756_OLEEU Pectinesterase OS=Olea europaea subsp. europaea OX=158383 GN=OLEA9_A001311 PE=4 SV=1	1	1	1	1	1	0	0	1	0	0	1	0	0	3.2	3.2	3.2	41.688	379	379	3			1					0.0070281	1.5024	3.2	0	0	673750	673750	0	0	0	0	0	1	0	0	1	TVLCHSKGIKPR
tr|A0A8S0U8E8|A0A8S0U8E8_OLEEU	tr|A0A8S0U8E8|A0A8S0U8E8_OLEEU	1	1	1	tr|A0A8S0U8E8|A0A8S0U8E8_OLEEU Probable WRKY transcription factor 40 OS=Olea europaea subsp. europaea OX=158383 GN=OLEA9_A062775 PE=4 SV=1	1	1	1	1	1	0	0	1	0	0	1	0	0	3.2	3.2	3.2	34.707	312	312	6						1		0.0071429	1.5024	3.2	0	0	294170	294170	0	0	0	0	0	0	0	0	0	ILDEAPLLRK
tr|A0A8S0UB41|A0A8S0UB41_OLEEU	tr|A0A8S0UB41|A0A8S0UB41_OLEEU	1	1	1	tr|A0A8S0UB41|A0A8S0UB41_OLEEU TVP38 TMEM64 family membrane slr0305-like OS=Olea europaea subsp. europaea OX=158383 GN=OLEA9_A015780 PE=4 SV=1	1	1	1	1	1	0	0	1	0	0	1	0	0	2.1	2.1	2.1	35.301	331	331	6						1		0.007007	1.5024	2.1	0	0	0	0	0	0	0	0	0	1	0	0	1	LAKDAIK
tr|A0A8S0UFD8|A0A8S0UFD8_OLEEU	tr|A0A8S0UFD8|A0A8S0UFD8_OLEEU	1	1	1	tr|A0A8S0UFD8|A0A8S0UFD8_OLEEU Copal-8-ol diphosphate hydratase OS=Olea europaea subsp. europaea OX=158383 GN=OLEA9_A018657 PE=4 SV=1	1	1	1	1	0	1	1	0	1	1	0	1	1	3.5	3.5	3.5	40.272	347	347	6.5						1	1	0.007	1.5024	0	3.5	3.5	19023000	0	3625100	15398000	0	0	0	0	1	1	2	LINLSTANNSIK
tr|A0A8S0UM47|A0A8S0UM47_OLEEU	tr|A0A8S0UM47|A0A8S0UM47_OLEEU	1	1	1	tr|A0A8S0UM47|A0A8S0UM47_OLEEU NEN1-like OS=Olea europaea subsp. europaea OX=158383 GN=OLEA9_A052887 PE=4 SV=1	1	1	1	1	1	0	1	1	0	1	1	0	1	9.2	9.2	9.2	19.351	174	174	3			2					0.006993	1.5024	9.2	0	9.2	978590	670950	0	307640	0	0	0	0	0	0	0	WWMTDDSSCCPHIYCR
tr|A0A8S0UNM8|A0A8S0UNM8_OLEEU	tr|A0A8S0UNM8|A0A8S0UNM8_OLEEU	1	1	1	tr|A0A8S0UNM8|A0A8S0UNM8_OLEEU Spatacsin C-terminal domain-containing protein OS=Olea europaea subsp. europaea OX=158383 GN=OLEA9_A116986 PE=4 SV=1	1	1	1	1	0	1	0	0	1	0	0	1	0	0.4	0.4	0.4	374.42	3356	3356	7							1	0.006986	1.5024	0	0.4	0	1838000	0	1838000	0	0	0	0	0	1	0	1	QLSPKDNAFYSK
tr|A0A8S0VGQ5|A0A8S0VGQ5_OLEEU;tr|A0A8S0UUM5|A0A8S0UUM5_OLEEU	tr|A0A8S0VGQ5|A0A8S0VGQ5_OLEEU;tr|A0A8S0UUM5|A0A8S0UUM5_OLEEU	1;1	1;1	1;1	tr|A0A8S0VGQ5|A0A8S0VGQ5_OLEEU Polygalacturonase At1g48100 OS=Olea europaea subsp. europaea OX=158383 GN=OLEA9_A092428 PE=3 SV=1;tr|A0A8S0UUM5|A0A8S0UUM5_OLEEU Polygalacturonase At1g48100 OS=Olea europaea subsp. europaea OX=158383 GN=OLEA9_A081141 PE=3 SV=	2	1	1	1	0	0	1	0	0	1	0	0	1	2.8	2.8	2.8	47.192	433	433;433	6						1		0.0069791	1.5024	0	0	2.8	3685900	0	0	3685900	0	0	0	0	0	2	2	IKTWQGGLGSVK
tr|A0A8S0UV01|A0A8S0UV01_OLEEU	tr|A0A8S0UV01|A0A8S0UV01_OLEEU	1	1	1	tr|A0A8S0UV01|A0A8S0UV01_OLEEU Glycerophosphocholine acyltransferase 1 OS=Olea europaea subsp. europaea OX=158383 GN=OLEA9_A030932 PE=3 SV=1	1	1	1	1	1	0	0	1	0	0	1	0	0	2.6	2.6	2.6	45.435	384	384	6						1		0.0069721	1.5024	2.6	0	0	196230	196230	0	0	0	0	0	0	0	0	0	IAKQAEEHER
tr|A0A8S0UXQ6|A0A8S0UXQ6_OLEEU;tr|A0A8S0UVY1|A0A8S0UVY1_OLEEU	tr|A0A8S0UXQ6|A0A8S0UXQ6_OLEEU;tr|A0A8S0UVY1|A0A8S0UVY1_OLEEU	1;1	1;1	1;1	tr|A0A8S0UXQ6|A0A8S0UXQ6_OLEEU Uncharacterized protein OS=Olea europaea subsp. europaea OX=158383 GN=OLEA9_A050927 PE=4 SV=1;tr|A0A8S0UVY1|A0A8S0UVY1_OLEEU Uncharacterized protein OS=Olea europaea subsp. europaea OX=158383 GN=OLEA9_A050927 PE=4 SV=1	2	1	1	1	1	0	0	1	0	0	1	0	0	0.9	0.9	0.9	154.99	1406	1406;1436	1	1							0.0069583	1.5024	0.9	0	0	745360	745360	0	0	0	0	0	1	0	0	1	AGLSGGTTLVER
tr|A0A8S0UX29|A0A8S0UX29_OLEEU	tr|A0A8S0UX29|A0A8S0UX29_OLEEU	1	1	1	tr|A0A8S0UX29|A0A8S0UX29_OLEEU Protein ABIL2-like OS=Olea europaea subsp. europaea OX=158383 GN=OLEA9_A093483 PE=3 SV=1	1	1	1	1	1	0	0	1	0	0	1	0	0	5.4	5.4	5.4	36.069	317	317	3			1					0.0069102	1.5024	5.4	0	0	500140	500140	0	0	0	0	0	0	0	0	0	NCISCSGEWDDLHQPKR
tr|A0A8S0V294|A0A8S0V294_OLEEU	tr|A0A8S0V294|A0A8S0V294_OLEEU	1	1	1	tr|A0A8S0V294|A0A8S0V294_OLEEU Uncharacterized protein OS=Olea europaea subsp. europaea OX=158383 GN=OLEA9_A073406 PE=4 SV=1	1	1	1	1	1	0	0	1	0	0	1	0	0	1.1	1.1	1.1	130.04	1115	1115	3			1					0.0069513	1.5024	1.1	0	0	2571900	2571900	0	0	0	0	0	1	0	0	1	ELDRLKESSTCR
tr|A0A8S0V552|A0A8S0V552_OLEEU	tr|A0A8S0V552|A0A8S0V552_OLEEU	1	1	1	tr|A0A8S0V552|A0A8S0V552_OLEEU Synaptotagmin-5-like OS=Olea europaea subsp. europaea OX=158383 GN=OLEA9_A049174 PE=3 SV=1	1	1	1	1	1	0	0	1	0	0	1	0	0	3.1	3.1	3.1	43.89	391	391	3			5					0.0069444	1.5024	3.1	0	0	2674700	2674700	0	0	0	0	0	7	0	0	7	FVFFMCINRAYG
tr|A0A8S0VFE0|A0A8S0VFE0_OLEEU;tr|A0A8S0V8A8|A0A8S0V8A8_OLEEU;tr|A0A8S0VDY3|A0A8S0VDY3_OLEEU;tr|A0A8S0VD03|A0A8S0VD03_OLEEU;tr|A0A8S0VCS8|A0A8S0VCS8_OLEEU;tr|A0A8S0VFD3|A0A8S0VFD3_OLEEU	tr|A0A8S0VFE0|A0A8S0VFE0_OLEEU;tr|A0A8S0V8A8|A0A8S0V8A8_OLEEU;tr|A0A8S0VDY3|A0A8S0VDY3_OLEEU;tr|A0A8S0VD03|A0A8S0VD03_OLEEU;tr|A0A8S0VCS8|A0A8S0VCS8_OLEEU;tr|A0A8S0VFD3|A0A8S0VFD3_OLEEU	1;1;1;1;1;1	1;1;1;1;1;1	1;1;1;1;1;1	tr|A0A8S0VFE0|A0A8S0VFE0_OLEEU Elongation factor G-2, mitochondrial OS=Olea europaea subsp. europaea OX=158383 GN=OLEA9_A075323 PE=4 SV=1;tr|A0A8S0V8A8|A0A8S0V8A8_OLEEU Elongation factor G, mitochondrial OS=Olea europaea subsp. europaea OX=158383 GN=OLEA9_	6	1	1	1	1	0	0	1	0	0	1	0	0	2	2	2	67.521	610	610;654;724;756;756;759	3			1					0.0069376	1.5024	2	0	0	1026200	1026200	0	0	0	0	0	1	0	0	1	PRVNFRETITQR
tr|A0A8S0VER9|A0A8S0VER9_OLEEU;tr|A0A8S0VGY8|A0A8S0VGY8_OLEEU	tr|A0A8S0VER9|A0A8S0VER9_OLEEU;tr|A0A8S0VGY8|A0A8S0VGY8_OLEEU	1;1	1;1	1;1	tr|A0A8S0VER9|A0A8S0VER9_OLEEU NETWORKED 4A-like OS=Olea europaea subsp. europaea OX=158383 GN=OLEA9_A103252 PE=4 SV=1;tr|A0A8S0VGY8|A0A8S0VGY8_OLEEU NETWORKED 4A-like OS=Olea europaea subsp. europaea OX=158383 GN=OLEA9_A103252 PE=4 SV=1	2	1	1	1	1	0	0	1	0	0	1	0	0	1.7	1.7	1.7	69.326	599	599;609	6						1		0.0069307	1.5024	1.7	0	0	394330	394330	0	0	0	0	0	0	0	0	0	SLSEENKQLR
tr|A0A8S0VG32|A0A8S0VG32_OLEEU	tr|A0A8S0VG32|A0A8S0VG32_OLEEU	1	1	1	tr|A0A8S0VG32|A0A8S0VG32_OLEEU NAC domain-containing 86-like OS=Olea europaea subsp. europaea OX=158383 GN=OLEA9_A105365 PE=4 SV=1	1	1	1	1	1	0	0	1	0	0	1	0	0	2.9	2.9	2.9	38.543	339	339	6						2		0.0069238	1.5024	2.9	0	0	1670500	1670500	0	0	0	0	0	0	0	0	0	APTSLPPGFR
tr|A0A926CZW9|A0A926CZW9_9FIRM	tr|A0A926CZW9|A0A926CZW9_9FIRM	1	1	1	tr|A0A926CZW9|A0A926CZW9_9FIRM histidine kinase OS=Luoshenia tenuis OX=2763654 GN=H8699_07105 PE=4 SV=1	1	1	1	1	1	0	0	1	0	0	1	0	0	1.7	1.7	1.7	64.061	584	584	6						1		0.006917	1.5024	1.7	0	0	3687900	3687900	0	0	0	0	0	0	0	0	0	LAILMDELRR
tr|A0A926D0K9|A0A926D0K9_9FIRM	tr|A0A926D0K9|A0A926D0K9_9FIRM	1	1	1	tr|A0A926D0K9|A0A926D0K9_9FIRM DNA 3-5 helicase OS=Luoshenia tenuis OX=2763654 GN=H8699_07145 PE=3 SV=1	1	1	1	1	1	0	0	1	0	0	1	0	0	1.1	1.1	1.1	118.35	1088	1088	3			1					0.007014	1.5024	1.1	0	0	1032600	1032600	0	0	0	0	0	1	0	0	1	LVAAEEGFYRLR
tr|A0A926D5G9|A0A926D5G9_9FIRM	tr|A0A926D5G9|A0A926D5G9_9FIRM	1	1	1	tr|A0A926D5G9|A0A926D5G9_9FIRM Anti-sigma-W factor RsiW OS=Gehongia tenuis OX=2763655 GN=H8696_05175 PE=3 SV=1	1	1	1	1	1	0	0	1	0	0	1	0	0	2.4	2.4	2.4	47.041	423	423	6						1		0.0069652	1.5024	2.4	0	0	242170	242170	0	0	0	0	0	0	0	0	0	MNTVNCEDYR
tr|A0A926DGB5|A0A926DGB5_9FIRM	tr|A0A926DGB5|A0A926DGB5_9FIRM	1	1	1	tr|A0A926DGB5|A0A926DGB5_9FIRM Monogalactosyldiacylglycerol synthase OS=Guopingia tenuis OX=2763656 GN=H8693_01625 PE=3 SV=1	1	1	1	1	1	0	0	1	0	0	1	0	0	2.6	2.6	2.6	43.008	384	384	6						1		0.0070211	1.5024	2.6	0	0	987320	987320	0	0	0	0	0	0	0	0	0	ERLEAMRIAR
tr|A0A926DL77|A0A926DL77_9FIRM	tr|A0A926DL77|A0A926DL77_9FIRM	1	1	1	tr|A0A926DL77|A0A926DL77_9FIRM Stage 0 sporulation protein A homolog OS=Guopingia tenuis OX=2763656 GN=spo0A PE=4 SV=1	1	1	1	1	1	0	0	1	0	0	1	0	0	2.7	2.7	2.7	28.684	256	256	6						1		0.0070922	1.5024	2.7	0	0	0	0	0	0	0	0	0	1	0	0	1	VPVPAVK
tr|A0A926HQM2|A0A926HQM2_9FIRM	tr|A0A926HQM2|A0A926HQM2_9FIRM	1	1	1	tr|A0A926HQM2|A0A926HQM2_9FIRM DUF4097 family beta strand repeat protein OS=Gehongia tenuis OX=2763655 GN=H8696_08525 PE=4 SV=1	1	1	1	1	0	1	0	0	1	0	0	1	0	2.8	2.8	2.8	27.12	248	248	3			1					0.0071356	1.5024	0	2.8	0	0	0	0	0	0	0	0	0	1	0	1	WDGEGIK
tr|F7KK92|F7KK92_9FIRM;tr|A0A926HQV0|A0A926HQV0_9FIRM	tr|F7KK92|F7KK92_9FIRM;tr|A0A926HQV0|A0A926HQV0_9FIRM	1;1	1;1	1;1	tr|F7KK92|F7KK92_9FIRM Recombinase family protein OS=Lachnospiraceae bacterium 3_1_57FAA_CT1 OX=658086 GN=HMPREF0994_06271 PE=4 SV=1;tr|A0A926HQV0|A0A926HQV0_9FIRM Recombinase family protein OS=Gehongia tenuis OX=2763655 GN=H8696_07125 PE=4 SV=1	2	1	1	1	1	0	0	1	0	0	1	0	0	2	2	2	56.959	503	503;503	6						1		0.0071283	1.5024	2	0	0	127440	127440	0	0	0	0	0	0	0	0	0	LASYKTLTGR
tr|A0A942EE94|A0A942EE94_9FIRM	tr|A0A942EE94|A0A942EE94_9FIRM	1	1	1	tr|A0A942EE94|A0A942EE94_9FIRM 2-hydroxyacyl-CoA dehydratase OS=Dethiobacter sp OX=2093370 GN=KGZ54_01625 PE=3 SV=1	1	1	1	1	1	0	0	1	0	0	1	0	0	1.9	1.9	1.9	42.076	378	378	7							2	0.0071211	1.5024	1.9	0	0	0	0	0	0	0	0	0	2	0	0	2	VTSEKLR
tr|A0A942EIL8|A0A942EIL8_9FIRM	tr|A0A942EIL8|A0A942EIL8_9FIRM	1	1	1	tr|A0A942EIL8|A0A942EIL8_9FIRM Precorrin-6A reductase OS=Dethiobacter sp OX=2093370 GN=cobK PE=4 SV=1	1	1	1	1	0	1	0	0	1	0	0	1	0	4.7	4.7	4.7	26.901	254	254	7							1	0.0071138	1.5024	0	4.7	0	2582800	0	2582800	0	0	0	0	0	1	0	1	LQEFLLALPPGK
tr|A0A942EKV4|A0A942EKV4_9FIRM	tr|A0A942EKV4|A0A942EKV4_9FIRM	1	1	1	tr|A0A942EKV4|A0A942EKV4_9FIRM Adenine deaminase OS=Dethiobacter sp OX=2093370 GN=ade PE=3 SV=1	1	1	1	1	1	0	0	1	0	0	1	0	0	1.7	1.7	1.7	63.497	601	601	6						1		0.0071066	1.5024	1.7	0	0	546720	546720	0	0	0	0	0	0	0	0	0	VRSGMFVMLR
tr|A0A942EKZ4|A0A942EKZ4_9FIRM	tr|A0A942EKZ4|A0A942EKZ4_9FIRM	1	1	1	tr|A0A942EKZ4|A0A942EKZ4_9FIRM ABC transporter ATP-binding protein OS=Dethiobacter sp OX=2093370 GN=KGZ54_01245 PE=3 SV=1	1	1	1	1	1	0	0	1	0	0	1	0	0	3.8	3.8	3.8	34.169	312	312	1	1							0.0070994	1.5024	3.8	0	0	699020	699020	0	0	0	0	0	2	0	0	2	AIEAVYSSGTHR
tr|A0A942G8Q5|A0A942G8Q5_9FIRM	tr|A0A942G8Q5|A0A942G8Q5_9FIRM	1	1	1	tr|A0A942G8Q5|A0A942G8Q5_9FIRM PrpR N-terminal domain-containing protein (Fragment) OS=Dethiobacter sp OX=2093370 GN=KGZ32_04900 PE=4 SV=1	1	1	1	1	0	1	0	0	1	0	0	1	0	4.9	4.9	4.9	26.254	244	244	7							1	0.007085	1.5024	0	4.9	0	1500000	0	1500000	0	0	0	0	0	1	0	1	ARHLLAVQLEEK
tr|A0A942GBZ4|A0A942GBZ4_9FIRM	tr|A0A942GBZ4|A0A942GBZ4_9FIRM	1	1	1	tr|A0A942GBZ4|A0A942GBZ4_9FIRM MgtC/SapB family protein OS=Dethiobacter sp OX=2093370 GN=KGZ32_05065 PE=3 SV=1	1	1	1	1	1	0	0	1	0	0	1	0	0	4.1	4.1	4.1	25.944	241	241	6						1		0.0070352	1.5024	4.1	0	0	405810	405810	0	0	0	0	0	0	0	0	0	VISYWEVALR
tr|A0A942GD55|A0A942GD55_9FIRM	tr|A0A942GD55|A0A942GD55_9FIRM	1	1	1	tr|A0A942GD55|A0A942GD55_9FIRM GTPase HflX OS=Dethiobacter sp OX=2093370 GN=hflX PE=3 SV=1	1	1	1	1	1	0	0	1	0	0	1	0	0	2.8	2.8	2.8	48.109	426	426	3			1					0.0070779	1.5024	2.8	0	0	21468000	21468000	0	0	0	0	0	2	0	0	2	GPGETKLEADRR
tr|A0A942GF25|A0A942GF25_9FIRM	tr|A0A942GF25|A0A942GF25_9FIRM	1	1	1	tr|A0A942GF25|A0A942GF25_9FIRM Large ribosomal subunit protein bL9 OS=Dethiobacter sp OX=2093370 GN=rplI PE=3 SV=1	1	1	1	1	1	1	1	1	1	1	1	1	1	8.1	8.1	8.1	16.509	148	148	4.25	1		1			1	1	0.0070707	1.5024	8.1	8.1	8.1	49345000	16176000	13628000	19541000	0	0	0	22	8	2	32	VVLDKPIKNTGR
tr|A0A942GGU7|A0A942GGU7_9FIRM	tr|A0A942GGU7|A0A942GGU7_9FIRM	1	1	1	tr|A0A942GGU7|A0A942GGU7_9FIRM Glycosyltransferase OS=Dethiobacter sp OX=2093370 GN=KGZ57_04925 PE=4 SV=1	1	1	1	1	0	0	1	0	0	1	0	0	1	0.7	0.7	0.7	111.83	1000	1000	4				1				0.0070636	1.5024	0	0	0.7	0	0	0	0	0	0	0	0	0	1	1	WVKGFVK
tr|A0A942GP68|A0A942GP68_9FIRM	tr|A0A942GP68|A0A942GP68_9FIRM	1	1	1	tr|A0A942GP68|A0A942GP68_9FIRM Glycosyltransferase family 4 protein OS=Dethiobacter sp OX=2093370 GN=KGZ57_05025 PE=4 SV=1	1	1	1	1	1	0	0	1	0	0	1	0	0	5.1	5.1	5.1	37.337	331	331	3			1					0.0070565	1.5024	5.1	0	0	2926200	2926200	0	0	0	0	0	1	0	0	1	TIFFDLAMLSQNRIYLR
tr|A0A942GQE4|A0A942GQE4_9FIRM	tr|A0A942GQE4|A0A942GQE4_9FIRM	1	1	1	tr|A0A942GQE4|A0A942GQE4_9FIRM ATP-binding protein OS=Dethiobacter sp OX=2093370 GN=KGZ57_03475 PE=4 SV=1	1	1	1	1	0	1	0	0	1	0	0	1	0	1.7	1.7	1.7	47.082	409	409	3			1					0.0070493	1.5024	0	1.7	0	0	0	0	0	0	0	0	0	1	0	1	MMADETK
tr|A0A942GR10|A0A942GR10_9FIRM	tr|A0A942GR10|A0A942GR10_9FIRM	1	1	1	tr|A0A942GR10|A0A942GR10_9FIRM Stage II sporulation protein P OS=Dethiobacter sp OX=2093370 GN=KGZ57_11215 PE=4 SV=1	1	1	1	1	1	1	0	1	1	0	1	1	0	3.4	3.4	3.4	39.087	349	349	5			1				1	0.0070423	1.5024	3.4	3.4	0	1705300	1463100	242260	0	0	0	0	1	1	0	2	MAGKAFFYFHRK
tr|A0A942GRA4|A0A942GRA4_9FIRM	tr|A0A942GRA4|A0A942GRA4_9FIRM	1	1	1	tr|A0A942GRA4|A0A942GRA4_9FIRM Precorrin-8X methylmutase OS=Dethiobacter sp OX=2093370 GN=KGZ57_06930 PE=3 SV=1	1	1	1	1	1	0	0	1	0	0	1	0	0	5.8	5.8	5.8	22.325	208	208	3			1					0.0074153	1.5024	5.8	0	0	1878100	1878100	0	0	0	0	0	5	0	0	5	IEELSMAIIMER
tr|A0A942IIU7|A0A942IIU7_9FIRM	tr|A0A942IIU7|A0A942IIU7_9FIRM	1	1	1	tr|A0A942IIU7|A0A942IIU7_9FIRM Uncharacterized protein OS=Dethiobacter sp OX=2093370 GN=KGZ54_06085 PE=4 SV=1	1	1	1	1	0	0	1	0	0	1	0	0	1	8.5	8.5	8.5	16.484	142	142	6						1		0.0071575	1.5024	0	0	8.5	1379200	0	0	1379200	0	0	0	0	0	1	1	FLHFGLFENDGR
tr|A0A942JDN9|A0A942JDN9_9FIRM	tr|A0A942JDN9|A0A942JDN9_9FIRM	1	1	1	tr|A0A942JDN9|A0A942JDN9_9FIRM Aromatic ring hydroxylase OS=Dethiobacter sp OX=2093370 GN=KGZ32_02370 PE=4 SV=1	1	1	1	1	1	0	0	1	0	0	1	0	0	2.4	2.4	2.4	54.592	491	491	3			1					0.0074231	1.5024	2.4	0	0	300530	300530	0	0	0	0	0	1	0	0	1	FMCNKVGQCIQR
tr|A0A942JEU2|A0A942JEU2_9FIRM	tr|A0A942JEU2|A0A942JEU2_9FIRM	1	1	1	tr|A0A942JEU2|A0A942JEU2_9FIRM (Fe-S)-binding protein OS=Dethiobacter sp OX=2093370 GN=KGZ57_01080 PE=4 SV=1	1	1	1	1	0	0	1	0	0	1	0	0	1	3.3	3.3	3.3	40.927	366	366	6						1		0.0077263	1.5024	0	0	3.3	2717500	0	0	2717500	0	0	0	0	0	1	1	FTEEFFNPSTPR
tr|A0A942JG19|A0A942JG19_9FIRM	tr|A0A942JG19|A0A942JG19_9FIRM	1	1	1	tr|A0A942JG19|A0A942JG19_9FIRM Class I fructose-bisphosphate aldolase OS=Dethiobacter sp OX=2093370 GN=KGZ57_02085 PE=4 SV=1	1	1	1	1	1	0	0	1	0	0	1	0	0	2.8	2.8	2.8	38.621	356	356	6						1		0.0078563	1.5024	2.8	0	0	1359700	1359700	0	0	0	0	0	0	0	0	0	YAHKIPLLVK
tr|A0A942JG93|A0A942JG93_9FIRM	tr|A0A942JG93|A0A942JG93_9FIRM	1	1	1	tr|A0A942JG93|A0A942JG93_9FIRM Ribosomal RNA small subunit methyltransferase G OS=Dethiobacter sp OX=2093370 GN=rsmG PE=3 SV=1	1	1	1	1	1	0	0	1	0	0	1	0	0	2.9	2.9	2.9	26.534	244	244	7							1	0.0078475	1.5024	2.9	0	0	0	0	0	0	0	0	0	1	0	0	1	LLLIFVK
tr|A0A942KL80|A0A942KL80_9FIRM;tr|E8N3S7|E8N3S7_ANATU	tr|A0A942KL80|A0A942KL80_9FIRM;tr|E8N3S7|E8N3S7_ANATU	1;1	1;1	1;1	tr|A0A942KL80|A0A942KL80_9FIRM Polyribonucleotide nucleotidyltransferase OS=Syntrophomonadaceae bacterium OX=2093811 GN=pnp PE=3 SV=1;tr|E8N3S7|E8N3S7_ANATU Polyribonucleotide nucleotidyltransferase OS=Anaerolinea thermophila (strain DSM 14523 / JCM 11388	2	1	1	1	1	0	0	1	0	0	1	0	0	1.7	1.7	1.7	78.853	723	723;760	1	1							0.0078387	1.5024	1.7	0	0	366100	366100	0	0	0	0	0	1	0	0	1	APVAGVAMGLIK
tr|A0A942KSG9|A0A942KSG9_9FIRM	tr|A0A942KSG9|A0A942KSG9_9FIRM	1	1	1	tr|A0A942KSG9|A0A942KSG9_9FIRM Phosphoribosylamine--glycine ligase OS=Syntrophomonadaceae bacterium OX=2093811 GN=purD PE=3 SV=1	1	1	1	1	1	0	0	1	0	0	1	0	0	2.8	2.8	2.8	45.259	425	425	3			1					0.00783	1.5024	2.8	0	0	3018300	3018300	0	0	0	0	0	13	0	0	13	FGDPETQPILMR
tr|A0A942KUG8|A0A942KUG8_9FIRM	tr|A0A942KUG8|A0A942KUG8_9FIRM	1	1	1	tr|A0A942KUG8|A0A942KUG8_9FIRM Glutamate-1-semialdehyde 2,1-aminomutase OS=Syntrophomonadaceae bacterium OX=2093811 GN=hemL PE=3 SV=1	1	1	1	1	0	1	0	0	1	0	0	1	0	1.6	1.6	1.6	46.536	433	433	2		1						0.0078212	1.5024	0	1.6	0	0	0	0	0	0	0	0	0	1	0	1	ALKRLPQ
tr|A0A942KUX7|A0A942KUX7_9FIRM	tr|A0A942KUX7|A0A942KUX7_9FIRM	1	1	1	tr|A0A942KUX7|A0A942KUX7_9FIRM TIGR03960 family B12-binding radical SAM protein OS=Syntrophomonadaceae bacterium OX=2093811 GN=KGZ75_10290 PE=4 SV=1	1	1	1	1	1	0	0	1	0	0	1	0	0	1.9	1.9	1.9	71.292	628	628	3			1					0.0078125	1.5024	1.9	0	0	3198000	3198000	0	0	0	0	0	1	0	0	1	LLIENEVLPFVR
tr|A0A942MK18|A0A942MK18_9FIRM	tr|A0A942MK18|A0A942MK18_9FIRM	1	1	1	tr|A0A942MK18|A0A942MK18_9FIRM Cell wall hydrolase OS=Dethiobacter sp OX=2093370 GN=KGZ79_09170 PE=4 SV=1	1	1	1	1	1	0	0	1	0	0	1	0	0	4.7	4.7	4.7	23.51	214	214	6						1		0.0077951	1.5024	4.7	0	0	2976900	2976900	0	0	0	0	0	0	0	0	0	GVIYQISGGR
tr|A0A942MR34|A0A942MR34_9FIRM	tr|A0A942MR34|A0A942MR34_9FIRM	1	1	1	tr|A0A942MR34|A0A942MR34_9FIRM Acyl-CoA dehydrogenase OS=Dethiobacter sp OX=2093370 GN=KGZ79_15360 PE=3 SV=1	1	1	1	1	1	0	0	1	0	0	1	0	0	3.1	3.1	3.1	41.627	381	381	3			1					0.0077348	1.5024	3.1	0	0	3240100	3240100	0	0	0	0	0	1	0	0	1	LANMATRIEAAR
tr|A0A942QMK4|A0A942QMK4_9FIRM	tr|A0A942QMK4|A0A942QMK4_9FIRM	1	1	1	tr|A0A942QMK4|A0A942QMK4_9FIRM NAD kinase OS=Syntrophomonadaceae bacterium OX=2093811 GN=nadK PE=3 SV=1	1	1	1	1	1	0	1	1	0	1	1	0	1	4.6	4.6	4.6	28.541	261	261	3.5	1					1		0.0077864	1.5024	4.6	0	4.6	2625500	1136700	0	1488800	0	0	0	1	0	1	2	LKGGRNFFEVLR
tr|A0A969Z010|A0A969Z010_9FIRM	tr|A0A969Z010|A0A969Z010_9FIRM	1	1	1	tr|A0A969Z010|A0A969Z010_9FIRM Peptidoglycan DD-metalloendopeptidase family protein OS=Syntrophomonadaceae bacterium OX=2093811 GN=GX333_03960 PE=4 SV=1	1	1	1	1	1	0	0	1	0	0	1	0	0	3.9	3.9	3.9	34.875	310	310	3			1					0.0077778	1.5024	3.9	0	0	3246900	3246900	0	0	0	0	0	1	0	0	1	EYPKEQVEVLNR
tr|A0A970CJJ9|A0A970CJJ9_9FIRM	tr|A0A970CJJ9|A0A970CJJ9_9FIRM	1	1	1	tr|A0A970CJJ9|A0A970CJJ9_9FIRM Helix-turn-helix domain-containing protein OS=Syntrophomonadaceae bacterium OX=2093811 GN=GX333_06205 PE=4 SV=1	1	1	1	1	1	0	0	1	0	0	1	0	0	5.6	5.6	5.6	24.255	214	214	1	1							0.0077691	1.5024	5.6	0	0	387280	387280	0	0	0	0	0	1	0	0	1	RISIDNSDSLAK
tr|A0A970CKU9|A0A970CKU9_9FIRM	tr|A0A970CKU9|A0A970CKU9_9FIRM	1	1	1	tr|A0A970CKU9|A0A970CKU9_9FIRM Transcriptional regulator OS=Syntrophomonadaceae bacterium OX=2093811 GN=GX333_07625 PE=4 SV=1	1	1	1	1	0	1	0	0	1	0	0	1	0	2.8	2.8	2.8	49.853	426	426	7							1	0.0077605	1.5024	0	2.8	0	10782000	0	10782000	0	0	0	0	0	1	0	1	PRQLKFMELILK
tr|A0A970G7B4|A0A970G7B4_9FIRM	tr|A0A970G7B4|A0A970G7B4_9FIRM	1	1	1	tr|A0A970G7B4|A0A970G7B4_9FIRM Uncharacterized protein OS=Syntrophomonadaceae bacterium OX=2093811 GN=GX176_05130 PE=4 SV=1	1	1	1	1	1	0	0	1	0	0	1	0	0	4.3	4.3	4.3	31.073	277	277	1	1							0.0077519	1.5024	4.3	0	0	637100	637100	0	0	0	0	0	1	0	0	1	ECAAKHDQGWRK
tr|A0A970KA96|A0A970KA96_9FIRM	tr|A0A970KA96|A0A970KA96_9FIRM	1	1	1	tr|A0A970KA96|A0A970KA96_9FIRM Stage 0 sporulation protein A homolog OS=Syntrophomonadaceae bacterium OX=2093811 GN=GX176_09295 PE=4 SV=1	1	1	1	1	1	0	0	1	0	0	1	0	0	9.8	9.8	9.8	13.952	123	123	3			1					0.0077434	1.5024	9.8	0	0	1506600	1506600	0	0	0	0	0	1	0	0	1	DLVNELVMEKVS
tr|A0A970NDN0|A0A970NDN0_9FIRM	tr|A0A970NDN0|A0A970NDN0_9FIRM	1	1	1	tr|A0A970NDN0|A0A970NDN0_9FIRM DUF4911 domain-containing protein OS=Syntrophomonadaceae bacterium OX=2093811 GN=GX133_06310 PE=4 SV=1	1	1	1	1	0	0	1	0	0	1	0	0	1	10	10	10	7.9831	70	70	4				6				0.0078652	1.5024	0	0	10	0	0	0	0	0	0	0	0	0	6	6	PDEIYAR
tr|A0A970NDU3|A0A970NDU3_9FIRM	tr|A0A970NDU3|A0A970NDU3_9FIRM	1	1	1	tr|A0A970NDU3|A0A970NDU3_9FIRM Aspartyl/glutamyl-tRNA(Asn/Gln) amidotransferase subunit C OS=Syntrophomonadaceae bacterium OX=2093811 GN=gatC PE=3 SV=1	1	1	1	1	1	0	0	1	0	0	1	0	0	12.8	12.8	12.8	10.746	94	94	3			1					0.0078038	1.5024	12.8	0	0	704380	704380	0	0	0	0	0	1	0	0	1	EVEHVAQLARLK
tr|A0A970NES8|A0A970NES8_9FIRM	tr|A0A970NES8|A0A970NES8_9FIRM	1	1	1	tr|A0A970NES8|A0A970NES8_9FIRM Peptidoglycan-binding protein OS=Syntrophomonadaceae bacterium OX=2093811 GN=GX133_09990 PE=4 SV=1	1	1	1	1	1	0	0	1	0	0	1	0	0	5.7	5.7	5.7	22.7	212	212	1	1							0.007874	1.5024	5.7	0	0	12234000	12234000	0	0	0	0	0	1	0	0	1	YGMKTVKVTILG
tr|A0A970NET3|A0A970NET3_9FIRM	tr|A0A970NET3|A0A970NET3_9FIRM	1	1	1	tr|A0A970NET3|A0A970NET3_9FIRM Heme d1 biosynthesis radical SAM protein NirJ1 OS=Syntrophomonadaceae bacterium OX=2093811 GN=nirJ1 PE=4 SV=1	1	1	1	1	1	0	0	1	0	0	1	0	0	1.8	1.8	1.8	43.994	391	391	6						1		0.0079636	1.5024	1.8	0	0	0	0	0	0	0	0	0	1	0	0	1	AVDFEER
tr|A0A970Q0I7|A0A970Q0I7_9FIRM	tr|A0A970Q0I7|A0A970Q0I7_9FIRM	1	1	1	tr|A0A970Q0I7|A0A970Q0I7_9FIRM RNA methyltransferase OS=Syntrophomonadaceae bacterium OX=2093811 GN=GX119_01240 PE=4 SV=1	1	1	1	1	1	0	0	1	0	0	1	0	0	2.7	2.7	2.7	28.921	260	260	7							1	0.0080183	1.5024	2.7	0	0	0	0	0	0	0	0	0	1	0	0	1	LFLIEGR
tr|A0A970SY79|A0A970SY79_9FIRM	tr|A0A970SY79|A0A970SY79_9FIRM	1	1	1	tr|A0A970SY79|A0A970SY79_9FIRM Alpha/beta fold hydrolase OS=Syntrophomonadaceae bacterium OX=2093811 GN=GX133_09435 PE=4 SV=1	1	1	1	1	1	0	0	1	0	0	1	0	0	3.4	3.4	3.4	41.271	358	358	3			1					0.0080092	1.5024	3.4	0	0	3747100	3747100	0	0	0	0	0	1	0	0	1	MVDEGKDYYSWK
tr|A0A970TQD1|A0A970TQD1_9FIRM	tr|A0A970TQD1|A0A970TQD1_9FIRM	1	1	1	tr|A0A970TQD1|A0A970TQD1_9FIRM FAD-binding protein OS=Syntrophomonadaceae bacterium OX=2093811 GN=GX119_03995 PE=4 SV=1	1	1	1	1	1	0	0	1	0	0	1	0	0	3.2	3.2	3.2	41.239	379	379	1	1							0.008	1.5024	3.2	0	0	1243200	1243200	0	0	0	0	0	6	0	0	6	VVGVKATTADNK
tr|A0A970TR87|A0A970TR87_9FIRM	tr|A0A970TR87|A0A970TR87_9FIRM	1	1	1	tr|A0A970TR87|A0A970TR87_9FIRM MarR family transcriptional regulator OS=Syntrophomonadaceae bacterium OX=2093811 GN=GX119_06970 PE=4 SV=1	1	1	1	1	0	0	1	0	0	1	0	0	1	7.8	7.8	7.8	17.374	153	153	6						1		0.0079909	1.5024	0	0	7.8	2115300	0	0	2115300	0	0	0	0	0	1	1	VYLESNKTIVCC
tr|A0A970XN64|A0A970XN64_9FIRM	tr|A0A970XN64|A0A970XN64_9FIRM	1	1	1	tr|A0A970XN64|A0A970XN64_9FIRM ATP-dependent helicase/nuclease subunit A OS=Syntrophomonadaceae bacterium OX=2093811 GN=addA PE=3 SV=1	1	1	1	1	1	0	0	1	0	0	1	0	0	1	1	1	140.51	1206	1206	3			1					0.0079818	1.5024	1	0	0	972450	972450	0	0	0	0	0	2	0	0	2	AIEDYRLNNEDK
tr|A0A970XND5|A0A970XND5_9FIRM	tr|A0A970XND5|A0A970XND5_9FIRM	1	1	1	tr|A0A970XND5|A0A970XND5_9FIRM Radical SAM protein OS=Syntrophomonadaceae bacterium OX=2093811 GN=GXY16_03470 PE=4 SV=1	1	1	1	1	1	0	0	1	0	0	1	0	0	2.9	2.9	2.9	46.705	420	420	3			1					0.0079727	1.5024	2.9	0	0	7671700	7671700	0	0	0	0	0	1	0	0	1	VGSYTHPVNGRG
tr|A0A970XNK2|A0A970XNK2_9FIRM	tr|A0A970XNK2|A0A970XNK2_9FIRM	1	1	1	tr|A0A970XNK2|A0A970XNK2_9FIRM tRNA modification GTPase MnmE OS=Syntrophomonadaceae bacterium OX=2093811 GN=mnmE PE=3 SV=1	1	1	1	1	1	0	0	1	0	0	1	0	0	2.2	2.2	2.2	51.617	459	459	6						1		0.0079545	1.5024	2.2	0	0	596060	596060	0	0	0	0	0	0	0	0	0	SDQARRLALR
tr|A0A970XS22|A0A970XS22_9FIRM	tr|A0A970XS22|A0A970XS22_9FIRM	1	1	1	tr|A0A970XS22|A0A970XS22_9FIRM Phage phiEco32-like COOH-NH2 ligase-type 2 OS=Syntrophomonadaceae bacterium OX=2093811 GN=GXY16_09830 PE=4 SV=1	1	1	1	1	1	0	0	1	0	0	1	0	0	2.3	2.3	2.3	61.204	533	533	1	1							0.0078918	1.5024	2.3	0	0	2992100	2992100	0	0	0	0	0	1	0	0	1	VFNTPRAIRNCK
tr|A0A971BP75|A0A971BP75_9FIRM	tr|A0A971BP75|A0A971BP75_9FIRM	1	1	1	tr|A0A971BP75|A0A971BP75_9FIRM exodeoxyribonuclease VII small subunit OS=Syntrophomonadaceae bacterium OX=2093811 GN=xseB PE=3 SV=1	1	1	1	1	1	0	0	1	0	0	1	0	0	18.8	18.8	18.8	7.4835	64	64	3			1					0.0079455	1.5024	18.8	0	0	19589000	19589000	0	0	0	0	0	2	0	0	2	LDGSFELVEVEE
tr|A0A971EE55|A0A971EE55_9FIRM	tr|A0A971EE55|A0A971EE55_9FIRM	1	1	1	tr|A0A971EE55|A0A971EE55_9FIRM Sigma 54-interacting transcriptional regulator OS=Syntrophomonadaceae bacterium OX=2093811 GN=GXX02_07040 PE=4 SV=1	1	1	1	1	0	0	1	0	0	1	0	0	1	1.5	1.5	1.5	92.226	821	821	6						1		0.0079365	1.5024	0	0	1.5	468100	0	0	468100	0	0	0	0	0	1	1	ITGISREELIGK
tr|A0A971EFP5|A0A971EFP5_9FIRM	tr|A0A971EFP5|A0A971EFP5_9FIRM	1	1	1	tr|A0A971EFP5|A0A971EFP5_9FIRM histidine kinase OS=Syntrophomonadaceae bacterium OX=2093811 GN=GXX02_08510 PE=4 SV=1	1	1	1	1	0	1	0	0	1	0	0	1	0	3.7	3.7	3.7	38.048	327	327	7							1	0.0079275	1.5024	0	3.7	0	481600	0	481600	0	0	0	0	0	1	0	1	LGSFQHDFTVER
tr|A0A971EKF0|A0A971EKF0_9FIRM	tr|A0A971EKF0|A0A971EKF0_9FIRM	1	1	1	tr|A0A971EKF0|A0A971EKF0_9FIRM HD domain-containing protein OS=Syntrophomonadaceae bacterium OX=2093811 GN=GXX09_11945 PE=4 SV=1	1	1	1	1	1	0	0	1	0	0	1	0	0	2.9	2.9	2.9	48.006	411	411	1	1							0.0079186	1.5024	2.9	0	0	1046700	1046700	0	0	0	0	0	1	0	0	1	EEEESAKRVISR
tr|A0A971EN18|A0A971EN18_9FIRM	tr|A0A971EN18|A0A971EN18_9FIRM	1	1	1	tr|A0A971EN18|A0A971EN18_9FIRM Holliday junction branch migration complex subunit RuvB OS=Syntrophomonadaceae bacterium OX=2093811 GN=ruvB PE=3 SV=1	1	1	1	1	0	0	1	0	0	1	0	0	1	3.5	3.5	3.5	37.923	344	344	6						1		0.0079096	1.5024	0	0	3.5	6206100	0	0	6206100	0	0	0	0	0	1	1	PVWLKDYIGQEK
tr|A0A971J264|A0A971J264_9FIRM	tr|A0A971J264|A0A971J264_9FIRM	1	1	1	tr|A0A971J264|A0A971J264_9FIRM Tetratricopeptide repeat protein OS=Syntrophomonadaceae bacterium OX=2093811 GN=GXX02_00990 PE=4 SV=1	1	1	1	1	1	0	0	1	0	0	1	0	0	1.8	1.8	1.8	46.165	394	394	6						2		0.0079007	1.5024	1.8	0	0	0	0	0	0	0	0	0	2	0	0	2	PIFTQRR
tr|A0A971J3I0|A0A971J3I0_9FIRM	tr|A0A971J3I0|A0A971J3I0_9FIRM	1	1	1	tr|A0A971J3I0|A0A971J3I0_9FIRM HDIG domain-containing protein OS=Syntrophomonadaceae bacterium OX=2093811 GN=GXX02_08035 PE=4 SV=1	1	1	1	1	1	0	1	1	0	1	1	0	1	6.5	6.5	6.5	20.45	185	185	3.5	1					1		0.0078829	1.5024	6.5	0	6.5	10601000	4194900	0	6405600	0	0	0	1	0	1	2	NLNEVQLKSLKK
tr|A0A971SP09|A0A971SP09_9FIRM;tr|A0A971MK90|A0A971MK90_9FIRM	tr|A0A971SP09|A0A971SP09_9FIRM;tr|A0A971MK90|A0A971MK90_9FIRM	1;1	1;1	1;1	tr|A0A971SP09|A0A971SP09_9FIRM Leucine--tRNA ligase OS=Syntrophomonadaceae bacterium OX=2093811 GN=leuS PE=3 SV=1;tr|A0A971MK90|A0A971MK90_9FIRM Leucine--tRNA ligase OS=Syntrophomonadaceae bacterium OX=2093811 GN=leuS PE=3 SV=1	2	1	1	1	1	0	0	1	0	0	1	0	0	1.5	1.5	1.5	94.515	826	826;826	3			2					0.0077178	1.5024	1.5	0	0	1355800	1355800	0	0	0	0	0	2	0	0	2	DLRYKVHYTIHK
tr|A0A971ND96|A0A971ND96_9FIRM	tr|A0A971ND96|A0A971ND96_9FIRM	1	1	1	tr|A0A971ND96|A0A971ND96_9FIRM Pyridoxal 5-phosphate synthase subunit PdxS OS=Syntrophomonadaceae bacterium OX=2093811 GN=pdxS PE=3 SV=1	1	1	1	1	1	0	0	1	0	0	1	0	0	2.4	2.4	2.4	31.586	294	294	7							1	0.0075758	1.5024	2.4	0	0	0	0	0	0	0	0	0	1	0	0	1	TLTSEER
tr|A0A971NEI8|A0A971NEI8_9FIRM	tr|A0A971NEI8|A0A971NEI8_9FIRM	1	1	1	tr|A0A971NEI8|A0A971NEI8_9FIRM Anti-sigma-W factor RsiW OS=Syntrophomonadaceae bacterium OX=2093811 GN=GX052_03965 PE=3 SV=1	1	1	1	1	1	0	0	1	0	0	1	0	0	3.2	3.2	3.2	34.792	311	311	6						1		0.0077093	1.5024	3.2	0	0	1141100	1141100	0	0	0	0	0	0	0	0	0	ITIGSQIGSR
tr|A0A971NEU1|A0A971NEU1_9FIRM	tr|A0A971NEU1|A0A971NEU1_9FIRM	1	1	1	tr|A0A971NEU1|A0A971NEU1_9FIRM Hydantoinase/oxoprolinase family protein OS=Syntrophomonadaceae bacterium OX=2093811 GN=GX052_07315 PE=4 SV=1	1	1	1	1	1	0	0	1	0	0	1	0	0	1.3	1.3	1.3	60.87	557	557	6						1		0.0075512	1.5024	1.3	0	0	0	0	0	0	0	0	0	1	0	0	1	GFKGVKT
tr|A0A971NG31|A0A971NG31_9FIRM	tr|A0A971NG31|A0A971NG31_9FIRM	1	1	1	tr|A0A971NG31|A0A971NG31_9FIRM DUF3160 domain-containing protein OS=Syntrophomonadaceae bacterium OX=2093811 GN=GX052_06690 PE=4 SV=1	1	1	1	1	1	0	0	1	0	0	1	0	0	1.7	1.7	1.7	82.93	721	721	3			1					0.0075431	1.5024	1.7	0	0	880940	880940	0	0	0	0	0	1	0	0	1	KTVLAAEFAAYR
tr|A0A971PC50|A0A971PC50_9FIRM	tr|A0A971PC50|A0A971PC50_9FIRM	1	1	1	tr|A0A971PC50|A0A971PC50_9FIRM DUF4342 domain-containing protein OS=Syntrophomonadaceae bacterium OX=2093811 GN=GXY34_04205 PE=4 SV=1	1	1	1	1	1	0	0	1	0	0	1	0	0	7.9	7.9	7.9	16.84	151	151	3			1					0.007535	1.5024	7.9	0	0	6828000	6828000	0	0	0	0	0	7	0	0	7	VEKTDCDMKINK
tr|A0A971PDH7|A0A971PDH7_9FIRM	tr|A0A971PDH7|A0A971PDH7_9FIRM	1	1	1	tr|A0A971PDH7|A0A971PDH7_9FIRM Uncharacterized protein OS=Syntrophomonadaceae bacterium OX=2093811 GN=GXY34_08575 PE=4 SV=1	1	1	1	1	0	0	1	0	0	1	0	0	1	2.3	2.3	2.3	61.959	533	533	6						1		0.0075269	1.5024	0	0	2.3	1260600	0	0	1260600	0	0	0	0	0	1	1	LFLEINSASAAR
tr|A0A971PEY2|A0A971PEY2_9FIRM	tr|A0A971PEY2|A0A971PEY2_9FIRM	1	1	1	tr|A0A971PEY2|A0A971PEY2_9FIRM ATP synthase gamma chain OS=Syntrophomonadaceae bacterium OX=2093811 GN=atpG PE=3 SV=1	1	1	1	1	0	0	1	0	0	1	0	0	1	4.1	4.1	4.1	32.848	294	294	6						1		0.0075188	1.5024	0	0	4.1	13846000	0	0	13846000	0	0	0	0	0	1	1	ELIDNLTMVMNK
tr|A0A971PWI8|A0A971PWI8_9FIRM	tr|A0A971PWI8|A0A971PWI8_9FIRM	1	1	1	tr|A0A971PWI8|A0A971PWI8_9FIRM YlbF family regulator OS=Syntrophomonadaceae bacterium OX=2093811 GN=GXY40_01095 PE=4 SV=1	1	1	1	1	1	0	0	1	0	0	1	0	0	9.1	9.1	9.1	15.198	132	132	3			1					0.0075107	1.5024	9.1	0	0	836760	836760	0	0	0	0	0	1	0	0	1	MKDMEKVETDLR
tr|A0A971PY60|A0A971PY60_9FIRM	tr|A0A971PY60|A0A971PY60_9FIRM	1	1	1	tr|A0A971PY60|A0A971PY60_9FIRM Amino acid ABC transporter substrate-binding protein OS=Syntrophomonadaceae bacterium OX=2093811 GN=GXY40_04295 PE=3 SV=1	1	1	1	1	1	0	0	1	0	0	1	0	0	2.8	2.8	2.8	27.623	251	251	6						1		0.0074946	1.5024	2.8	0	0	0	0	0	0	0	0	0	1	0	0	1	TLGVNVR
tr|A0A971PZK9|A0A971PZK9_9FIRM	tr|A0A971PZK9|A0A971PZK9_9FIRM	1	1	1	tr|A0A971PZK9|A0A971PZK9_9FIRM ATP-binding protein OS=Syntrophomonadaceae bacterium OX=2093811 GN=GXY40_09460 PE=4 SV=1	1	1	1	1	1	0	0	1	0	0	1	0	0	2.3	2.3	2.3	59.029	521	521	3			1					0.0074389	1.5024	2.3	0	0	52556000	52556000	0	0	0	0	0	6	0	0	6	LLMEGAELTGGK
tr|A0A971PZQ5|A0A971PZQ5_9FIRM	tr|A0A971PZQ5|A0A971PZQ5_9FIRM	1	1	1	tr|A0A971PZQ5|A0A971PZQ5_9FIRM VWA domain-containing protein OS=Syntrophomonadaceae bacterium OX=2093811 GN=GXY40_09470 PE=4 SV=1	1	1	1	1	0	1	0	0	1	0	0	1	0	1.6	1.6	1.6	86.289	768	768	7							1	0.0074866	1.5024	0	1.6	0	5322900	0	5322900	0	0	0	0	0	1	0	1	TITADIIELSQK
tr|A0A971Q0D1|A0A971Q0D1_9FIRM	tr|A0A971Q0D1|A0A971Q0D1_9FIRM	1	1	1	tr|A0A971Q0D1|A0A971Q0D1_9FIRM Adenylate kinase OS=Syntrophomonadaceae bacterium OX=2093811 GN=adk PE=3 SV=1	1	1	1	1	0	1	0	0	1	0	0	1	0	3.2	3.2	3.2	23.961	216	216	2		2						0.0074786	1.5024	0	3.2	0	0	0	0	0	0	0	0	0	2	0	2	KYMDAGK
tr|A0A971Q0U3|A0A971Q0U3_9FIRM	tr|A0A971Q0U3|A0A971Q0U3_9FIRM	1	1	1	tr|A0A971Q0U3|A0A971Q0U3_9FIRM Ribonuclease P protein component OS=Syntrophomonadaceae bacterium OX=2093811 GN=rnpA PE=3 SV=1	1	1	1	1	0	1	0	0	1	0	0	1	0	10.8	10.8	10.8	12.827	111	111	7							1	0.0074707	1.5024	0	10.8	0	3454000	0	3454000	0	0	0	0	0	1	0	1	ISKSKDYQHTYK
tr|A0A971S940|A0A971S940_9FIRM	tr|A0A971S940|A0A971S940_9FIRM	1	1	1	tr|A0A971S940|A0A971S940_9FIRM DNA-directed RNA polymerase subunit beta OS=Syntrophomonadaceae bacterium OX=2093811 GN=rpoB PE=3 SV=1	1	1	1	1	1	0	0	1	0	0	1	0	0	1.1	1.1	1.1	127.29	1133	1133	3			1					0.0074627	1.5024	1.1	0	0	200480	200480	0	0	0	0	0	1	0	0	1	DEALIEFHRRLR
tr|A0A971SN52|A0A971SN52_9FIRM	tr|A0A971SN52|A0A971SN52_9FIRM	1	1	1	tr|A0A971SN52|A0A971SN52_9FIRM flagellar biosynthesis protein FlhF OS=Syntrophomonadaceae bacterium OX=2093811 GN=flhF PE=3 SV=1	1	1	1	1	1	0	0	1	0	0	1	0	0	3.1	3.1	3.1	43.384	382	382	3			1					0.0074547	1.5024	3.1	0	0	2350400	2350400	0	0	0	0	0	1	0	0	1	IDDESTQDIFGR
tr|A0A971T5H0|A0A971T5H0_9FIRM	tr|A0A971T5H0|A0A971T5H0_9FIRM	1	1	1	tr|A0A971T5H0|A0A971T5H0_9FIRM Probable nicotinate-nucleotide adenylyltransferase OS=Syntrophomonadaceae bacterium OX=2093811 GN=nadD PE=3 SV=1	1	1	1	1	0	1	0	0	1	0	0	1	0	5.9	5.9	5.9	23.364	203	203	7							1	0.0074468	1.5024	0	5.9	0	1128800	0	1128800	0	0	0	0	0	1	0	1	YMVPAAVETYIK
tr|A0A971T6E2|A0A971T6E2_9FIRM	tr|A0A971T6E2|A0A971T6E2_9FIRM	1	1	1	tr|A0A971T6E2|A0A971T6E2_9FIRM Oligopeptidase F OS=Syntrophomonadaceae bacterium OX=2093811 GN=pepF PE=3 SV=1	1	1	1	1	1	0	0	1	0	0	1	0	0	1.2	1.2	1.2	68.75	598	598	6						1		0.0075594	1.5024	1.2	0	0	0	0	0	0	0	0	0	1	0	0	1	LSEQLER
tr|A0A971T6R8|A0A971T6R8_9FIRM	tr|A0A971T6R8|A0A971T6R8_9FIRM	1	1	1	tr|A0A971T6R8|A0A971T6R8_9FIRM Glycosidase OS=Syntrophomonadaceae bacterium OX=2093811 GN=GXY34_07455 PE=3 SV=1	1	1	1	1	0	1	0	0	1	0	0	1	0	0.6	0.6	0.6	134.73	1186	1186	2		1						0.0075027	1.5024	0	0.6	0	0	0	0	0	0	0	0	0	1	0	1	FWGDAIR
tr|A0A971TG99|A0A971TG99_9FIRM	tr|A0A971TG99|A0A971TG99_9FIRM	1	1	1	tr|A0A971TG99|A0A971TG99_9FIRM Response regulator transcription factor OS=Syntrophomonadaceae bacterium OX=2093811 GN=GXY40_08665 PE=4 SV=1	1	1	1	1	0	0	1	0	0	1	0	0	1	12.3	12.3	12.3	17.602	154	154	6						1		0.28	1.5024	0	0	12.3	290530	0	0	290530	0	0	0	0	0	0	0	QSFCHFQIFLLRDELLRDR
tr|A0A971TGF4|A0A971TGF4_9FIRM	tr|A0A971TGF4|A0A971TGF4_9FIRM	1	1	1	tr|A0A971TGF4|A0A971TGF4_9FIRM Glycosyltransferase OS=Syntrophomonadaceae bacterium OX=2093811 GN=GXY40_13070 PE=4 SV=1	1	1	1	1	1	0	0	1	0	0	1	0	0	2.8	2.8	2.8	48.848	425	425	1	1							0.0075676	1.5024	2.8	0	0	3847400	3847400	0	0	0	0	0	1	0	0	1	LKNLVTYVWLKR
tr|A0A971W737|A0A971W737_9FIRM	tr|A0A971W737|A0A971W737_9FIRM	1	1	1	tr|A0A971W737|A0A971W737_9FIRM Anti-sigma-W factor RsiW OS=Syntrophomonadaceae bacterium OX=2093811 GN=GXZ09_07605 PE=3 SV=1	1	1	1	1	1	0	0	1	0	0	1	0	0	2.6	2.6	2.6	41.955	384	384	6						1		0.0076503	1.5024	2.6	0	0	475120	475120	0	0	0	0	0	0	0	0	0	QASPPVPETR
tr|A0A972AL82|A0A972AL82_9FIRM	tr|A0A972AL82|A0A972AL82_9FIRM	2	2	2	tr|A0A972AL82|A0A972AL82_9FIRM DUF3343 domain-containing protein OS=Syntrophomonadaceae bacterium OX=2093811 GN=GXZ09_02585 PE=4 SV=1	1	2	2	2	2	0	0	2	0	0	2	0	0	21.5	21.5	21.5	10.388	93	93	6						2		0.30769	3.0047	21.5	0	0	595440	595440	0	0	0	0	0	0	0	0	0	DKGREVILIE;VEAAYHIRPK
tr|A0A972ALD8|A0A972ALD8_9FIRM	tr|A0A972ALD8|A0A972ALD8_9FIRM	1	1	1	tr|A0A972ALD8|A0A972ALD8_9FIRM DUF2344 domain-containing protein OS=Syntrophomonadaceae bacterium OX=2093811 GN=GXZ09_02520 PE=4 SV=1	1	1	1	1	1	0	0	1	0	0	1	0	0	4.4	4.4	4.4	26.088	228	228	6						1		0.0077008	1.5024	4.4	0	0	260440	260440	0	0	0	0	0	0	0	0	0	VEYRVGPELR
tr|A0A972AM20|A0A972AM20_9FIRM	tr|A0A972AM20|A0A972AM20_9FIRM	1	1	1	tr|A0A972AM20|A0A972AM20_9FIRM Copper amine oxidase-like N-terminal domain-containing protein OS=Syntrophomonadaceae bacterium OX=2093811 GN=GXZ09_01060 PE=4 SV=1	1	1	1	1	0	0	1	0	0	1	0	0	1	0.9	0.9	0.9	83.781	755	755	4				1				0.0076923	1.5024	0	0	0.9	0	0	0	0	0	0	0	0	0	1	1	SVHVFTR
tr|A0A972AMF1|A0A972AMF1_9FIRM	tr|A0A972AMF1|A0A972AMF1_9FIRM	1	1	1	tr|A0A972AMF1|A0A972AMF1_9FIRM Formate dehydrogenase-N subunit alpha OS=Syntrophomonadaceae bacterium OX=2093811 GN=fdnG PE=3 SV=1	1	1	1	1	1	0	0	1	0	0	1	0	0	2.1	2.1	2.1	118.81	1062	1062	1	1							0.0076839	1.5024	2.1	0	0	699970	699970	0	0	0	0	0	1	0	0	1	DDGSTACGNWVYCGATTWQDDK
tr|A0A972AMG9|A0A972AMG9_9FIRM	tr|A0A972AMG9|A0A972AMG9_9FIRM	1	1	1	tr|A0A972AMG9|A0A972AMG9_9FIRM DNA translocase FtsK OS=Syntrophomonadaceae bacterium OX=2093811 GN=GXZ09_08310 PE=3 SV=1	1	1	1	1	1	0	0	1	0	0	1	0	0	1.3	1.3	1.3	81.136	747	747	6						1		0.0076754	1.5024	1.3	0	0	166700	166700	0	0	0	0	0	0	0	0	0	ARLDEVMFYR
tr|A0A972AP09|A0A972AP09_9FIRM	tr|A0A972AP09|A0A972AP09_9FIRM	1	1	1	tr|A0A972AP09|A0A972AP09_9FIRM DEAD/DEAH box helicase OS=Syntrophomonadaceae bacterium OX=2093811 GN=GXZ09_10935 PE=3 SV=1	1	1	1	1	1	0	1	1	0	1	1	0	1	2.4	2.4	2.4	56.84	506	506	3.5	1					1		0.007667	1.5024	2.4	0	2.4	1380900	917470	0	463430	0	0	0	1	0	1	2	VDYNEKNTQLNR
tr|A0A972G5Q6|A0A972G5Q6_9CHLR	tr|A0A972G5Q6|A0A972G5Q6_9CHLR	1	1	1	tr|A0A972G5Q6|A0A972G5Q6_9CHLR BadF-type ATPase, related to N-acetylglucosamine kinase OS=Chloroflexi bacterium AL-W OX=2686371 GN=GFH27_549281n170 PE=4 SV=1	1	1	1	1	0	1	0	0	1	0	0	1	0	2.3	2.3	2.3	32.633	309	309	3			1					0.0076586	1.5024	0	2.3	0	0	0	0	0	0	0	0	0	1	0	1	TISAVVR
tr|A0A972G6P3|A0A972G6P3_9CHLR	tr|A0A972G6P3|A0A972G6P3_9CHLR	1	1	1	tr|A0A972G6P3|A0A972G6P3_9CHLR Squalene cyclase C-terminal domain-containing protein OS=Chloroflexi bacterium AL-W OX=2686371 GN=GFH27_549281n104 PE=4 SV=1	1	1	1	1	1	0	0	1	0	0	1	0	0	2.3	2.3	2.3	56.952	515	515	1	1							0.0076419	1.5024	2.3	0	0	272290	272290	0	0	0	0	0	1	0	0	1	CHMLAQLPDTAK
tr|A0A972G6R6|A0A972G6R6_9CHLR	tr|A0A972G6R6|A0A972G6R6_9CHLR	1	1	1	tr|A0A972G6R6|A0A972G6R6_9CHLR FAD-binding domain-containing protein OS=Chloroflexi bacterium AL-W OX=2686371 GN=GFH27_549279n360 PE=3 SV=1	1	1	1	1	0	1	0	0	1	0	0	1	0	1.2	1.2	1.2	63.031	562	562	2		1						0.007584	1.5024	0	1.2	0	0	0	0	0	0	0	0	0	1	0	1	FYVQMPR
tr|A0A972GBX7|A0A972GBX7_9CHLR	tr|A0A972GBX7|A0A972GBX7_9CHLR	1	1	1	tr|A0A972GBX7|A0A972GBX7_9CHLR Serine/threonine protein phosphatase OS=Chloroflexi bacterium AL-W OX=2686371 GN=GFH27_549301n80 PE=3 SV=1	1	1	1	1	0	0	1	0	0	1	0	0	1	6	6	6	20.76	200	200	6						1		0.0076336	1.5024	0	0	6	2167900	0	0	2167900	0	0	0	0	0	3	3	LLLFSDLHVNHR
tr|A0A972GE59|A0A972GE59_9CHLR	tr|A0A972GE59|A0A972GE59_9CHLR	1	1	1	tr|A0A972GE59|A0A972GE59_9CHLR Uncharacterized protein OS=Chloroflexi bacterium AL-W OX=2686371 GN=GFH27_549305n199 PE=4 SV=1	1	1	1	1	1	0	0	1	0	0	1	0	0	12.9	12.9	12.9	11.012	93	93	1	1							0.0076253	1.5024	12.9	0	0	2889100	2889100	0	0	0	0	0	1	0	0	1	GDREITALRIVK
tr|A0A972GFU3|A0A972GFU3_9CHLR	tr|A0A972GFU3|A0A972GFU3_9CHLR	1	1	1	tr|A0A972GFU3|A0A972GFU3_9CHLR Phosphatidylserine decarboxylase OS=Chloroflexi bacterium AL-W OX=2686371 GN=GFH27_549291n261 PE=4 SV=1	1	1	1	1	1	0	0	1	0	0	1	0	0	3.1	3.1	3.1	24.738	223	223	6						1		0.007617	1.5024	3.1	0	0	0	0	0	0	0	0	0	1	0	0	1	IGQITPL
tr|A0A972GJK1|A0A972GJK1_9CHLR	tr|A0A972GJK1|A0A972GJK1_9CHLR	1	1	1	tr|A0A972GJK1|A0A972GJK1_9CHLR Small ribosomal subunit protein uS12 OS=Chloroflexi bacterium AL-W OX=2686371 GN=rpsL PE=3 SV=1	1	1	1	1	1	0	0	1	0	0	1	0	0	7	7	7	15.952	142	142	6						1		0.0076087	1.5024	7	0	0	164150	164150	0	0	0	0	0	0	0	0	0	EQGRSKYGAK
tr|A0A972GUF1|A0A972GUF1_9CHLR	tr|A0A972GUF1|A0A972GUF1_9CHLR	1	1	1	tr|A0A972GUF1|A0A972GUF1_9CHLR AAA family ATPase OS=Chloroflexi bacterium AL-W OX=2686371 GN=moxR PE=3 SV=1	1	1	1	1	1	0	0	1	0	0	1	0	0	3.5	3.5	3.5	37.432	342	342	3			1					0.0076004	1.5024	3.5	0	0	21732000	21732000	0	0	0	0	0	1	0	0	1	SLAEVVGGSFGR
tr|A0A972JTL4|A0A972JTL4_9CHLR	tr|A0A972JTL4|A0A972JTL4_9CHLR	1	1	1	tr|A0A972JTL4|A0A972JTL4_9CHLR Aminoglycoside phosphotransferase family protein OS=Chloroflexi bacterium AL-W OX=2686371 GN=GFH27_549279n122 PE=3 SV=1	1	1	1	1	0	0	1	0	0	1	0	0	1	5.8	5.8	5.8	37.616	326	326	6						1		0.25	2.118	0	0	5.8	359540	0	0	359540	0	0	0	0	0	1	1	QFYLLYEVLKYIPISIWRR
tr|A0A972JUR2|A0A972JUR2_9CHLR	tr|A0A972JUR2|A0A972JUR2_9CHLR	1	1	1	tr|A0A972JUR2|A0A972JUR2_9CHLR Succinate--CoA ligase [ADP-forming] subunit beta OS=Chloroflexi bacterium AL-W OX=2686371 GN=sucC PE=3 SV=1	1	1	1	1	1	0	0	1	0	0	1	0	0	3.2	3.2	3.2	40.061	378	378	1	2							0.0075922	1.5024	3.2	0	0	1554400	1554400	0	0	0	0	0	4	0	0	4	LHEYQARDILAR
tr|A0A972JW55|A0A972JW55_9CHLR	tr|A0A972JW55|A0A972JW55_9CHLR	1	1	1	tr|A0A972JW55|A0A972JW55_9CHLR Sugar transferase OS=Chloroflexi bacterium AL-W OX=2686371 GN=GFH27_549325n104 PE=3 SV=1	1	1	1	1	1	0	0	1	0	0	1	0	0	2.4	2.4	2.4	55.055	490	490	1	1							0.007431	1.5024	2.4	0	0	3818300	3818300	0	0	0	0	0	3	0	0	3	MLYHEILVALRK
tr|A0A972JWU4|A0A972JWU4_9CHLR	tr|A0A972JWU4|A0A972JWU4_9CHLR	1	1	1	tr|A0A972JWU4|A0A972JWU4_9CHLR Reaction center protein M chain OS=Chloroflexi bacterium AL-W OX=2686371 GN=pufL PE=3 SV=1	1	1	1	1	1	0	0	1	0	0	1	0	0	1.8	1.8	1.8	72.615	649	649	3			1					0.0068966	1.5024	1.8	0	0	38241000	38241000	0	0	0	0	0	1	0	0	1	PVTDRHVDTFWR
tr|A0A972JYC9|A0A972JYC9_9CHLR	tr|A0A972JYC9|A0A972JYC9_9CHLR	1	1	1	tr|A0A972JYC9|A0A972JYC9_9CHLR Glycosyltransferase RgtA/B/C/D-like domain-containing protein OS=Chloroflexi bacterium AL-W OX=2686371 GN=GFH27_549313n53 PE=4 SV=1	1	1	1	1	1	0	0	1	0	0	1	0	0	2.4	2.4	2.4	56.358	495	495	3			1					0.0064457	1.5024	2.4	0	0	3766800	3766800	0	0	0	0	0	1	0	0	1	PSAWCNIGNEAR
tr|A0A974X9Z4|A0A974X9Z4_9FIRM	tr|A0A974X9Z4|A0A974X9Z4_9FIRM	1	1	1	tr|A0A974X9Z4|A0A974X9Z4_9FIRM Uncharacterized protein OS=Sedimentibacter sp. zth1 OX=2816908 GN=JYG23_00290 PE=4 SV=1	1	1	1	1	1	0	0	1	0	0	1	0	0	2.4	2.4	2.4	35.01	296	296	6						1		0.0068898	1.5024	2.4	0	0	0	0	0	0	0	0	0	1	0	0	1	LFKYNHK
tr|A0A974XB10|A0A974XB10_9FIRM	tr|A0A974XB10|A0A974XB10_9FIRM	1	1	1	tr|A0A974XB10|A0A974XB10_9FIRM Sigma 54-interacting transcriptional regulator OS=Sedimentibacter sp. zth1 OX=2816908 GN=JYG23_11290 PE=4 SV=1	1	1	1	1	1	0	0	1	0	0	1	0	0	2.6	2.6	2.6	52.394	465	465	3			1					0.0063234	1.5024	2.6	0	0	5186600	5186600	0	0	0	0	0	1	0	0	1	ELIVQSIHNASK
tr|A0A974XEF3|A0A974XEF3_9FIRM	tr|A0A974XEF3|A0A974XEF3_9FIRM	1	1	1	tr|A0A974XEF3|A0A974XEF3_9FIRM Desulfoferrodoxin OS=Sedimentibacter sp. zth1 OX=2816908 GN=JYG23_06790 PE=3 SV=1	1	1	1	1	1	0	0	1	0	0	1	0	0	9.3	9.3	9.3	15.054	129	129	1	1							0.0063177	1.5024	9.3	0	0	6386000	6386000	0	0	0	0	0	1	0	0	1	FYSCDHCGNIMR
tr|A0A975AEQ2|A0A975AEQ2_9FIRM	tr|A0A975AEQ2|A0A975AEQ2_9FIRM	1	1	1	tr|A0A975AEQ2|A0A975AEQ2_9FIRM UDP-N-acetylmuramoyl-tripeptide--D-alanyl-D-alanine ligase OS=Sedimentibacter sp. zth1 OX=2816908 GN=murF PE=3 SV=1	1	1	1	1	0	0	1	0	0	1	0	0	1	2.6	2.6	2.6	50.59	458	458	6						1		0.006312	1.5024	0	0	2.6	1777800	0	0	1777800	0	0	0	0	0	1	1	DILAGMLSTKFK
tr|A0A975AH95|A0A975AH95_9FIRM	tr|A0A975AH95|A0A975AH95_9FIRM	1	1	1	tr|A0A975AH95|A0A975AH95_9FIRM ABC transporter ATP-binding protein OS=Sedimentibacter sp. zth1 OX=2816908 GN=JYG23_07905 PE=4 SV=1	1	1	1	1	1	0	1	1	0	1	1	0	1	1.3	1.3	1.3	61.456	538	538	5.33				1		2		0.0063063	1.5024	1.3	0	1.3	0	0	0	0	0	0	0	2	0	1	3	KKLLLIK
tr|A0A9E5S9B0|A0A9E5S9B0_9FIRM	tr|A0A9E5S9B0|A0A9E5S9B0_9FIRM	1	1	1	tr|A0A9E5S9B0|A0A9E5S9B0_9FIRM Formate dehydrogenase accessory protein FdhE OS=Syntrophomonadaceae bacterium OX=2093811 GN=GX188_02965 PE=4 SV=1	1	1	1	1	1	0	0	1	0	0	1	0	0	4.4	4.4	4.4	31.594	270	270	1	1							0.0063006	1.5024	4.4	0	0	327300	327300	0	0	0	0	0	1	0	0	1	PFLEKYTDSLPR
tr|A0A9E5S9D1|A0A9E5S9D1_9FIRM	tr|A0A9E5S9D1|A0A9E5S9D1_9FIRM	1	1	1	tr|A0A9E5S9D1|A0A9E5S9D1_9FIRM Enoyl-[acyl-carrier-protein] reductase FabK OS=Syntrophomonadaceae bacterium OX=2093811 GN=fabK PE=4 SV=1	1	1	1	1	0	1	0	0	1	0	0	1	0	3.8	3.8	3.8	32.564	312	312	7							1	0.006295	1.5024	0	3.8	0	1359600	0	1359600	0	0	0	0	0	2	0	2	LITRVSKLLDIK
tr|A0A9E5S9L3|A0A9E5S9L3_9FIRM	tr|A0A9E5S9L3|A0A9E5S9L3_9FIRM	1	1	1	tr|A0A9E5S9L3|A0A9E5S9L3_9FIRM Flagellar protein export ATPase FliI OS=Syntrophomonadaceae bacterium OX=2093811 GN=fliI PE=4 SV=1	1	1	1	1	1	0	0	1	0	0	1	0	0	2.3	2.3	2.3	46.448	428	428	6						1		0.0062837	1.5024	2.3	0	0	227420	227420	0	0	0	0	0	0	0	0	0	LLERAGTNQK
tr|A0A9E5VD76|A0A9E5VD76_9FIRM	tr|A0A9E5VD76|A0A9E5VD76_9FIRM	1	1	1	tr|A0A9E5VD76|A0A9E5VD76_9FIRM tRNA 2-thiocytidine(32) synthetase TtcA OS=Syntrophomonadaceae bacterium OX=2093811 GN=GX188_01590 PE=4 SV=1	1	1	1	1	0	1	0	0	1	0	0	1	0	8.7	8.7	8.7	16.031	138	138	7							1	0.0062444	1.5024	0	8.7	0	5288900	0	5288900	0	0	0	0	0	3	0	3	KVTMIRPLIYVR
tr|A0A9N8VR41|A0A9N8VR41_9GLOM	tr|A0A9N8VR41|A0A9N8VR41_9GLOM	1	1	1	tr|A0A9N8VR41|A0A9N8VR41_9GLOM 5104_t:CDS:1 OS=Paraglomus brasilianum OX=144538 GN=PBRASI_LOCUS501 PE=4 SV=1	1	1	1	1	1	0	0	1	0	0	1	0	0	3.7	3.7	3.7	36.661	328	328	3			1					0.006278	1.5024	3.7	0	0	1057900	1057900	0	0	0	0	0	2	0	0	2	ATEHHLGLLKAK
tr|A0A9N8W7T9|A0A9N8W7T9_9GLOM	tr|A0A9N8W7T9|A0A9N8W7T9_9GLOM	1	1	1	tr|A0A9N8W7T9|A0A9N8W7T9_9GLOM 5629_t:CDS:1 OS=Paraglomus brasilianum OX=144538 GN=PBRASI_LOCUS1425 PE=3 SV=1	1	1	1	1	1	0	0	1	0	0	1	0	0	1.5	1.5	1.5	53.222	470	470	6						1		0.0062724	1.5024	1.5	0	0	0	0	0	0	0	0	0	1	0	0	1	RGNAPKR
tr|A0A9N8WNR1|A0A9N8WNR1_9GLOM	tr|A0A9N8WNR1|A0A9N8WNR1_9GLOM	1	1	1	tr|A0A9N8WNR1|A0A9N8WNR1_9GLOM Histidine biosynthesis trifunctional protein OS=Paraglomus brasilianum OX=144538 GN=PBRASI_LOCUS2116 PE=3 SV=1	1	1	1	1	1	0	0	1	0	0	1	0	0	1.3	1.3	1.3	98.952	902	902	3			1					0.0062668	1.5024	1.3	0	0	2473400	2473400	0	0	0	0	0	1	0	0	1	SINIDCDEDALR
tr|A0A9N8WV55|A0A9N8WV55_9GLOM	tr|A0A9N8WV55|A0A9N8WV55_9GLOM	1	1	1	tr|A0A9N8WV55|A0A9N8WV55_9GLOM DNA-directed RNA polymerase OS=Paraglomus brasilianum OX=144538 GN=PBRASI_LOCUS2333 PE=3 SV=1	1	1	1	1	0	0	1	0	0	1	0	0	1	1.4	1.4	1.4	99.222	874	874	6						1		0.0062612	1.5024	0	0	1.4	1553700	0	0	1553700	0	0	0	0	0	2	2	CVDVSPEVSVVR
tr|A0A9N8Z447|A0A9N8Z447_9GLOM	tr|A0A9N8Z447|A0A9N8Z447_9GLOM	1	1	1	tr|A0A9N8Z447|A0A9N8Z447_9GLOM 11743_t:CDS:1 OS=Paraglomus brasilianum OX=144538 GN=PBRASI_LOCUS1073 PE=4 SV=1	1	1	1	1	1	0	0	1	0	0	1	0	0	0.8	0.8	0.8	129.3	1197	1197	6						1		0.0062556	1.5024	0.8	0	0	289180	289180	0	0	0	0	0	0	0	0	0	KGEKPYGFER
tr|A0A9N8ZVY1|A0A9N8ZVY1_9GLOM	tr|A0A9N8ZVY1|A0A9N8ZVY1_9GLOM	1	1	1	tr|A0A9N8ZVY1|A0A9N8ZVY1_9GLOM 6159_t:CDS:1 OS=Paraglomus brasilianum OX=144538 GN=PBRASI_LOCUS3009 PE=4 SV=1	1	1	1	1	1	0	0	1	0	0	1	0	0	1.7	1.7	1.7	78.846	693	693	1	1							0.00625	1.5024	1.7	0	0	1390300	1390300	0	0	0	0	0	2	0	0	2	THRIIPWTLKIK
tr|A0A9N8ZWU8|A0A9N8ZWU8_9GLOM	tr|A0A9N8ZWU8|A0A9N8ZWU8_9GLOM	1	1	1	tr|A0A9N8ZWU8|A0A9N8ZWU8_9GLOM Guanine deaminase OS=Paraglomus brasilianum OX=144538 GN=PBRASI_LOCUS3125 PE=3 SV=1	1	1	1	1	1	0	0	1	0	0	1	0	0	2.2	2.2	2.2	49.675	454	454	6						2		0.0063291	1.5024	2.2	0	0	4181200	4181200	0	0	0	0	0	0	0	0	0	TRHLLRSGIK
tr|A0A9N8ZZN7|A0A9N8ZZN7_9GLOM	tr|A0A9N8ZZN7|A0A9N8ZZN7_9GLOM	1	1	1	tr|A0A9N8ZZN7|A0A9N8ZZN7_9GLOM 2272_t:CDS:1 OS=Paraglomus brasilianum OX=144538 GN=PBRASI_LOCUS3212 PE=4 SV=1	1	1	1	1	0	0	1	0	0	1	0	0	1	0.5	0.5	0.5	256.33	2271	2271	6						1		0.0062893	1.5024	0	0	0.5	3582400	0	0	3582400	0	0	0	0	0	1	1	WYARDNKSGGFR
tr|A0A9N9A8H2|A0A9N9A8H2_9GLOM	tr|A0A9N9A8H2|A0A9N9A8H2_9GLOM	1	1	1	tr|A0A9N9A8H2|A0A9N9A8H2_9GLOM 7305_t:CDS:1 OS=Paraglomus brasilianum OX=144538 GN=PBRASI_LOCUS3724 PE=4 SV=1	1	1	1	1	0	1	0	0	1	0	0	1	0	4.2	4.2	4.2	18.682	166	166	2		1						0.0063348	1.5024	0	4.2	0	0	0	0	0	0	0	0	0	1	0	1	RVSSTKK
tr|A0A9N9BA53|A0A9N9BA53_9GLOM	tr|A0A9N9BA53|A0A9N9BA53_9GLOM	1	1	1	tr|A0A9N9BA53|A0A9N9BA53_9GLOM 6649_t:CDS:1 OS=Paraglomus brasilianum OX=144538 GN=PBRASI_LOCUS5465 PE=3 SV=1	1	1	1	1	0	1	0	0	1	0	0	1	0	1.1	1.1	1.1	70.11	612	612	3			1					0.0063927	1.5024	0	1.1	0	0	0	0	0	0	0	0	0	1	0	1	LHIEKTK
tr|A0A9N9BAM0|A0A9N9BAM0_9GLOM	tr|A0A9N9BAM0|A0A9N9BAM0_9GLOM	1	1	1	tr|A0A9N9BAM0|A0A9N9BAM0_9GLOM 55_t:CDS:1 OS=Paraglomus brasilianum OX=144538 GN=PBRASI_LOCUS5511 PE=3 SV=1	1	1	1	1	1	0	0	1	0	0	1	0	0	9.3	9.3	9.3	12.284	107	107	6						1		0.0064279	1.5024	9.3	0	0	253320	253320	0	0	0	0	0	0	0	0	0	MFDVIKALYR
tr|A0A9N9BAR1|A0A9N9BAR1_9GLOM	tr|A0A9N9BAR1|A0A9N9BAR1_9GLOM	1	1	1	tr|A0A9N9BAR1|A0A9N9BAR1_9GLOM 10292_t:CDS:1 OS=Paraglomus brasilianum OX=144538 GN=PBRASI_LOCUS5399 PE=3 SV=1	1	1	1	1	0	0	1	0	0	1	0	0	1	0.5	0.5	0.5	151.23	1299	1299	4				2				0.006422	1.5024	0	0	0.5	0	0	0	0	0	0	0	0	0	2	2	MLLGVPK
tr|A0A9N9BXV8|A0A9N9BXV8_9GLOM	tr|A0A9N9BXV8|A0A9N9BXV8_9GLOM	1	1	1	tr|A0A9N9BXV8|A0A9N9BXV8_9GLOM 473_t:CDS:1 OS=Paraglomus brasilianum OX=144538 GN=PBRASI_LOCUS6557 PE=4 SV=1	1	1	1	1	1	0	0	1	0	0	1	0	0	1.4	1.4	1.4	98.945	859	859	3			1					0.0064161	1.5024	1.4	0	0	1198900	1198900	0	0	0	0	0	1	0	0	1	VEALEWDLLSNK
tr|A0A9N9BYY3|A0A9N9BYY3_9GLOM	tr|A0A9N9BYY3|A0A9N9BYY3_9GLOM	1	1	1	tr|A0A9N9BYY3|A0A9N9BYY3_9GLOM 7439_t:CDS:1 OS=Paraglomus brasilianum OX=144538 GN=PBRASI_LOCUS6807 PE=4 SV=1	1	1	1	1	1	0	0	1	0	0	1	0	0	1.8	1.8	1.8	45.442	397	397	6						1		0.0064103	1.5024	1.8	0	0	0	0	0	0	0	0	0	1	0	0	1	DIPLNMK
tr|A0A9N9BZF7|A0A9N9BZF7_9GLOM	tr|A0A9N9BZF7|A0A9N9BZF7_9GLOM	1	1	1	tr|A0A9N9BZF7|A0A9N9BZF7_9GLOM Fucosyltransferase OS=Paraglomus brasilianum OX=144538 GN=PBRASI_LOCUS6678 PE=3 SV=1	1	1	1	1	1	0	0	1	0	0	1	0	0	1.4	1.4	1.4	60.239	516	516	7							1	0.0064044	1.5024	1.4	0	0	0	0	0	0	0	0	0	1	0	0	1	YLTHPDR
tr|A0A9N9CCI0|A0A9N9CCI0_9GLOM	tr|A0A9N9CCI0|A0A9N9CCI0_9GLOM	1	1	1	tr|A0A9N9CCI0|A0A9N9CCI0_9GLOM 3562_t:CDS:1 OS=Paraglomus brasilianum OX=144538 GN=PBRASI_LOCUS7399 PE=4 SV=1	1	1	1	1	1	0	0	1	0	0	1	0	0	1.3	1.3	1.3	107.55	927	927	3			1					0.0063985	1.5024	1.3	0	0	16632000	16632000	0	0	0	0	0	1	0	0	1	TIYYSGECIYYR
tr|A0A9N9CLQ6|A0A9N9CLQ6_9GLOM	tr|A0A9N9CLQ6|A0A9N9CLQ6_9GLOM	1	1	1	tr|A0A9N9CLQ6|A0A9N9CLQ6_9GLOM 4885_t:CDS:1 OS=Paraglomus brasilianum OX=144538 GN=PBRASI_LOCUS8008 PE=4 SV=1	1	1	1	1	0	1	0	0	1	0	0	1	0	1.6	1.6	1.6	50.73	440	440	2		1						0.0063869	1.5024	0	1.6	0	0	0	0	0	0	0	0	0	1	0	1	FKWFKTK
tr|A0A9N9D0A4|A0A9N9D0A4_9GLOM	tr|A0A9N9D0A4|A0A9N9D0A4_9GLOM	1	1	1	tr|A0A9N9D0A4|A0A9N9D0A4_9GLOM 1449_t:CDS:1 OS=Paraglomus brasilianum OX=144538 GN=PBRASI_LOCUS8717 PE=4 SV=1	1	1	1	1	1	1	0	1	1	0	1	1	0	1	1	1	135.79	1221	1221	2.2	4						1	0.0063463	1.5024	1	0	0	11148000	7549500	3598900	0	0	0	0	4	1	0	5	GVGLTIDEKIDK
tr|A0A9N9EFZ7|A0A9N9EFZ7_9GLOM	tr|A0A9N9EFZ7|A0A9N9EFZ7_9GLOM	1	1	1	tr|A0A9N9EFZ7|A0A9N9EFZ7_9GLOM 2698_t:CDS:1 (Fragment) OS=Paraglomus brasilianum OX=144538 GN=PBRASI_LOCUS11517 PE=4 SV=1	1	1	1	1	1	0	0	1	0	0	1	0	0	26.1	26.1	26.1	5.4802	46	46	3			1					0.006381	1.5024	26.1	0	0	2976000	2976000	0	0	0	0	0	1	0	0	1	KKSQGQMDMVWR
tr|A0A9N9EMQ4|A0A9N9EMQ4_9GLOM	tr|A0A9N9EMQ4|A0A9N9EMQ4_9GLOM	1	1	1	tr|A0A9N9EMQ4|A0A9N9EMQ4_9GLOM 2369_t:CDS:1 (Fragment) OS=Paraglomus brasilianum OX=144538 GN=PBRASI_LOCUS11780 PE=4 SV=1	1	1	1	1	1	0	0	1	0	0	1	0	0	16.7	16.7	16.7	8.4905	72	72	3			1					0.0063752	1.5024	16.7	0	0	2091200	2091200	0	0	0	0	0	3	0	0	3	KYDPTDFCEMTR
tr|A0A9N9FD99|A0A9N9FD99_9GLOM	tr|A0A9N9FD99|A0A9N9FD99_9GLOM	1	1	1	tr|A0A9N9FD99|A0A9N9FD99_9GLOM Polyadenylation factor subunit 2 OS=Paraglomus brasilianum OX=144538 GN=PBRASI_LOCUS3860 PE=4 SV=1	1	1	1	1	1	0	0	1	0	0	1	0	0	1.4	1.4	1.4	56.445	501	501	7							1	0.0063694	1.5024	1.4	0	0	0	0	0	0	0	0	0	1	0	0	1	SGGYNRR
tr|A0A9N9FF42|A0A9N9FF42_9GLOM	tr|A0A9N9FF42|A0A9N9FF42_9GLOM	1	1	1	tr|A0A9N9FF42|A0A9N9FF42_9GLOM 2944_t:CDS:1 OS=Paraglomus brasilianum OX=144538 GN=PBRASI_LOCUS4124 PE=4 SV=1	1	1	1	1	1	0	0	1	0	0	1	0	0	4	4	4	35.041	297	297	1	1							0.0063636	1.5024	4	0	0	3847400	3847400	0	0	0	0	0	1	0	0	1	ELIFLFLAVRRR
tr|A0A9N9FJ13|A0A9N9FJ13_9GLOM	tr|A0A9N9FJ13|A0A9N9FJ13_9GLOM	1	1	1	tr|A0A9N9FJ13|A0A9N9FJ13_9GLOM DNA-directed RNA polymerase subunit OS=Paraglomus brasilianum OX=144538 GN=PBRASI_LOCUS4540 PE=3 SV=1	1	1	1	1	1	0	0	1	0	0	1	0	0	1.4	1.4	1.4	96.269	858	858	1	1							0.0063579	1.5024	1.4	0	0	1401800	1401800	0	0	0	0	0	1	0	0	1	SEKATLAKITGK
tr|A0A9N9FQC1|A0A9N9FQC1_9GLOM	tr|A0A9N9FQC1|A0A9N9FQC1_9GLOM	1	1	1	tr|A0A9N9FQC1|A0A9N9FQC1_9GLOM dolichyl-diphosphooligosaccharide--protein glycotransferase OS=Paraglomus brasilianum OX=144538 GN=PBRASI_LOCUS5044 PE=3 SV=1	1	1	1	1	1	0	0	1	0	0	1	0	0	1.6	1.6	1.6	85.16	753	753	1	1							0.0063521	1.5024	1.6	0	0	2979900	2979900	0	0	0	0	0	1	0	0	1	TLEQAAAFEEGK
tr|A0A9N9FYJ3|A0A9N9FYJ3_9GLOM	tr|A0A9N9FYJ3|A0A9N9FYJ3_9GLOM	1	1	1	tr|A0A9N9FYJ3|A0A9N9FYJ3_9GLOM 3742_t:CDS:1 OS=Paraglomus brasilianum OX=144538 GN=PBRASI_LOCUS6154 PE=4 SV=1	1	1	1	1	1	0	0	1	0	0	1	0	0	1.1	1.1	1.1	123.88	1114	1114	3			1					0.0063406	1.5024	1.1	0	0	2002400	2002400	0	0	0	0	0	1	0	0	1	NEAHTPLAMSCK
tr|A0A9N9GB57|A0A9N9GB57_9GLOM	tr|A0A9N9GB57|A0A9N9GB57_9GLOM	1	1	1	tr|A0A9N9GB57|A0A9N9GB57_9GLOM 8175_t:CDS:1 OS=Paraglomus brasilianum OX=144538 GN=PBRASI_LOCUS7066 PE=3 SV=1	1	1	1	1	0	0	1	0	0	1	0	0	1	6.9	6.9	6.9	20.694	175	175	6						1		0.0062333	1.5024	0	0	6.9	2799900	0	0	2799900	0	0	0	0	0	2	2	ELPPVFGNFLAK
tr|A0A9N9GBY9|A0A9N9GBY9_9GLOM	tr|A0A9N9GBY9|A0A9N9GBY9_9GLOM	1	1	1	tr|A0A9N9GBY9|A0A9N9GBY9_9GLOM 2360_t:CDS:1 OS=Paraglomus brasilianum OX=144538 GN=PBRASI_LOCUS7554 PE=4 SV=1	1	1	1	1	1	0	1	1	0	1	1	0	1	7.7	7.7	7.7	17.899	156	156	3.5	1					1		0.0061404	1.5024	7.7	0	0	4586900	1337000	0	3250000	0	0	0	1	0	1	2	LKFIVVDVDKPK
tr|A0A9N9GGV9|A0A9N9GGV9_9GLOM	tr|A0A9N9GGV9|A0A9N9GGV9_9GLOM	1	1	1	tr|A0A9N9GGV9|A0A9N9GGV9_9GLOM 7549_t:CDS:1 OS=Paraglomus brasilianum OX=144538 GN=PBRASI_LOCUS7962 PE=4 SV=1	1	1	1	1	1	0	0	1	0	0	1	0	0	1.8	1.8	1.8	62.264	563	563	6						1		0.0062278	1.5024	1.8	0	0	774010	774010	0	0	0	0	0	0	0	0	0	ADILIGHDRR
tr|A0A9N9GLJ5|A0A9N9GLJ5_9GLOM	tr|A0A9N9GLJ5|A0A9N9GLJ5_9GLOM	1	1	1	tr|A0A9N9GLJ5|A0A9N9GLJ5_9GLOM 611_t:CDS:1 OS=Paraglomus brasilianum OX=144538 GN=PBRASI_LOCUS8140 PE=4 SV=1	1	1	1	1	0	1	0	0	1	0	0	1	0	1	1	1	132.4	1169	1169	7							1	0.0061242	1.5024	0	1	0	1930400	0	1930400	0	0	0	0	0	1	0	1	STKGEFLPPDRK
tr|A0A9N9GQ20|A0A9N9GQ20_9GLOM	tr|A0A9N9GQ20|A0A9N9GQ20_9GLOM	1	1	1	tr|A0A9N9GQ20|A0A9N9GQ20_9GLOM Gypsy retrotransposon integrase-like protein 1 OS=Paraglomus brasilianum OX=144538 GN=PBRASI_LOCUS8535 PE=4 SV=1	1	1	1	1	1	0	0	1	0	0	1	0	0	2.7	2.7	2.7	51.322	437	437	1	1							0.0061189	1.5024	2.7	0	0	6394000	6394000	0	0	0	0	0	1	0	0	1	KNFDQLLLVVKK
tr|A0A9N9HBF8|A0A9N9HBF8_9GLOM	tr|A0A9N9HBF8|A0A9N9HBF8_9GLOM	1	1	1	tr|A0A9N9HBF8|A0A9N9HBF8_9GLOM 6811_t:CDS:1 (Fragment) OS=Paraglomus brasilianum OX=144538 GN=PBRASI_LOCUS11466 PE=4 SV=1	1	1	1	1	1	0	0	1	0	0	1	0	0	10	10	10	11.066	100	100	6						1		0.0061135	1.5024	10	0	0	184170	184170	0	0	0	0	0	0	0	0	0	FWSMMTMFAK
tr|A0A9N9HDN3|A0A9N9HDN3_9GLOM	tr|A0A9N9HDN3|A0A9N9HDN3_9GLOM	1	1	1	tr|A0A9N9HDN3|A0A9N9HDN3_9GLOM 3382_t:CDS:1 OS=Paraglomus brasilianum OX=144538 GN=PBRASI_LOCUS11368 PE=4 SV=1	1	1	1	1	1	0	0	1	0	0	1	0	0	5.3	5.3	5.3	25.875	227	227	1	1							0.0061082	1.5024	5.3	0	0	3005400	3005400	0	0	0	0	0	1	0	0	1	VARNYQLRIQLK
tr|A0A9P8PL75|A0A9P8PL75_WICPI	tr|A0A9P8PL75|A0A9P8PL75_WICPI	1	1	1	tr|A0A9P8PL75|A0A9P8PL75_WICPI Transcription initiation factor TFIID subunit 10 OS=Wickerhamomyces pijperi OX=599730 GN=WICPIJ_009717 PE=3 SV=1	1	1	1	1	1	0	0	1	0	0	1	0	0	4.8	4.8	4.8	27.391	252	252	3			2					0.0061029	1.5024	4.8	0	0	2781600	2781600	0	0	0	0	0	8	0	0	8	NGLQCDDMRIKR
tr|A0A9P8PYE9|A0A9P8PYE9_WICPI;tr|A0A9P8PS02|A0A9P8PS02_WICPI	tr|A0A9P8PYE9|A0A9P8PYE9_WICPI;tr|A0A9P8PS02|A0A9P8PS02_WICPI	1;1	1;1	1;1	tr|A0A9P8PYE9|A0A9P8PYE9_WICPI Uncharacterized protein OS=Wickerhamomyces pijperi OX=599730 GN=WICPIJ_008592 PE=4 SV=1;tr|A0A9P8PS02|A0A9P8PS02_WICPI Uncharacterized protein OS=Wickerhamomyces pijperi OX=599730 GN=WICPIJ_009060 PE=4 SV=1	2	1	1	1	0	1	0	0	1	0	0	1	0	4.5	4.5	4.5	29.786	264	264;354	7							2	0.0060976	1.5024	0	4.5	0	4841300	0	4841300	0	0	0	0	0	3	0	3	EGQITKSSSDGK
tr|A0A9P8PYT7|A0A9P8PYT7_WICPI	tr|A0A9P8PYT7|A0A9P8PYT7_WICPI	1	1	1	tr|A0A9P8PYT7|A0A9P8PYT7_WICPI Mitochondrial distribution and morphology protein 34 OS=Wickerhamomyces pijperi OX=599730 GN=WICPIJ_008098 PE=4 SV=1	1	1	1	1	1	0	0	1	0	0	1	0	0	3.2	3.2	3.2	42.76	380	380	1	1							0.006087	1.5024	3.2	0	0	3818300	3818300	0	0	0	0	0	1	0	0	1	WLRVLLECLGVK
tr|A0A9P8PZY5|A0A9P8PZY5_WICPI	tr|A0A9P8PZY5|A0A9P8PZY5_WICPI	1	1	1	tr|A0A9P8PZY5|A0A9P8PZY5_WICPI Uncharacterized protein OS=Wickerhamomyces pijperi OX=599730 GN=WICPIJ_007570 PE=4 SV=1	1	1	1	1	0	1	0	0	1	0	0	1	0	5.7	5.7	5.7	23.602	211	211	7							1	0.0060501	1.5024	0	5.7	0	2694500	0	2694500	0	0	0	0	0	3	0	3	VVKSLVLTIVLR
tr|A0A9P8Q1H3|A0A9P8Q1H3_WICPI	tr|A0A9P8Q1H3|A0A9P8Q1H3_WICPI	1	1	1	tr|A0A9P8Q1H3|A0A9P8Q1H3_WICPI Transcription factor IIIC subunit 5 HTH domain-containing protein OS=Wickerhamomyces pijperi OX=599730 GN=WICPIJ_006528 PE=4 SV=1	1	1	1	1	1	0	0	1	0	0	1	0	0	1.3	1.3	1.3	63.538	546	546	7							1	0.0060817	1.5024	1.3	0	0	0	0	0	0	0	0	0	1	0	0	1	DEDYDEK
tr|A0A9P8Q214|A0A9P8Q214_WICPI	tr|A0A9P8Q214|A0A9P8Q214_WICPI	1	1	1	tr|A0A9P8Q214|A0A9P8Q214_WICPI Zn(2)-C6 fungal-type domain-containing protein (Fragment) OS=Wickerhamomyces pijperi OX=599730 GN=WICPIJ_007668 PE=4 SV=1	1	1	1	1	1	0	0	1	0	0	1	0	0	2.6	2.6	2.6	52.191	456	456	3			1					0.0060764	1.5024	2.6	0	0	2509100	2509100	0	0	0	0	0	1	0	0	1	KIKCDEQLPECR
tr|A0A9P8Q2I0|A0A9P8Q2I0_WICPI	tr|A0A9P8Q2I0|A0A9P8Q2I0_WICPI	1	1	1	tr|A0A9P8Q2I0|A0A9P8Q2I0_WICPI Uncharacterized protein OS=Wickerhamomyces pijperi OX=599730 GN=WICPIJ_007399 PE=4 SV=1	1	1	1	1	1	0	0	1	0	0	1	0	0	4.2	4.2	4.2	30.675	285	285	3			1					0.0060711	1.5024	4.2	0	0	481510	481510	0	0	0	0	0	1	0	0	1	KQLSLMIVSVIK
tr|A0A9P8Q4K2|A0A9P8Q4K2_WICPI	tr|A0A9P8Q4K2|A0A9P8Q4K2_WICPI	1	1	1	tr|A0A9P8Q4K2|A0A9P8Q4K2_WICPI Probable electron transfer flavoprotein subunit beta OS=Wickerhamomyces pijperi OX=599730 GN=WICPIJ_004914 PE=3 SV=1	1	1	1	1	1	0	0	1	0	0	1	0	0	4.6	4.6	4.6	28.556	262	262	1	1							0.0060659	1.5024	4.6	0	0	937410	937410	0	0	0	0	0	1	0	0	1	MSTKLNILVPVK
tr|K0KDJ3|K0KDJ3_WICCF;tr|A0A9P8Q4K6|A0A9P8Q4K6_WICPI	tr|K0KDJ3|K0KDJ3_WICCF;tr|A0A9P8Q4K6|A0A9P8Q4K6_WICPI	1;1	1;1	1;1	tr|K0KDJ3|K0KDJ3_WICCF Serine/threonine-protein kinase TOR OS=Wickerhamomyces ciferrii (strain ATCC 14091 / BCRC 22168 / CBS 111 / JCM 3599 / NBRC 0793 / NRRL Y-1031 F-60-10) OX=1206466 GN=BN7_533 PE=3 SV=1;tr|A0A9P8Q4K6|A0A9P8Q4K6_WICPI Serine/threonine-p	2	1	1	1	1	0	0	1	0	0	1	0	0	0.5	0.5	0.5	265.65	2339	2339;2354	3			1					0.0060606	1.5024	0.5	0	0	3906600	3906600	0	0	0	0	0	2	0	0	2	VEVFTYALDNTR
tr|A0A9P8Q4V9|A0A9P8Q4V9_WICPI	tr|A0A9P8Q4V9|A0A9P8Q4V9_WICPI	1	1	1	tr|A0A9P8Q4V9|A0A9P8Q4V9_WICPI Hyaluronan/mRNA-binding protein domain-containing protein OS=Wickerhamomyces pijperi OX=599730 GN=WICPIJ_005885 PE=4 SV=1	1	1	1	1	1	0	0	1	0	0	1	0	0	18.6	18.6	18.6	10.095	86	86	4				1				0.4	3.322	18.6	0	0	1567200	1567200	0	0	0	0	0	1	0	0	1	FDKLQHCDEDFFYEED
tr|A0A9P8Q5D1|A0A9P8Q5D1_WICPI	tr|A0A9P8Q5D1|A0A9P8Q5D1_WICPI	1	1	1	tr|A0A9P8Q5D1|A0A9P8Q5D1_WICPI Uncharacterized protein OS=Wickerhamomyces pijperi OX=599730 GN=WICPIJ_004517 PE=4 SV=1	1	1	1	1	0	1	0	0	1	0	0	1	0	13	13	13	10.108	92	92	7							1	0.0060554	1.5024	0	13	0	3179600	0	3179600	0	0	0	0	0	2	0	2	VTGGFGSGRYGR
tr|A0A9P8Q6R0|A0A9P8Q6R0_WICPI	tr|A0A9P8Q6R0|A0A9P8Q6R0_WICPI	1	1	1	tr|A0A9P8Q6R0|A0A9P8Q6R0_WICPI Rad50/SbcC-type AAA domain-containing protein OS=Wickerhamomyces pijperi OX=599730 GN=WICPIJ_003854 PE=3 SV=1	1	1	1	1	1	0	0	1	0	0	1	0	0	1.1	1.1	1.1	128.14	1118	1118	3			1					0.0061296	1.5024	1.1	0	0	2951700	2951700	0	0	0	0	0	1	0	0	1	ISLADNITAEIR
tr|A0A9P8Q770|A0A9P8Q770_WICPI	tr|A0A9P8Q770|A0A9P8Q770_WICPI	1	1	1	tr|A0A9P8Q770|A0A9P8Q770_WICPI serine--tRNA ligase OS=Wickerhamomyces pijperi OX=599730 GN=WICPIJ_003546 PE=4 SV=1	1	1	1	1	0	0	1	0	0	1	0	0	1	1.4	1.4	1.4	57.299	510	510	4				1				0.0060923	1.5024	0	0	1.4	0	0	0	0	0	0	0	0	0	1	1	QIKAYMK
tr|A0A9P8Q7P9|A0A9P8Q7P9_WICPI	tr|A0A9P8Q7P9|A0A9P8Q7P9_WICPI	1	1	1	tr|A0A9P8Q7P9|A0A9P8Q7P9_WICPI ferric-chelate reductase (NADPH) OS=Wickerhamomyces pijperi OX=599730 GN=WICPIJ_003256 PE=3 SV=1	1	1	1	1	1	0	0	1	0	0	1	0	0	1.4	1.4	1.4	81.076	700	700	6						1		0.006135	1.5024	1.4	0	0	272160	272160	0	0	0	0	0	0	0	0	0	SIDSLRWFEK
tr|A0A9P8Q8C4|A0A9P8Q8C4_WICPI	tr|A0A9P8Q8C4|A0A9P8Q8C4_WICPI	1	1	1	tr|A0A9P8Q8C4|A0A9P8Q8C4_WICPI 3-isopropylmalate dehydratase OS=Wickerhamomyces pijperi OX=599730 GN=WICPIJ_004238 PE=3 SV=1	1	1	1	1	1	0	0	1	0	0	1	0	0	1.6	1.6	1.6	85.248	774	774	1	1							0.0061892	1.5024	1.6	0	0	10161000	10161000	0	0	0	0	0	1	0	0	1	VVKGHTKAANVK
tr|A0A9P8QEH8|A0A9P8QEH8_WICPI	tr|A0A9P8QEH8|A0A9P8QEH8_WICPI	1	1	1	tr|A0A9P8QEH8|A0A9P8QEH8_WICPI Replication protein A C-terminal domain-containing protein OS=Wickerhamomyces pijperi OX=599730 GN=WICPIJ_001116 PE=4 SV=1	1	1	1	1	0	1	0	0	1	0	0	1	0	1.2	1.2	1.2	65.313	581	581	3			1					0.0062222	1.5024	0	1.2	0	0	0	0	0	0	0	0	0	1	0	1	WSSSNGR
tr|A0A9P8QFM6|A0A9P8QFM6_WICPI	tr|A0A9P8QFM6|A0A9P8QFM6_WICPI	1	1	1	tr|A0A9P8QFM6|A0A9P8QFM6_WICPI Uncharacterized protein OS=Wickerhamomyces pijperi OX=599730 GN=WICPIJ_000741 PE=4 SV=1	1	1	1	1	0	0	1	0	0	1	0	0	1	1.1	1.1	1.1	72.526	633	633	4				1				0.0062167	1.5024	0	0	1.1	0	0	0	0	0	0	0	0	0	1	1	SLLKRHK
tr|A0A9P8TBH6|A0A9P8TBH6_WICPI	tr|A0A9P8TBH6|A0A9P8TBH6_WICPI	1	1	1	tr|A0A9P8TBH6|A0A9P8TBH6_WICPI Uncharacterized protein OS=Wickerhamomyces pijperi OX=599730 GN=WICPIJ_010110 PE=4 SV=1	1	1	1	1	0	1	0	0	1	0	0	1	0	5.4	5.4	5.4	14.127	129	129	2		1						0.0062112	1.5024	0	5.4	0	0	0	0	0	0	0	0	0	1	0	1	SSASKTK
tr|A0A9P8TJS1|A0A9P8TJS1_WICPI	tr|A0A9P8TJS1|A0A9P8TJS1_WICPI	1	1	1	tr|A0A9P8TJS1|A0A9P8TJS1_WICPI CID domain-containing protein OS=Wickerhamomyces pijperi OX=599730 GN=WICPIJ_007593 PE=4 SV=1	1	1	1	1	0	1	0	0	1	0	0	1	0	2.1	2.1	2.1	65.35	577	577	7							1	0.0062057	1.5024	0	2.1	0	1308300	0	1308300	0	0	0	0	0	1	0	1	LFAFYLLDSICK
tr|A0A9P8TM76|A0A9P8TM76_WICPI	tr|A0A9P8TM76|A0A9P8TM76_WICPI	1	1	1	tr|A0A9P8TM76|A0A9P8TM76_WICPI Protein kinase domain-containing protein OS=Wickerhamomyces pijperi OX=599730 GN=WICPIJ_005024 PE=4 SV=1	1	1	1	1	1	0	0	1	0	0	1	0	0	1.4	1.4	1.4	77.469	694	694	6						1		0.0062002	1.5024	1.4	0	0	382520	382520	0	0	0	0	0	0	0	0	0	YSELLKDFIK
tr|A0A9P8TPQ0|A0A9P8TPQ0_WICPI	tr|A0A9P8TPQ0|A0A9P8TPQ0_WICPI	1	1	1	tr|A0A9P8TPQ0|A0A9P8TPQ0_WICPI DDHD domain-containing protein OS=Wickerhamomyces pijperi OX=599730 GN=WICPIJ_002391 PE=4 SV=1	1	1	1	1	0	1	1	0	1	1	0	1	1	1.5	1.5	1.5	92.672	827	827	6.5						1	1	0.0061947	1.5024	0	1.5	1.5	13801000	0	6178300	7622200	0	0	0	0	2	2	4	VLEQLEELKRTK
tr|A0A9P8TPS3|A0A9P8TPS3_WICPI	tr|A0A9P8TPS3|A0A9P8TPS3_WICPI	1	1	1	tr|A0A9P8TPS3|A0A9P8TPS3_WICPI Uncharacterized protein OS=Wickerhamomyces pijperi OX=599730 GN=WICPIJ_002481 PE=4 SV=1	1	1	1	1	1	0	0	1	0	0	1	0	0	7	7	7	15.074	142	142	6						1		0.0061837	1.5024	7	0	0	4062100	4062100	0	0	0	0	0	0	0	0	0	YPECNCSSNS
tr|A0A9Q3BBD2|A0A9Q3BBD2_9BASI	tr|A0A9Q3BBD2|A0A9Q3BBD2_9BASI	1	1	1	tr|A0A9Q3BBD2|A0A9Q3BBD2_9BASI COX assembly mitochondrial protein OS=Austropuccinia psidii MF-1 OX=1389203 GN=O181_002106 PE=4 SV=1	1	1	1	1	0	0	1	0	0	1	0	0	1	6.1	6.1	6.1	13.431	114	114	4				1				0.0061457	1.5024	0	0	6.1	0	0	0	0	0	0	0	0	0	1	1	VHMMIVK
tr|A0A9Q3BCJ8|A0A9Q3BCJ8_9BASI	tr|A0A9Q3BCJ8|A0A9Q3BCJ8_9BASI	1	1	1	tr|A0A9Q3BCJ8|A0A9Q3BCJ8_9BASI Reverse transcriptase domain-containing protein OS=Austropuccinia psidii MF-1 OX=1389203 GN=O181_002781 PE=4 SV=1	1	1	1	1	1	0	0	1	0	0	1	0	0	8.7	8.7	8.7	16.07	138	138	1	1							0.0061783	1.5024	8.7	0	0	2051100	2051100	0	0	0	0	0	1	0	0	1	TPPYLASLETRK
tr|A0A9Q3BDE6|A0A9Q3BDE6_9BASI	tr|A0A9Q3BDE6|A0A9Q3BDE6_9BASI	1	1	1	tr|A0A9Q3BDE6|A0A9Q3BDE6_9BASI Gypsy retrotransposon integrase-like protein 1 OS=Austropuccinia psidii MF-1 OX=1389203 GN=O181_002937 PE=4 SV=1	1	1	1	1	1	0	0	1	0	0	1	0	0	9.3	9.3	9.3	14.905	129	129	1	1							0.0061728	1.5024	9.3	0	0	1296700	1296700	0	0	0	0	0	4	0	0	4	YSKGFMCLPCHK
tr|A0A9Q3BFA7|A0A9Q3BFA7_9BASI	tr|A0A9Q3BFA7|A0A9Q3BFA7_9BASI	1	1	1	tr|A0A9Q3BFA7|A0A9Q3BFA7_9BASI Gypsy retrotransposon integrase-like protein 1 OS=Austropuccinia psidii MF-1 OX=1389203 GN=O181_003895 PE=4 SV=1	1	1	1	1	1	0	0	1	0	0	1	0	0	3.6	3.6	3.6	31.41	276	276	6						1		0.0061674	1.5024	3.6	0	0	3024200	3024200	0	0	0	0	0	0	0	0	0	CIKDSFAYTK
tr|A0A9Q3BG52|A0A9Q3BG52_9BASI	tr|A0A9Q3BG52|A0A9Q3BG52_9BASI	1	1	1	tr|A0A9Q3BG52|A0A9Q3BG52_9BASI Centrosomin N-terminal motif 1 domain-containing protein OS=Austropuccinia psidii MF-1 OX=1389203 GN=O181_004117 PE=4 SV=1	1	1	1	1	1	0	0	1	0	0	1	0	0	1	1	1	145.41	1261	1261	3			1					0.006162	1.5024	1	0	0	697430	697430	0	0	0	0	0	1	0	0	1	EIDELNAELQDR
tr|A0A9Q3BH84|A0A9Q3BH84_9BASI	tr|A0A9Q3BH84|A0A9Q3BH84_9BASI	1	1	1	tr|A0A9Q3BH84|A0A9Q3BH84_9BASI Uncharacterized protein OS=Austropuccinia psidii MF-1 OX=1389203 GN=O181_004959 PE=4 SV=1	1	1	1	1	0	0	1	0	0	1	0	0	1	8.8	8.8	8.8	15.381	137	137	6						1		0.0061566	1.5024	0	0	8.8	455220	0	0	455220	0	0	0	0	0	1	1	KQMLKIPPLFER
tr|A0A9Q3BHZ8|A0A9Q3BHZ8_9BASI	tr|A0A9Q3BHZ8|A0A9Q3BHZ8_9BASI	1	1	1	tr|A0A9Q3BHZ8|A0A9Q3BHZ8_9BASI Uncharacterized protein OS=Austropuccinia psidii MF-1 OX=1389203 GN=O181_004925 PE=4 SV=1	1	1	1	1	1	0	0	1	0	0	1	0	0	7.4	7.4	7.4	10.655	94	94	7							1	0.0061511	1.5024	7.4	0	0	0	0	0	0	0	0	0	1	0	0	1	PDAEPPK
tr|A0A9Q3BJD1|A0A9Q3BJD1_9BASI	tr|A0A9Q3BJD1|A0A9Q3BJD1_9BASI	1	1	1	tr|A0A9Q3BJD1|A0A9Q3BJD1_9BASI Uncharacterized protein OS=Austropuccinia psidii MF-1 OX=1389203 GN=O181_005752 PE=4 SV=1	1	1	1	1	0	1	0	0	1	0	0	1	0	0.6	0.6	0.6	119.78	1079	1079	3			1					0.0064338	1.5024	0	0.6	0	0	0	0	0	0	0	0	0	1	0	1	SRPKIPK
tr|A0A9Q3I4V4|A0A9Q3I4V4_9BASI;tr|A0A9Q3J325|A0A9Q3J325_9BASI;tr|A0A9Q3IFQ4|A0A9Q3IFQ4_9BASI;tr|A0A9Q3PJ52|A0A9Q3PJ52_9BASI;tr|A0A9Q3Q988|A0A9Q3Q988_9BASI;tr|A0A9Q3BLD7|A0A9Q3BLD7_9BASI;tr|A0A9Q3FNG3|A0A9Q3FNG3_9BASI;tr|A0A9Q3I9Z2|A0A9Q3I9Z2_9BASI;tr|A0A9Q3IKU4|A0A9Q3IKU4_9BASI;tr|A0A9Q3CXH1|A0A9Q3CXH1_9BASI;tr|A0A9Q3D241|A0A9Q3D241_9BASI;tr|A0A9Q3IEJ7|A0A9Q3IEJ7_9BASI;tr|A0A9Q3D3P6|A0A9Q3D3P6_9B…	tr|A0A9Q3I4V4|A0A9Q3I4V4_9BASI;tr|A0A9Q3J325|A0A9Q3J325_9BASI;tr|A0A9Q3IFQ4|A0A9Q3IFQ4_9BASI;tr|A0A9Q3PJ52|A0A9Q3PJ52_9BASI;tr|A0A9Q3Q988|A0A9Q3Q988_9BASI;tr|A0A9Q3BLD7|A0A9Q3BLD7_9BASI;tr|A0A9Q3FNG3|A0A9Q3FNG3_9BASI;tr|A0A9Q3I9Z2|A0A9Q3I9Z2_9BASI;tr|A0A9Q3IKU4|A0A9Q3IKU4_9BASI;tr|A0A9Q3CXH1|A0A9Q3CXH1_9BASI;tr|A0A9Q3D241|A0A9Q3D241_9BASI;tr|A0A9Q3IEJ7|A0A9Q3IEJ7_9BASI;tr|A0A9Q3D3P6|A0A9Q3D3P6_9B…	1;1;1;1;1;1;1;1;1;1;1;1;1;1;1	1;1;1;1;1;1;1;1;1;1;1;1;1;1;1	1;1;1;1;1;1;1;1;1;1;1;1;1;1;1	tr|A0A9Q3I4V4|A0A9Q3I4V4_9BASI Uncharacterized protein OS=Austropuccinia psidii MF-1 OX=1389203 GN=O181_066195 PE=4 SV=1;tr|A0A9Q3J325|A0A9Q3J325_9BASI Integrase catalytic domain-containing protein OS=Austropuccinia psidii MF-1 OX=1389203 GN=O181_094251 PE	15	1	1	1	1	0	0	1	0	0	1	0	0	9.7	9.7	9.7	14.038	124	124;125;136;138;155;155;186;188;189;190;197;275;287;340;386	3			1					0.0062389	1.5024	9.7	0	0	1702100	1702100	0	0	0	0	0	1	0	0	1	CWNPRLPYDTLK
tr|A0A9Q3BME9|A0A9Q3BME9_9BASI	tr|A0A9Q3BME9|A0A9Q3BME9_9BASI	1	1	1	tr|A0A9Q3BME9|A0A9Q3BME9_9BASI Isocitrate lyase OS=Austropuccinia psidii MF-1 OX=1389203 GN=O181_008329 PE=3 SV=1	1	1	1	1	1	0	0	1	0	0	1	0	0	2.1	2.1	2.1	64.211	576	576	1	1							0.0064397	1.5024	2.1	0	0	637100	637100	0	0	0	0	0	1	0	0	1	KQWDALSCHGQR
tr|A0A9Q3BPF6|A0A9Q3BPF6_9BASI	tr|A0A9Q3BPF6|A0A9Q3BPF6_9BASI	1	1	1	tr|A0A9Q3BPF6|A0A9Q3BPF6_9BASI Gypsy retrotransposon integrase-like protein 1 OS=Austropuccinia psidii MF-1 OX=1389203 GN=O181_008180 PE=4 SV=1	1	1	1	1	0	1	0	0	1	0	0	1	0	6.5	6.5	6.5	21.26	186	186	7							1	0.0066667	1.5024	0	6.5	0	702550	0	702550	0	0	0	0	0	2	0	2	YLVSGLPPGGDR
tr|A0A9Q3BPK3|A0A9Q3BPK3_9BASI	tr|A0A9Q3BPK3|A0A9Q3BPK3_9BASI	1	1	1	tr|A0A9Q3BPK3|A0A9Q3BPK3_9BASI Calnexin OS=Austropuccinia psidii MF-1 OX=1389203 GN=O181_008663 PE=3 SV=1	1	1	1	1	1	0	0	1	0	0	1	0	0	1.9	1.9	1.9	71.33	640	640	3			1					0.0067633	1.5024	1.9	0	0	7958000	7958000	0	0	0	0	0	3	0	0	3	IADAPIAGGETK
tr|A0A9Q3BQV8|A0A9Q3BQV8_9BASI	tr|A0A9Q3BQV8|A0A9Q3BQV8_9BASI	1	1	1	tr|A0A9Q3BQV8|A0A9Q3BQV8_9BASI LAGLIDADG endonuclease OS=Austropuccinia psidii MF-1 OX=1389203 GN=O181_009220 PE=4 SV=1	1	1	1	1	1	0	0	1	0	0	1	0	0	10.9	10.9	10.9	12.849	110	110	3			1					0.0067568	1.5024	10.9	0	0	1799400	1799400	0	0	0	0	0	1	0	0	1	MYVIDINNSEDR
tr|A0A9Q3BRE5|A0A9Q3BRE5_9BASI	tr|A0A9Q3BRE5|A0A9Q3BRE5_9BASI	1	1	1	tr|A0A9Q3BRE5|A0A9Q3BRE5_9BASI Uncharacterized protein OS=Austropuccinia psidii MF-1 OX=1389203 GN=O181_009789 PE=4 SV=1	1	1	1	1	1	0	0	1	0	0	1	0	0	4.6	4.6	4.6	17.145	153	153	7							1	0.0067502	1.5024	4.6	0	0	0	0	0	0	0	0	0	1	0	0	1	TCHGKCF
tr|A0A9Q3BT28|A0A9Q3BT28_9BASI	tr|A0A9Q3BT28|A0A9Q3BT28_9BASI	1	1	1	tr|A0A9Q3BT28|A0A9Q3BT28_9BASI SUN domain-containing protein OS=Austropuccinia psidii MF-1 OX=1389203 GN=O181_010659 PE=4 SV=1	1	1	1	1	0	1	0	0	1	0	0	1	0	0.7	0.7	0.7	119.32	1061	1061	3			1					0.0067437	1.5024	0	0.7	0	0	0	0	0	0	0	0	0	1	0	1	FRRSSLR
tr|A0A9Q3BT91|A0A9Q3BT91_9BASI	tr|A0A9Q3BT91|A0A9Q3BT91_9BASI	1	1	1	tr|A0A9Q3BT91|A0A9Q3BT91_9BASI Uncharacterized protein OS=Austropuccinia psidii MF-1 OX=1389203 GN=O181_011689 PE=4 SV=1	1	1	1	1	1	0	0	1	0	0	1	0	0	4	4	4	28.845	252	252	6						1		0.0067372	1.5024	4	0	0	447880	447880	0	0	0	0	0	0	0	0	0	IACKVIKAFK
tr|A0A9Q3BUN4|A0A9Q3BUN4_9BASI	tr|A0A9Q3BUN4|A0A9Q3BUN4_9BASI	1	1	1	tr|A0A9Q3BUN4|A0A9Q3BUN4_9BASI Uncharacterized protein OS=Austropuccinia psidii MF-1 OX=1389203 GN=O181_011118 PE=4 SV=1	1	1	1	1	1	0	0	1	0	0	1	0	0	13.3	13.3	13.3	9.9514	90	90	1	1							0.0067308	1.5024	13.3	0	0	355930	355930	0	0	0	0	0	1	0	0	1	MSTWIDPWVMMK
tr|A0A9Q3BX46|A0A9Q3BX46_9BASI	tr|A0A9Q3BX46|A0A9Q3BX46_9BASI	1	1	1	tr|A0A9Q3BX46|A0A9Q3BX46_9BASI Uncharacterized protein OS=Austropuccinia psidii MF-1 OX=1389203 GN=O181_012348 PE=4 SV=1	1	1	1	1	1	0	0	1	0	0	1	0	0	2.8	2.8	2.8	41.373	359	359	6						1		0.0067179	1.5024	2.8	0	0	1350000	1350000	0	0	0	0	0	0	0	0	0	TLIKNPMESK
tr|A0A9Q3C256|A0A9Q3C256_9BASI	tr|A0A9Q3C256|A0A9Q3C256_9BASI	1	1	1	tr|A0A9Q3C256|A0A9Q3C256_9BASI Chromo domain-containing protein OS=Austropuccinia psidii MF-1 OX=1389203 GN=O181_014707 PE=4 SV=1	1	1	1	1	1	0	0	1	0	0	1	0	0	8.2	8.2	8.2	10.211	85	85	7							1	0.006673	1.5024	8.2	0	0	0	0	0	0	0	0	0	1	0	0	1	VFKASRR
tr|A0A9Q3C3N3|A0A9Q3C3N3_9BASI	tr|A0A9Q3C3N3|A0A9Q3C3N3_9BASI	1	1	1	tr|A0A9Q3C3N3|A0A9Q3C3N3_9BASI Uncharacterized protein OS=Austropuccinia psidii MF-1 OX=1389203 GN=O181_015290 PE=4 SV=1	1	1	1	1	1	0	0	1	0	0	1	0	0	1.7	1.7	1.7	45.939	411	411	6.38						8	5	0.0067114	1.5024	1.7	0	0	0	0	0	0	0	0	0	13	0	0	13	SGPMTPR
tr|A0A9Q3C498|A0A9Q3C498_9BASI	tr|A0A9Q3C498|A0A9Q3C498_9BASI	1	1	1	tr|A0A9Q3C498|A0A9Q3C498_9BASI Uncharacterized protein OS=Austropuccinia psidii MF-1 OX=1389203 GN=O181_016403 PE=4 SV=1	1	1	1	1	1	0	0	1	0	0	1	0	0	7	7	7	10.852	100	100	6						1		0.006705	1.5024	7	0	0	0	0	0	0	0	0	0	1	0	0	1	MTDSTSR
tr|A0A9Q3C627|A0A9Q3C627_9BASI	tr|A0A9Q3C627|A0A9Q3C627_9BASI	1	1	1	tr|A0A9Q3C627|A0A9Q3C627_9BASI Uncharacterized protein OS=Austropuccinia psidii MF-1 OX=1389203 GN=O181_017619 PE=4 SV=1	1	1	1	1	0	1	0	0	1	0	0	1	0	4.9	4.9	4.9	28.114	247	247	7							1	0.0066986	1.5024	0	4.9	0	263000	0	263000	0	0	0	0	0	1	0	1	PFTTMSEIEVNR
tr|A0A9Q3C6F9|A0A9Q3C6F9_9BASI	tr|A0A9Q3C6F9|A0A9Q3C6F9_9BASI	1	1	1	tr|A0A9Q3C6F9|A0A9Q3C6F9_9BASI Uncharacterized protein OS=Austropuccinia psidii MF-1 OX=1389203 GN=O181_016730 PE=4 SV=1	1	1	1	1	0	0	1	0	0	1	0	0	1	7.5	7.5	7.5	18.73	159	159	6						1		0.0066922	1.5024	0	0	7.5	538170	0	0	538170	0	0	0	0	0	2	2	SHHSSRSQVVCR
tr|A0A9Q3KHU0|A0A9Q3KHU0_9BASI;tr|A0A9Q3EFZ8|A0A9Q3EFZ8_9BASI;tr|A0A9Q3C820|A0A9Q3C820_9BASI;tr|A0A9Q3PKZ6|A0A9Q3PKZ6_9BASI;tr|A0A9Q3EQP0|A0A9Q3EQP0_9BASI;tr|A0A9Q3IEB1|A0A9Q3IEB1_9BASI	tr|A0A9Q3KHU0|A0A9Q3KHU0_9BASI;tr|A0A9Q3EFZ8|A0A9Q3EFZ8_9BASI;tr|A0A9Q3C820|A0A9Q3C820_9BASI;tr|A0A9Q3PKZ6|A0A9Q3PKZ6_9BASI;tr|A0A9Q3EQP0|A0A9Q3EQP0_9BASI;tr|A0A9Q3IEB1|A0A9Q3IEB1_9BASI	1;1;1;1;1;1	1;1;1;1;1;1	1;1;1;1;1;1	tr|A0A9Q3KHU0|A0A9Q3KHU0_9BASI Uncharacterized protein OS=Austropuccinia psidii MF-1 OX=1389203 GN=O181_119759 PE=4 SV=1;tr|A0A9Q3EFZ8|A0A9Q3EFZ8_9BASI Uncharacterized protein OS=Austropuccinia psidii MF-1 OX=1389203 GN=O181_057978 PE=4 SV=1;tr|A0A9Q3C820|	6	1	1	1	1	0	0	1	0	0	1	0	0	12.6	12.6	12.6	10.23	95	95;106;110;127;137;233	3			1					0.0066858	1.5024	12.6	0	0	1035200	1035200	0	0	0	0	0	1	0	0	1	LATNPLDPKLAK
tr|A0A9Q3C838|A0A9Q3C838_9BASI;tr|A0A9Q3PD92|A0A9Q3PD92_9BASI	tr|A0A9Q3C838|A0A9Q3C838_9BASI;tr|A0A9Q3PD92|A0A9Q3PD92_9BASI	1;1	1;1	1;1	tr|A0A9Q3C838|A0A9Q3C838_9BASI Uncharacterized protein OS=Austropuccinia psidii MF-1 OX=1389203 GN=O181_018563 PE=4 SV=1;tr|A0A9Q3PD92|A0A9Q3PD92_9BASI Uncharacterized protein OS=Austropuccinia psidii MF-1 OX=1389203 GN=O181_096715 PE=4 SV=1	2	1	1	1	1	0	0	1	0	0	1	0	0	6.9	6.9	6.9	20.021	175	175;246	3			1					0.0066794	1.5024	6.9	0	0	2095600	2095600	0	0	0	0	0	1	0	0	1	GQKYKELVEEPK
tr|A0A9Q3CBL2|A0A9Q3CBL2_9BASI	tr|A0A9Q3CBL2|A0A9Q3CBL2_9BASI	1	1	1	tr|A0A9Q3CBL2|A0A9Q3CBL2_9BASI Tubulin-specific chaperone D C-terminal domain-containing protein OS=Austropuccinia psidii MF-1 OX=1389203 GN=O181_019340 PE=4 SV=1	1	1	1	1	1	0	0	1	0	0	1	0	0	0.6	0.6	0.6	135.79	1200	1200	6						1		0.0067698	1.5024	0.6	0	0	0	0	0	0	0	0	0	1	0	0	1	TGRKGTK
tr|A0A9Q3CHP5|A0A9Q3CHP5_9BASI	tr|A0A9Q3CHP5|A0A9Q3CHP5_9BASI	1	1	1	tr|A0A9Q3CHP5|A0A9Q3CHP5_9BASI Reverse transcriptase Ty1/copia-type domain-containing protein OS=Austropuccinia psidii MF-1 OX=1389203 GN=O181_022522 PE=4 SV=1	1	1	1	1	1	0	0	1	0	0	1	0	0	3.4	3.4	3.4	39.851	348	348	1	1							0.0067243	1.5024	3.4	0	0	405720	405720	0	0	0	0	0	1	0	0	1	AGDAENFPLRNK
tr|A0A9Q3CI32|A0A9Q3CI32_9BASI	tr|A0A9Q3CI32|A0A9Q3CI32_9BASI	1	1	1	tr|A0A9Q3CI32|A0A9Q3CI32_9BASI Reverse transcriptase Ty1/copia-type domain-containing protein OS=Austropuccinia psidii MF-1 OX=1389203 GN=O181_023058 PE=4 SV=1	1	1	1	1	1	0	0	1	0	0	1	0	0	5.9	5.9	5.9	19.589	170	170	6						1		0.0067764	1.5024	5.9	0	0	974860	974860	0	0	0	0	0	0	0	0	0	LSDTDMENSR
tr|A0A9Q3CN49|A0A9Q3CN49_9BASI	tr|A0A9Q3CN49|A0A9Q3CN49_9BASI	1	1	1	tr|A0A9Q3CN49|A0A9Q3CN49_9BASI Reverse transcriptase domain-containing protein OS=Austropuccinia psidii MF-1 OX=1389203 GN=O181_025593 PE=4 SV=1	1	1	1	1	0	1	0	0	1	0	0	1	0	0.8	0.8	0.8	98.873	853	853	3			1					0.0068426	1.5024	0	0.8	0	0	0	0	0	0	0	0	0	1	0	1	GHSHLSK
tr|A0A9Q3CNH7|A0A9Q3CNH7_9BASI	tr|A0A9Q3CNH7|A0A9Q3CNH7_9BASI	1	1	1	tr|A0A9Q3CNH7|A0A9Q3CNH7_9BASI Mitochondrial distribution and morphology protein 10 OS=Austropuccinia psidii MF-1 OX=1389203 GN=MDM10 PE=3 SV=1	1	1	1	1	0	0	1	0	0	1	0	0	1	2.3	2.3	2.3	56.129	511	511	6						1		0.006883	1.5024	0	0	2.3	904860	0	0	904860	0	0	0	0	0	1	1	LDASAKPIPRNK
tr|A0A9Q3CNT5|A0A9Q3CNT5_9BASI;tr|A0A9Q3CZJ1|A0A9Q3CZJ1_9BASI	tr|A0A9Q3CNT5|A0A9Q3CNT5_9BASI;tr|A0A9Q3CZJ1|A0A9Q3CZJ1_9BASI	1;1	1;1	1;1	tr|A0A9Q3CNT5|A0A9Q3CNT5_9BASI Chromo domain-containing protein OS=Austropuccinia psidii MF-1 OX=1389203 GN=O181_025631 PE=4 SV=1;tr|A0A9Q3CZJ1|A0A9Q3CZJ1_9BASI Integrase catalytic domain-containing protein OS=Austropuccinia psidii MF-1 OX=1389203 GN=O181_	2	1	1	1	1	0	0	1	0	0	1	0	0	7.8	7.8	7.8	17.528	153	153;188	3			1					0.0068762	1.5024	7.8	0	0	1896600	1896600	0	0	0	0	0	1	0	0	1	THHWLAILARRR
tr|A0A9Q3PJH7|A0A9Q3PJH7_9BASI;tr|A0A9Q3PCT4|A0A9Q3PCT4_9BASI;tr|A0A9Q3CQA6|A0A9Q3CQA6_9BASI;tr|A0A9Q3P7G0|A0A9Q3P7G0_9BASI	tr|A0A9Q3PJH7|A0A9Q3PJH7_9BASI;tr|A0A9Q3PCT4|A0A9Q3PCT4_9BASI;tr|A0A9Q3CQA6|A0A9Q3CQA6_9BASI;tr|A0A9Q3P7G0|A0A9Q3P7G0_9BASI	1;1;1;1	1;1;1;1	1;1;1;1	tr|A0A9Q3PJH7|A0A9Q3PJH7_9BASI Peptidase A2 domain-containing protein OS=Austropuccinia psidii MF-1 OX=1389203 GN=O181_102462 PE=4 SV=1;tr|A0A9Q3PCT4|A0A9Q3PCT4_9BASI Peptidase A2 domain-containing protein OS=Austropuccinia psidii MF-1 OX=1389203 GN=O181_0	4	1	1	1	0	0	1	0	0	1	0	0	1	7	7	7	11.556	100	100;167;230;368	4				1				0.0068695	1.5024	0	0	7	0	0	0	0	0	0	0	0	0	1	1	LLAFGFK
tr|A0A9Q3CRX2|A0A9Q3CRX2_9BASI	tr|A0A9Q3CRX2|A0A9Q3CRX2_9BASI	1	1	1	tr|A0A9Q3CRX2|A0A9Q3CRX2_9BASI Uncharacterized protein OS=Austropuccinia psidii MF-1 OX=1389203 GN=O181_027483 PE=4 SV=1	1	1	1	1	1	0	0	1	0	0	1	0	0	6.2	6.2	6.2	21.805	192	192	1	1							0.0068627	1.5024	6.2	0	0	12279000	12279000	0	0	0	0	0	1	0	0	1	IRVIRVTNGMLR
tr|A0A9Q3JBE7|A0A9Q3JBE7_9BASI;tr|A0A9Q3F2I3|A0A9Q3F2I3_9BASI;tr|A0A9Q3CTM4|A0A9Q3CTM4_9BASI	tr|A0A9Q3JBE7|A0A9Q3JBE7_9BASI;tr|A0A9Q3F2I3|A0A9Q3F2I3_9BASI;tr|A0A9Q3CTM4|A0A9Q3CTM4_9BASI	1;1;1	1;1;1	1;1;1	tr|A0A9Q3JBE7|A0A9Q3JBE7_9BASI Uncharacterized protein OS=Austropuccinia psidii MF-1 OX=1389203 GN=O181_098451 PE=4 SV=1;tr|A0A9Q3F2I3|A0A9Q3F2I3_9BASI CCHC-type domain-containing protein OS=Austropuccinia psidii MF-1 OX=1389203 GN=O181_071064 PE=4 SV=1;tr	3	1	1	1	1	0	0	1	0	0	1	0	0	7.4	7.4	7.4	10.932	94	94;344;416	6						1		0.006856	1.5024	7.4	0	0	0	0	0	0	0	0	0	1	0	0	1	HDNNPIR
tr|A0A9Q3CW95|A0A9Q3CW95_9BASI	tr|A0A9Q3CW95|A0A9Q3CW95_9BASI	1	1	1	tr|A0A9Q3CW95|A0A9Q3CW95_9BASI Uncharacterized protein OS=Austropuccinia psidii MF-1 OX=1389203 GN=O181_029336 PE=4 SV=1	1	1	1	1	1	0	0	1	0	0	1	0	0	2.2	2.2	2.2	36.575	320	320	6						1		0.0068493	1.5024	2.2	0	0	0	0	0	0	0	0	0	1	0	0	1	SLSRFRR
tr|A0A9Q3CWV5|A0A9Q3CWV5_9BASI	tr|A0A9Q3CWV5|A0A9Q3CWV5_9BASI	1	1	1	tr|A0A9Q3CWV5|A0A9Q3CWV5_9BASI Integrase zinc-binding domain-containing protein OS=Austropuccinia psidii MF-1 OX=1389203 GN=O181_029572 PE=4 SV=1	1	1	1	1	0	1	0	0	1	0	0	1	0	7.7	7.7	7.7	18.477	155	155	7							1	0.0068359	1.5024	0	7.7	0	301010	0	301010	0	0	0	0	0	1	0	1	VGSTAWWPIWEQ
tr|A0A9Q3CWY7|A0A9Q3CWY7_9BASI	tr|A0A9Q3CWY7|A0A9Q3CWY7_9BASI	1	1	1	tr|A0A9Q3CWY7|A0A9Q3CWY7_9BASI Reverse transcriptase Ty1/copia-type domain-containing protein OS=Austropuccinia psidii MF-1 OX=1389203 GN=O181_030875 PE=4 SV=1	1	1	1	1	1	0	0	1	0	0	1	0	0	1.8	1.8	1.8	74.387	650	650	3			1					0.0067895	1.5024	1.8	0	0	10952000	10952000	0	0	0	0	0	1	0	0	1	SMGVWEEVEGNK
tr|A0A9Q3CY78|A0A9Q3CY78_9BASI	tr|A0A9Q3CY78|A0A9Q3CY78_9BASI	1	1	1	tr|A0A9Q3CY78|A0A9Q3CY78_9BASI Uncharacterized protein OS=Austropuccinia psidii MF-1 OX=1389203 GN=O181_031000 PE=4 SV=1	1	1	1	1	1	0	0	1	0	0	1	0	0	2.7	2.7	2.7	31.418	263	263	7							1	0.0068293	1.5024	2.7	0	0	0	0	0	0	0	0	0	1	0	0	1	ISIMIPR
tr|A0A9Q3CZS6|A0A9Q3CZS6_9BASI	tr|A0A9Q3CZS6|A0A9Q3CZS6_9BASI	1	1	1	tr|A0A9Q3CZS6|A0A9Q3CZS6_9BASI Reverse transcriptase/retrotransposon-derived protein RNase H-like domain-containing protein OS=Austropuccinia psidii MF-1 OX=1389203 GN=O181_033964 PE=4 SV=1	1	1	1	1	1	0	0	1	0	0	1	0	0	7.9	7.9	7.9	15.068	127	127	6						1		0.0068226	1.5024	7.9	0	0	1712100	1712100	0	0	0	0	0	0	0	0	0	FASYYRKNIK
tr|A0A9Q3D206|A0A9Q3D206_9BASI	tr|A0A9Q3D206|A0A9Q3D206_9BASI	1	1	1	tr|A0A9Q3D206|A0A9Q3D206_9BASI Uncharacterized protein OS=Austropuccinia psidii MF-1 OX=1389203 GN=O181_033698 PE=4 SV=1	1	1	1	1	0	0	1	0	0	1	0	0	1	9.7	9.7	9.7	14.532	124	124	6						1		0.006816	1.5024	0	0	9.7	2808400	0	0	2808400	0	0	0	0	0	1	1	RVELLLLVDHLK
tr|A0A9Q3D2Y9|A0A9Q3D2Y9_9BASI	tr|A0A9Q3D2Y9|A0A9Q3D2Y9_9BASI	1	1	1	tr|A0A9Q3D2Y9|A0A9Q3D2Y9_9BASI DUF4939 domain-containing protein OS=Austropuccinia psidii MF-1 OX=1389203 GN=O181_034193 PE=4 SV=1	1	1	1	1	1	0	0	1	0	0	1	0	0	5.6	5.6	5.6	20.463	180	180	6						1		0.0068093	1.5024	5.6	0	0	627080	627080	0	0	0	0	0	0	0	0	0	KAEAELGSLR
tr|A0A9Q3PLK5|A0A9Q3PLK5_9BASI;tr|A0A9Q3GTQ3|A0A9Q3GTQ3_9BASI;tr|A0A9Q3GKR9|A0A9Q3GKR9_9BASI;tr|A0A9Q3D4Q5|A0A9Q3D4Q5_9BASI	tr|A0A9Q3PLK5|A0A9Q3PLK5_9BASI;tr|A0A9Q3GTQ3|A0A9Q3GTQ3_9BASI;tr|A0A9Q3GKR9|A0A9Q3GKR9_9BASI;tr|A0A9Q3D4Q5|A0A9Q3D4Q5_9BASI	1;1;1;1	1;1;1;1	1;1;1;1	tr|A0A9Q3PLK5|A0A9Q3PLK5_9BASI Uncharacterized protein OS=Austropuccinia psidii MF-1 OX=1389203 GN=O181_105355 PE=4 SV=1;tr|A0A9Q3GTQ3|A0A9Q3GTQ3_9BASI Uncharacterized protein OS=Austropuccinia psidii MF-1 OX=1389203 GN=O181_018120 PE=4 SV=1;tr|A0A9Q3GKR9|	4	1	1	1	1	0	0	1	0	0	1	0	0	11.4	11.4	11.4	12.131	105	105;282;288;481	3			1					0.0068027	1.5024	11.4	0	0	3245600	3245600	0	0	0	0	0	1	0	0	1	FSELQASHERMK
tr|A0A9Q3D4Y0|A0A9Q3D4Y0_9BASI	tr|A0A9Q3D4Y0|A0A9Q3D4Y0_9BASI	1	1	1	tr|A0A9Q3D4Y0|A0A9Q3D4Y0_9BASI Uncharacterized protein OS=Austropuccinia psidii MF-1 OX=1389203 GN=O181_036639 PE=4 SV=1	1	1	1	1	1	0	0	1	0	0	1	0	0	0.9	0.9	0.9	156.67	1387	1387	1	1							0.0067961	1.5024	0.9	0	0	22228000	22228000	0	0	0	0	0	1	0	0	1	TMLQMTCHNCNK
tr|A0A9Q3D6S6|A0A9Q3D6S6_9BASI	tr|A0A9Q3D6S6|A0A9Q3D6S6_9BASI	1	1	1	tr|A0A9Q3D6S6|A0A9Q3D6S6_9BASI Gypsy retrotransposon integrase-like protein 1 OS=Austropuccinia psidii MF-1 OX=1389203 GN=O181_036267 PE=4 SV=1	1	1	1	1	1	0	0	1	0	0	1	0	0	9	9	9	21.982	188	188	1	1							0.0067829	1.5024	9	0	0	580020	580020	0	0	0	0	0	1	0	0	1	TCLWWQMWQKDVSEYCK
tr|A0A9Q3D705|A0A9Q3D705_9BASI	tr|A0A9Q3D705|A0A9Q3D705_9BASI	1	1	1	tr|A0A9Q3D705|A0A9Q3D705_9BASI Integrase catalytic domain-containing protein OS=Austropuccinia psidii MF-1 OX=1389203 GN=O181_035208 PE=4 SV=1	1	1	1	1	1	0	0	1	0	0	1	0	0	0.9	0.9	0.9	144.62	1291	1291	3			2					0.0066603	1.5024	0.9	0	0	2230600	2230600	0	0	0	0	0	3	0	0	3	LVYYCANGKNDK
tr|A0A9Q3D9E7|A0A9Q3D9E7_9BASI	tr|A0A9Q3D9E7|A0A9Q3D9E7_9BASI	1	1	1	tr|A0A9Q3D9E7|A0A9Q3D9E7_9BASI Uncharacterized protein OS=Austropuccinia psidii MF-1 OX=1389203 GN=O181_038929 PE=4 SV=1	1	1	1	1	0	1	0	0	1	0	0	1	0	12.6	12.6	12.6	11.046	95	95	7							1	0.0065543	1.5024	0	12.6	0	836820	0	836820	0	0	0	0	0	1	0	1	CGEELEHTLRSR
tr|A0A9Q3DC98|A0A9Q3DC98_9BASI	tr|A0A9Q3DC98|A0A9Q3DC98_9BASI	1	1	1	tr|A0A9Q3DC98|A0A9Q3DC98_9BASI Uncharacterized protein OS=Austropuccinia psidii MF-1 OX=1389203 GN=O181_040449 PE=4 SV=1	1	1	1	1	1	0	0	1	0	0	1	0	0	4.7	4.7	4.7	24.75	212	212	6						1		0.006654	1.5024	4.7	0	0	463350	463350	0	0	0	0	0	0	0	0	0	GKPVVRIQAK
tr|A0A9Q3HTQ9|A0A9Q3HTQ9_9BASI;tr|A0A9Q3FJF6|A0A9Q3FJF6_9BASI;tr|A0A9Q3IGP9|A0A9Q3IGP9_9BASI;tr|A0A9Q3DDF3|A0A9Q3DDF3_9BASI	tr|A0A9Q3HTQ9|A0A9Q3HTQ9_9BASI;tr|A0A9Q3FJF6|A0A9Q3FJF6_9BASI;tr|A0A9Q3IGP9|A0A9Q3IGP9_9BASI;tr|A0A9Q3DDF3|A0A9Q3DDF3_9BASI	1;1;1;1	1;1;1;1	1;1;1;1	tr|A0A9Q3HTQ9|A0A9Q3HTQ9_9BASI Reverse transcriptase domain-containing protein OS=Austropuccinia psidii MF-1 OX=1389203 GN=O181_057241 PE=4 SV=1;tr|A0A9Q3FJF6|A0A9Q3FJF6_9BASI Reverse transcriptase domain-containing protein OS=Austropuccinia psidii MF-1 OX	4	1	1	1	1	0	0	1	0	0	1	0	0	8.1	8.1	8.1	16.581	148	148;268;741;812	3			1					0.0065359	1.5024	8.1	0	0	967320	967320	0	0	0	0	0	2	0	0	2	DGGLHFCVDYRK
tr|A0A9Q3DH40|A0A9Q3DH40_9BASI	tr|A0A9Q3DH40|A0A9Q3DH40_9BASI	1	1	1	tr|A0A9Q3DH40|A0A9Q3DH40_9BASI Uncharacterized protein OS=Austropuccinia psidii MF-1 OX=1389203 GN=O181_042695 PE=4 SV=1	1	1	1	1	1	1	0	1	1	0	1	1	0	4.1	4.1	4.1	32.291	292	292	3	2						1	0.0065299	1.5024	4.1	4.1	0	3930600	2803800	1126800	0	0	0	0	3	1	0	4	VNGIPKTVGMQN
tr|A0A9Q3DJ96|A0A9Q3DJ96_9BASI;tr|A0A9Q3HUC6|A0A9Q3HUC6_9BASI	tr|A0A9Q3DJ96|A0A9Q3DJ96_9BASI;tr|A0A9Q3HUC6|A0A9Q3HUC6_9BASI	1;1	1;1	1;1	tr|A0A9Q3DJ96|A0A9Q3DJ96_9BASI Integrase catalytic domain-containing protein OS=Austropuccinia psidii MF-1 OX=1389203 GN=O181_041740 PE=4 SV=1;tr|A0A9Q3HUC6|A0A9Q3HUC6_9BASI Gypsy retrotransposon integrase-like protein 1 OS=Austropuccinia psidii MF-1 OX=13	2	1	1	1	1	0	0	1	0	0	1	0	0	4.6	4.6	4.6	29.659	259	259;361	1	1							0.0065238	1.5024	4.6	0	0	439330	439330	0	0	0	0	0	1	0	0	1	VRRFCAYGLQFK
tr|A0A9Q3DN73|A0A9Q3DN73_9BASI	tr|A0A9Q3DN73|A0A9Q3DN73_9BASI	1	1	1	tr|A0A9Q3DN73|A0A9Q3DN73_9BASI Integrase catalytic domain-containing protein OS=Austropuccinia psidii MF-1 OX=1389203 GN=O181_043286 PE=4 SV=1	1	1	1	1	0	0	1	0	0	1	0	0	1	3.4	3.4	3.4	22.923	203	203	4				1				0.0065177	1.5024	0	0	3.4	0	0	0	0	0	0	0	0	0	1	1	ILPYYHK
tr|A0A9Q3DXF2|A0A9Q3DXF2_9BASI	tr|A0A9Q3DXF2|A0A9Q3DXF2_9BASI	1	1	1	tr|A0A9Q3DXF2|A0A9Q3DXF2_9BASI CCHC-type domain-containing protein OS=Austropuccinia psidii MF-1 OX=1389203 GN=O181_051605 PE=4 SV=1	1	1	1	1	1	0	1	1	0	1	1	0	1	1.1	1.1	1.1	120.52	1065	1065	4	1		1			2		0.0065116	1.5024	1.1	0	1.1	8792600	4639200	0	4153400	0	0	0	2	0	3	5	IDTLRAQPLKGK
tr|A0A9Q3DZN9|A0A9Q3DZN9_9BASI	tr|A0A9Q3DZN9|A0A9Q3DZN9_9BASI	1	1	1	tr|A0A9Q3DZN9|A0A9Q3DZN9_9BASI Uncharacterized protein OS=Austropuccinia psidii MF-1 OX=1389203 GN=O181_051904 PE=4 SV=1	1	1	1	1	1	0	0	1	0	0	1	0	0	5.5	5.5	5.5	14.995	127	127	7							1	0.0065056	1.5024	5.5	0	0	0	0	0	0	0	0	0	1	0	0	1	EIKPRLS
tr|A0A9Q3E2C5|A0A9Q3E2C5_9BASI	tr|A0A9Q3E2C5|A0A9Q3E2C5_9BASI	1	1	1	tr|A0A9Q3E2C5|A0A9Q3E2C5_9BASI Uncharacterized protein OS=Austropuccinia psidii MF-1 OX=1389203 GN=O181_053274 PE=4 SV=1	1	1	1	1	0	0	1	0	0	1	0	0	1	2	2	2	39.585	345	345	4				1				0.0064935	1.5024	0	0	2	0	0	0	0	0	0	0	0	0	1	1	GSSNSWR
tr|A0A9Q3E4C8|A0A9Q3E4C8_9BASI	tr|A0A9Q3E4C8|A0A9Q3E4C8_9BASI	1	1	1	tr|A0A9Q3E4C8|A0A9Q3E4C8_9BASI Uncharacterized protein OS=Austropuccinia psidii MF-1 OX=1389203 GN=O181_051776 PE=4 SV=1	1	1	1	1	0	1	0	0	1	0	0	1	0	6.5	6.5	6.5	20.291	186	186	7							1	0.0064516	1.5024	0	6.5	0	853650	0	853650	0	0	0	0	0	1	0	1	ALDPLYGTQTHK
tr|A0A9Q3E7K8|A0A9Q3E7K8_9BASI	tr|A0A9Q3E7K8|A0A9Q3E7K8_9BASI	1	1	1	tr|A0A9Q3E7K8|A0A9Q3E7K8_9BASI Integrase catalytic domain-containing protein OS=Austropuccinia psidii MF-1 OX=1389203 GN=O181_053830 PE=4 SV=1	1	1	1	1	0	1	0	0	1	0	0	1	0	5.8	5.8	5.8	24.073	208	208	7							1	0.0064875	1.5024	0	5.8	0	2139200	0	2139200	0	0	0	0	0	1	0	1	MMLQKARHHENR
tr|A0A9Q3E8Y2|A0A9Q3E8Y2_9BASI	tr|A0A9Q3E8Y2|A0A9Q3E8Y2_9BASI	1	1	1	tr|A0A9Q3E8Y2|A0A9Q3E8Y2_9BASI Gypsy retrotransposon integrase-like protein 1 OS=Austropuccinia psidii MF-1 OX=1389203 GN=O181_054490 PE=4 SV=1	1	1	1	1	1	0	0	1	0	0	1	0	0	7.5	7.5	7.5	17.891	160	160	1	1							0.0064815	1.5024	7.5	0	0	729380	729380	0	0	0	0	0	1	0	0	1	MDAFHIKSGSWK
tr|A0A9Q3EAU7|A0A9Q3EAU7_9BASI	tr|A0A9Q3EAU7|A0A9Q3EAU7_9BASI	1	1	1	tr|A0A9Q3EAU7|A0A9Q3EAU7_9BASI Uncharacterized protein OS=Austropuccinia psidii MF-1 OX=1389203 GN=O181_059075 PE=4 SV=1	1	1	1	1	0	0	1	0	0	1	0	0	1	9.2	9.2	9.2	14.629	130	130	6						1		0.0064755	1.5024	0	0	9.2	13846000	0	0	13846000	0	0	0	0	0	4	4	VYSSTCTKLAYK
tr|A0A9Q3EB29|A0A9Q3EB29_9BASI	tr|A0A9Q3EB29|A0A9Q3EB29_9BASI	1	1	1	tr|A0A9Q3EB29|A0A9Q3EB29_9BASI Reverse transcriptase Ty1/copia-type domain-containing protein OS=Austropuccinia psidii MF-1 OX=1389203 GN=O181_057784 PE=4 SV=1	1	1	1	1	0	0	1	0	0	1	0	0	1	2.5	2.5	2.5	54.818	475	475	6						1		0.0064695	1.5024	0	0	2.5	1932100	0	0	1932100	0	0	0	0	0	1	1	PTQHLGYRLNWK
tr|A0A9Q3EDM8|A0A9Q3EDM8_9BASI	tr|A0A9Q3EDM8|A0A9Q3EDM8_9BASI	1	1	1	tr|A0A9Q3EDM8|A0A9Q3EDM8_9BASI Uncharacterized protein OS=Austropuccinia psidii MF-1 OX=1389203 GN=O181_056935 PE=4 SV=1	1	1	1	1	1	0	0	1	0	0	1	0	0	9.2	9.2	9.2	15.591	131	131	3			1					0.0064635	1.5024	9.2	0	0	1456800	1456800	0	0	0	0	0	1	0	0	1	NPQTNQPPQEGK
tr|A0A9Q3EF03|A0A9Q3EF03_9BASI	tr|A0A9Q3EF03|A0A9Q3EF03_9BASI	1	1	1	tr|A0A9Q3EF03|A0A9Q3EF03_9BASI Uncharacterized protein OS=Austropuccinia psidii MF-1 OX=1389203 GN=O181_058602 PE=4 SV=1	1	1	1	1	1	0	0	1	0	0	1	0	0	10.2	10.2	10.2	13.656	118	118	3			1					0.0064576	1.5024	10.2	0	0	21526000	21526000	0	0	0	0	0	1	0	0	1	KYMILSTEEWRK
tr|A0A9Q3EFI3|A0A9Q3EFI3_9BASI	tr|A0A9Q3EFI3|A0A9Q3EFI3_9BASI	1	1	1	tr|A0A9Q3EFI3|A0A9Q3EFI3_9BASI Integrase catalytic domain-containing protein OS=Austropuccinia psidii MF-1 OX=1389203 GN=O181_057910 PE=4 SV=1	1	1	1	1	0	0	1	0	0	1	0	0	1	1.2	1.2	1.2	108.96	969	969	6						1		0.0065421	1.5024	0	0	1.2	1098400	0	0	1098400	0	0	0	0	0	1	1	PDMCFSVNILSR
tr|A0A9Q3EJR1|A0A9Q3EJR1_9BASI	tr|A0A9Q3EJR1|A0A9Q3EJR1_9BASI	1	1	1	tr|A0A9Q3EJR1|A0A9Q3EJR1_9BASI Uncharacterized protein OS=Austropuccinia psidii MF-1 OX=1389203 GN=O181_060987 PE=4 SV=1	1	1	1	1	0	1	0	0	1	0	0	1	0	7.3	7.3	7.3	11.044	96	96	3			1					0.0064995	1.5024	0	7.3	0	0	0	0	0	0	0	0	0	1	0	1	TSEENRR
tr|A0A9Q3ELN3|A0A9Q3ELN3_9BASI	tr|A0A9Q3ELN3|A0A9Q3ELN3_9BASI	1	1	1	tr|A0A9Q3ELN3|A0A9Q3ELN3_9BASI Uncharacterized protein OS=Austropuccinia psidii MF-1 OX=1389203 GN=O181_063623 PE=4 SV=1	1	1	1	1	1	0	0	1	0	0	1	0	0	7.2	7.2	7.2	19.145	167	167	3			1					0.0065482	1.5024	7.2	0	0	1921800	1921800	0	0	0	0	0	1	0	0	1	RFNTPWNDYVDK
tr|A0A9Q3EQ84|A0A9Q3EQ84_9BASI;tr|A0A9Q3F8V5|A0A9Q3F8V5_9BASI;tr|A0A9Q3IER9|A0A9Q3IER9_9BASI	tr|A0A9Q3EQ84|A0A9Q3EQ84_9BASI;tr|A0A9Q3F8V5|A0A9Q3F8V5_9BASI;tr|A0A9Q3IER9|A0A9Q3IER9_9BASI	1;1;1	1;1;1	1;1;1	tr|A0A9Q3EQ84|A0A9Q3EQ84_9BASI Uncharacterized protein OS=Austropuccinia psidii MF-1 OX=1389203 GN=O181_066081 PE=4 SV=1;tr|A0A9Q3F8V5|A0A9Q3F8V5_9BASI Uncharacterized protein OS=Austropuccinia psidii MF-1 OX=1389203 GN=O181_074334 PE=4 SV=1;tr|A0A9Q3IER9|	3	1	1	1	1	0	0	1	0	0	1	0	0	5.5	5.5	5.5	23.353	218	218;252;277	1	1							0.00661	1.5024	5.5	0	0	772630	772630	0	0	0	0	0	1	0	0	1	SSKCHYCYIGEK
tr|A0A9Q3ERD4|A0A9Q3ERD4_9BASI	tr|A0A9Q3ERD4|A0A9Q3ERD4_9BASI	1	1	1	tr|A0A9Q3ERD4|A0A9Q3ERD4_9BASI No apical meristem-associated C-terminal domain-containing protein OS=Austropuccinia psidii MF-1 OX=1389203 GN=O181_066398 PE=4 SV=1	1	1	1	1	1	0	0	1	0	0	1	0	0	4.2	4.2	4.2	32.841	284	284	1	1							0.0066477	1.5024	4.2	0	0	5585200	5585200	0	0	0	0	0	1	0	0	1	ATQELLEIQRLK
tr|A0A9Q3ETH2|A0A9Q3ETH2_9BASI	tr|A0A9Q3ETH2|A0A9Q3ETH2_9BASI	1	1	1	tr|A0A9Q3ETH2|A0A9Q3ETH2_9BASI Integrase catalytic domain-containing protein OS=Austropuccinia psidii MF-1 OX=1389203 GN=O181_063142 PE=4 SV=1	1	1	1	1	1	0	0	1	0	0	1	0	0	7	7	7	19.484	172	172	3			1					0.0066414	1.5024	7	0	0	4729600	4729600	0	0	0	0	0	1	0	0	1	GSNPKLPQDSSR
tr|A0A9Q3EUL2|A0A9Q3EUL2_9BASI	tr|A0A9Q3EUL2|A0A9Q3EUL2_9BASI	1	1	1	tr|A0A9Q3EUL2|A0A9Q3EUL2_9BASI Wax synthase domain-containing protein OS=Austropuccinia psidii MF-1 OX=1389203 GN=O181_068316 PE=3 SV=1	1	1	1	1	1	0	1	1	0	1	1	0	1	1.5	1.5	1.5	52.294	453	453	5.83				1		4	1	0.0066351	1.5024	1.5	0	1.5	0	0	0	0	0	0	0	5	0	1	6	RWHQLWR
tr|A0A9Q3EV81|A0A9Q3EV81_9BASI	tr|A0A9Q3EV81|A0A9Q3EV81_9BASI	1	1	1	tr|A0A9Q3EV81|A0A9Q3EV81_9BASI PX domain-containing protein OS=Austropuccinia psidii MF-1 OX=1389203 GN=O181_067359 PE=4 SV=1	1	1	1	1	1	0	0	1	0	0	1	0	0	1.6	1.6	1.6	84.647	753	753	3			1					0.0066288	1.5024	1.6	0	0	844330	844330	0	0	0	0	0	1	0	0	1	PFNLSSARAQLK
tr|A0A9Q3EZ41|A0A9Q3EZ41_9BASI	tr|A0A9Q3EZ41|A0A9Q3EZ41_9BASI	1	1	1	tr|A0A9Q3EZ41|A0A9Q3EZ41_9BASI Integrase zinc-binding domain-containing protein OS=Austropuccinia psidii MF-1 OX=1389203 GN=O181_068337 PE=4 SV=1	1	1	1	1	1	0	0	1	0	0	1	0	0	4.7	4.7	4.7	17.133	148	148	7							1	0.0066225	1.5024	4.7	0	0	0	0	0	0	0	0	0	1	0	0	1	SGQNLPR
tr|A0A9Q3F504|A0A9Q3F504_9BASI	tr|A0A9Q3F504|A0A9Q3F504_9BASI	1	1	1	tr|A0A9Q3F504|A0A9Q3F504_9BASI ferric-chelate reductase (NADPH) OS=Austropuccinia psidii MF-1 OX=1389203 GN=O181_071352 PE=3 SV=1	1	1	1	1	1	0	0	1	0	0	1	0	0	1.7	1.7	1.7	66.717	598	598	6						1		0.0066163	1.5024	1.7	0	0	24238000	24238000	0	0	0	0	0	0	0	0	0	SIHRLAGLPR
tr|A0A9Q3F5Y4|A0A9Q3F5Y4_9BASI	tr|A0A9Q3F5Y4|A0A9Q3F5Y4_9BASI	1	1	1	tr|A0A9Q3F5Y4|A0A9Q3F5Y4_9BASI Deoxyuridine 5-triphosphate nucleotidohydrolase OS=Austropuccinia psidii MF-1 OX=1389203 GN=O181_075110 PE=3 SV=1	1	1	1	1	0	1	0	0	1	0	0	1	0	7.8	7.8	7.8	15.994	153	153	7							1	0.0066038	1.5024	0	7.8	0	4583600	0	4583600	0	0	0	0	0	1	0	1	KGDRVAQLIIEK
tr|A0A9Q3F6I4|A0A9Q3F6I4_9BASI	tr|A0A9Q3F6I4|A0A9Q3F6I4_9BASI	1	1	1	tr|A0A9Q3F6I4|A0A9Q3F6I4_9BASI Uncharacterized protein OS=Austropuccinia psidii MF-1 OX=1389203 GN=O181_071335 PE=4 SV=1	1	1	1	1	1	0	0	1	0	0	1	0	0	0.9	0.9	0.9	143.87	1281	1281	3			1					0.0065604	1.5024	0.9	0	0	437990	437990	0	0	0	0	0	1	0	0	1	TDTASASTIESK
tr|A0A9Q3F9Q4|A0A9Q3F9Q4_9BASI	tr|A0A9Q3F9Q4|A0A9Q3F9Q4_9BASI	1	1	1	tr|A0A9Q3F9Q4|A0A9Q3F9Q4_9BASI Uncharacterized protein OS=Austropuccinia psidii MF-1 OX=1389203 GN=O181_075863 PE=4 SV=1	1	1	1	1	1	0	0	1	0	0	1	0	0	10.8	10.8	10.8	13.329	111	111	3			1					0.0065975	1.5024	10.8	0	0	1702100	1702100	0	0	0	0	0	1	0	0	1	MMLYKERNHANR
tr|A0A9Q3FDE0|A0A9Q3FDE0_9BASI	tr|A0A9Q3FDE0|A0A9Q3FDE0_9BASI	1	1	1	tr|A0A9Q3FDE0|A0A9Q3FDE0_9BASI Integrase catalytic domain-containing protein OS=Austropuccinia psidii MF-1 OX=1389203 GN=O181_077753 PE=4 SV=1	1	1	1	1	1	0	0	1	0	0	1	0	0	0.6	0.6	0.6	142.01	1252	1252	7							1	0.0065913	1.5024	0.6	0	0	0	0	0	0	0	0	0	1	0	0	1	WNNNPDK
tr|A0A9Q3FGC0|A0A9Q3FGC0_9BASI	tr|A0A9Q3FGC0|A0A9Q3FGC0_9BASI	1	1	1	tr|A0A9Q3FGC0|A0A9Q3FGC0_9BASI Uncharacterized protein OS=Austropuccinia psidii MF-1 OX=1389203 GN=O181_079476 PE=4 SV=1	1	1	1	1	1	0	0	1	0	0	1	0	0	6.8	6.8	6.8	17.276	148	148	6						1		0.0065851	1.5024	6.8	0	0	603190	603190	0	0	0	0	0	0	0	0	0	YPIENNTCGK
tr|A0A9Q3FI39|A0A9Q3FI39_9BASI	tr|A0A9Q3FI39|A0A9Q3FI39_9BASI	1	1	1	tr|A0A9Q3FI39|A0A9Q3FI39_9BASI Integrase catalytic domain-containing protein OS=Austropuccinia psidii MF-1 OX=1389203 GN=O181_078582 PE=4 SV=1	1	1	1	1	1	0	0	1	0	0	1	0	0	1	1	1	139.38	1239	1239	1	1							0.0065789	1.5024	1	0	0	303990	303990	0	0	0	0	0	1	0	0	1	RPGWDIVLQPLR
tr|A0A9Q3FML4|A0A9Q3FML4_9BASI	tr|A0A9Q3FML4|A0A9Q3FML4_9BASI	1	1	1	tr|A0A9Q3FML4|A0A9Q3FML4_9BASI Uncharacterized protein OS=Austropuccinia psidii MF-1 OX=1389203 GN=O181_080952 PE=4 SV=1	1	1	1	1	1	0	0	1	0	0	1	0	0	3.2	3.2	3.2	36.694	316	316	6						1		0.0065728	1.5024	3.2	0	0	925290	925290	0	0	0	0	0	0	0	0	0	ILTNCSMSAK
tr|A0A9Q3FQW3|A0A9Q3FQW3_9BASI	tr|A0A9Q3FQW3|A0A9Q3FQW3_9BASI	1	1	1	tr|A0A9Q3FQW3|A0A9Q3FQW3_9BASI Uncharacterized protein OS=Austropuccinia psidii MF-1 OX=1389203 GN=O181_081910 PE=4 SV=1	1	1	1	1	1	0	0	1	0	0	1	0	0	4.8	4.8	4.8	15.876	146	146	6						1		0.0065666	1.5024	4.8	0	0	0	0	0	0	0	0	0	1	0	0	1	QASHFKK
tr|A0A9Q3FSW5|A0A9Q3FSW5_9BASI	tr|A0A9Q3FSW5|A0A9Q3FSW5_9BASI	1	1	1	tr|A0A9Q3FSW5|A0A9Q3FSW5_9BASI Gypsy retrotransposon integrase-like protein 1 OS=Austropuccinia psidii MF-1 OX=1389203 GN=O181_084304 PE=4 SV=1	1	1	1	1	1	0	0	1	0	0	1	0	0	2.9	2.9	2.9	48.011	413	413	3			1					0.0080275	1.5024	2.9	0	0	15004000	15004000	0	0	0	0	0	1	0	0	1	TKHYCVMTLYSR
tr|A0A9Q3FXF3|A0A9Q3FXF3_9BASI	tr|A0A9Q3FXF3|A0A9Q3FXF3_9BASI	1	1	1	tr|A0A9Q3FXF3|A0A9Q3FXF3_9BASI Uncharacterized protein OS=Austropuccinia psidii MF-1 OX=1389203 GN=O181_085375 PE=4 SV=1	1	1	1	1	1	0	0	1	0	0	1	0	0	9.4	9.4	9.4	14.686	127	127	3			1					0.0069034	1.5024	9.4	0	0	3821800	3821800	0	0	0	0	0	6	0	0	6	YSSGEKELFPLK
tr|A0A9Q3GAI8|A0A9Q3GAI8_9BASI	tr|A0A9Q3GAI8|A0A9Q3GAI8_9BASI	1	1	1	tr|A0A9Q3GAI8|A0A9Q3GAI8_9BASI Uncharacterized protein OS=Austropuccinia psidii MF-1 OX=1389203 GN=O181_000105 PE=4 SV=1	1	1	1	1	1	0	0	1	0	0	1	0	0	10.1	10.1	10.1	11.255	99	99	6						1		0.0080367	1.5024	10.1	0	0	274390	274390	0	0	0	0	0	0	0	0	0	LWNPKGYHHK
tr|A0A9Q3GCX7|A0A9Q3GCX7_9BASI	tr|A0A9Q3GCX7|A0A9Q3GCX7_9BASI	1	1	1	tr|A0A9Q3GCX7|A0A9Q3GCX7_9BASI phosphoribosylformylglycinamidine synthase OS=Austropuccinia psidii MF-1 OX=1389203 GN=O181_002519 PE=3 SV=1	1	1	1	1	1	0	0	1	0	0	1	0	0	0.9	0.9	0.9	153.69	1399	1399	3			1					0.0096419	1.5024	0.9	0	0	2865600	2865600	0	0	0	0	0	1	0	0	1	VGPWFKMFEDCR
tr|A0A9Q3GD83|A0A9Q3GD83_9BASI	tr|A0A9Q3GD83|A0A9Q3GD83_9BASI	1	1	1	tr|A0A9Q3GD83|A0A9Q3GD83_9BASI Gypsy retrotransposon integrase-like protein 1 OS=Austropuccinia psidii MF-1 OX=1389203 GN=O181_001622 PE=4 SV=1	1	1	1	1	1	0	0	1	0	0	1	0	0	2.9	2.9	2.9	47.158	410	410	1	1							0.01037	1.5024	2.9	0	0	785990	785990	0	0	0	0	0	1	0	0	1	WKSIHPVFHISI
tr|A0A9Q3GF06|A0A9Q3GF06_9BASI	tr|A0A9Q3GF06|A0A9Q3GF06_9BASI	1	1	1	tr|A0A9Q3GF06|A0A9Q3GF06_9BASI Aminopeptidase OS=Austropuccinia psidii MF-1 OX=1389203 GN=O181_004426 PE=3 SV=1	1	1	1	1	1	0	0	1	0	0	1	0	0	1.1	1.1	1.1	101.6	909	909	6						1		0.010355	1.5024	1.1	0	0	573740	573740	0	0	0	0	0	0	0	0	0	IFDIPYPLSK
tr|A0A9Q3GFJ3|A0A9Q3GFJ3_9BASI	tr|A0A9Q3GFJ3|A0A9Q3GFJ3_9BASI	1	1	1	tr|A0A9Q3GFJ3|A0A9Q3GFJ3_9BASI Uncharacterized protein OS=Austropuccinia psidii MF-1 OX=1389203 GN=O181_004187 PE=4 SV=1	1	1	1	1	1	0	0	1	0	0	1	0	0	4.5	4.5	4.5	17.31	156	156	7							1	0.01034	1.5024	4.5	0	0	0	0	0	0	0	0	0	1	0	0	1	PIRRESK
tr|A0A9Q3GMG5|A0A9Q3GMG5_9BASI	tr|A0A9Q3GMG5|A0A9Q3GMG5_9BASI	1	1	1	tr|A0A9Q3GMG5|A0A9Q3GMG5_9BASI Uncharacterized protein OS=Austropuccinia psidii MF-1 OX=1389203 GN=O181_012601 PE=4 SV=1	1	1	1	1	1	0	0	1	0	0	1	0	0	6.8	6.8	6.8	12.195	103	103	7							2	0.010324	1.5024	6.8	0	0	0	0	0	0	0	0	0	2	0	0	2	LVRKFAK
tr|A0A9Q3GSS3|A0A9Q3GSS3_9BASI	tr|A0A9Q3GSS3|A0A9Q3GSS3_9BASI	1	1	1	tr|A0A9Q3GSS3|A0A9Q3GSS3_9BASI Uncharacterized protein OS=Austropuccinia psidii MF-1 OX=1389203 GN=O181_017444 PE=4 SV=1	1	1	1	1	0	0	1	0	0	1	0	0	1	6.2	6.2	6.2	12.266	112	112	4				1				0.010309	1.5024	0	0	6.2	0	0	0	0	0	0	0	0	0	1	1	SHTLTYR
tr|A0A9Q3GXJ1|A0A9Q3GXJ1_9BASI	tr|A0A9Q3GXJ1|A0A9Q3GXJ1_9BASI	1	1	1	tr|A0A9Q3GXJ1|A0A9Q3GXJ1_9BASI Retrotransposon gag domain-containing protein OS=Austropuccinia psidii MF-1 OX=1389203 GN=O181_022304 PE=4 SV=1	1	1	1	1	1	0	0	1	0	0	1	0	0	5.8	5.8	5.8	23.911	206	206	3			1					0.010294	1.5024	5.8	0	0	8225000	8225000	0	0	0	0	0	1	0	0	1	INDKLWAYCGWK
tr|A0A9Q3H226|A0A9Q3H226_9BASI	tr|A0A9Q3H226|A0A9Q3H226_9BASI	1	1	1	tr|A0A9Q3H226|A0A9Q3H226_9BASI Uncharacterized protein OS=Austropuccinia psidii MF-1 OX=1389203 GN=O181_026325 PE=4 SV=1	1	1	1	1	0	0	1	0	0	1	0	0	1	1.2	1.2	1.2	111.87	1028	1028	6						1		0.010264	1.5024	0	0	1.2	5630100	0	0	5630100	0	0	0	0	0	5	5	QDGKALPIGLRK
tr|A0A9Q3H2B0|A0A9Q3H2B0_9BASI	tr|A0A9Q3H2B0|A0A9Q3H2B0_9BASI	1	1	1	tr|A0A9Q3H2B0|A0A9Q3H2B0_9BASI Uncharacterized protein OS=Austropuccinia psidii MF-1 OX=1389203 GN=O181_028127 PE=4 SV=1	1	1	1	1	1	0	0	1	0	0	1	0	0	5.4	5.4	5.4	24.817	221	221	3			1					0.01016	1.5024	5.4	0	0	1413200	1413200	0	0	0	0	0	1	0	0	1	SLKIPCSKGPCR
tr|A0A9Q3H2P5|A0A9Q3H2P5_9BASI	tr|A0A9Q3H2P5|A0A9Q3H2P5_9BASI	1	1	1	tr|A0A9Q3H2P5|A0A9Q3H2P5_9BASI Glycoside hydrolase 131 catalytic N-terminal domain-containing protein OS=Austropuccinia psidii MF-1 OX=1389203 GN=O181_027524 PE=4 SV=1	1	1	1	1	0	1	0	0	1	0	0	1	0	2.7	2.7	2.7	48.672	437	437	7							1	0.010249	1.5024	0	2.7	0	3239500	0	3239500	0	0	0	0	0	2	0	2	QPKTNFSSIIVK
tr|A0A9Q3H4H3|A0A9Q3H4H3_9BASI	tr|A0A9Q3H4H3|A0A9Q3H4H3_9BASI	1	1	1	tr|A0A9Q3H4H3|A0A9Q3H4H3_9BASI Integrase zinc-binding domain-containing protein OS=Austropuccinia psidii MF-1 OX=1389203 GN=O181_030497 PE=4 SV=1	1	1	1	1	1	0	0	1	0	0	1	0	0	9	9	9	13.027	111	111	6						1		0.010234	1.5024	9	0	0	114720	114720	0	0	0	0	0	0	0	0	0	GESVLDYSLK
tr|A0A9Q3H5M2|A0A9Q3H5M2_9BASI	tr|A0A9Q3H5M2|A0A9Q3H5M2_9BASI	1	1	1	tr|A0A9Q3H5M2|A0A9Q3H5M2_9BASI Multiple myeloma tumor-associated protein 2-like N-terminal domain-containing protein OS=Austropuccinia psidii MF-1 OX=1389203 GN=O181_031861 PE=4 SV=1	1	1	1	1	1	0	0	1	0	0	1	0	0	2.2	2.2	2.2	37.202	319	319	6						1		0.010219	1.5024	2.2	0	0	0	0	0	0	0	0	0	1	0	0	1	PHQSNSK
tr|A0A9Q3H5Z5|A0A9Q3H5Z5_9BASI	tr|A0A9Q3H5Z5|A0A9Q3H5Z5_9BASI	1	1	1	tr|A0A9Q3H5Z5|A0A9Q3H5Z5_9BASI Uncharacterized protein OS=Austropuccinia psidii MF-1 OX=1389203 GN=O181_030195 PE=4 SV=1	1	1	1	1	0	1	0	0	1	0	0	1	0	5.6	5.6	5.6	26.1	216	216	7							1	0.010204	1.5024	0	5.6	0	1002700	0	1002700	0	0	0	0	0	1	0	1	LVESEYDLTLYK
tr|A0A9Q3H6R7|A0A9Q3H6R7_9BASI	tr|A0A9Q3H6R7|A0A9Q3H6R7_9BASI	1	1	1	tr|A0A9Q3H6R7|A0A9Q3H6R7_9BASI Uncharacterized protein OS=Austropuccinia psidii MF-1 OX=1389203 GN=O181_033091 PE=4 SV=1	1	1	1	1	1	0	0	1	0	0	1	0	0	4.2	4.2	4.2	18.545	166	166	6						1		0.010189	1.5024	4.2	0	0	0	0	0	0	0	0	0	1	0	0	1	TPSFHPR
tr|A0A9Q3H7I8|A0A9Q3H7I8_9BASI	tr|A0A9Q3H7I8|A0A9Q3H7I8_9BASI	1	1	1	tr|A0A9Q3H7I8|A0A9Q3H7I8_9BASI Uncharacterized protein OS=Austropuccinia psidii MF-1 OX=1389203 GN=O181_031725 PE=4 SV=1	1	1	1	1	1	0	0	1	0	0	1	0	0	10.9	10.9	10.9	12.733	110	110	1	1							0.010174	1.5024	10.9	0	0	2085700	2085700	0	0	0	0	0	1	0	0	1	QYSILLQLLKQK
tr|A0A9Q3H845|A0A9Q3H845_9BASI	tr|A0A9Q3H845|A0A9Q3H845_9BASI	1	1	1	tr|A0A9Q3H845|A0A9Q3H845_9BASI Integrase catalytic domain-containing protein OS=Austropuccinia psidii MF-1 OX=1389203 GN=O181_034472 PE=4 SV=1	1	1	1	1	0	0	1	0	0	1	0	0	1	6.1	6.1	6.1	23.093	196	196	6						1		0.010386	1.5024	0	0	6.1	832720	0	0	832720	0	0	0	0	0	1	1	HPWRTINMDWVK
tr|A0A9Q3HCQ5|A0A9Q3HCQ5_9BASI	tr|A0A9Q3HCQ5|A0A9Q3HCQ5_9BASI	1	1	1	tr|A0A9Q3HCQ5|A0A9Q3HCQ5_9BASI Protein kinase domain-containing protein OS=Austropuccinia psidii MF-1 OX=1389203 GN=O181_040288 PE=4 SV=1	1	1	1	1	1	0	0	1	0	0	1	0	0	1.1	1.1	1.1	98.534	892	892	6						1		0.010279	1.5024	1.1	0	0	1261500	1261500	0	0	0	0	0	0	0	0	0	LSAAAFLNSR
tr|A0A9Q3HFX0|A0A9Q3HFX0_9BASI	tr|A0A9Q3HFX0|A0A9Q3HFX0_9BASI	1	1	1	tr|A0A9Q3HFX0|A0A9Q3HFX0_9BASI Uncharacterized protein OS=Austropuccinia psidii MF-1 OX=1389203 GN=O181_042482 PE=4 SV=1	1	1	1	1	0	0	1	0	0	1	0	0	1	4.7	4.7	4.7	18.172	150	150	4				1				0.010401	1.5024	0	0	4.7	0	0	0	0	0	0	0	0	0	1	1	PYYSGYR
tr|A0A9Q3HKJ6|A0A9Q3HKJ6_9BASI	tr|A0A9Q3HKJ6|A0A9Q3HKJ6_9BASI	1	1	1	tr|A0A9Q3HKJ6|A0A9Q3HKJ6_9BASI Reverse transcriptase domain-containing protein OS=Austropuccinia psidii MF-1 OX=1389203 GN=O181_047357 PE=4 SV=1	1	1	1	1	0	0	1	0	0	1	0	0	1	2.8	2.8	2.8	49.911	428	428	6						1		0.010558	1.5024	0	0	2.8	1419200	0	0	1419200	0	0	0	0	0	1	1	YITKMDCIKGFR
tr|A0A9Q3HRC5|A0A9Q3HRC5_9BASI	tr|A0A9Q3HRC5|A0A9Q3HRC5_9BASI	1	1	1	tr|A0A9Q3HRC5|A0A9Q3HRC5_9BASI Uncharacterized protein OS=Austropuccinia psidii MF-1 OX=1389203 GN=O181_054358 PE=4 SV=1	1	1	1	1	0	0	1	0	0	1	0	0	1	10.6	10.6	10.6	13.38	113	113	6						1		0.010654	1.5024	0	0	10.6	3950300	0	0	3950300	0	0	0	0	0	1	1	SQHILKHFLKDK
tr|A0A9Q3HWW0|A0A9Q3HWW0_9BASI	tr|A0A9Q3HWW0|A0A9Q3HWW0_9BASI	1	1	1	tr|A0A9Q3HWW0|A0A9Q3HWW0_9BASI Uncharacterized protein OS=Austropuccinia psidii MF-1 OX=1389203 GN=O181_057659 PE=4 SV=1	1	1	1	1	0	1	0	0	1	0	0	1	0	11.2	11.2	11.2	12.59	107	107	7							1	0.010638	1.5024	0	11.2	0	2770200	0	2770200	0	0	0	0	0	3	0	3	SWVGNSFRINPR
tr|A0A9Q3HXF3|A0A9Q3HXF3_9BASI	tr|A0A9Q3HXF3|A0A9Q3HXF3_9BASI	1	1	1	tr|A0A9Q3HXF3|A0A9Q3HXF3_9BASI glucan 1,3-beta-glucosidase OS=Austropuccinia psidii MF-1 OX=1389203 GN=O181_058214 PE=3 SV=1	1	1	1	1	1	0	0	1	0	0	1	0	0	0.7	0.7	0.7	112.81	1029	1029	7							1	0.010622	1.5024	0.7	0	0	0	0	0	0	0	0	0	1	0	0	1	SVVPPFR
tr|A0A9Q3HZV8|A0A9Q3HZV8_9BASI	tr|A0A9Q3HZV8|A0A9Q3HZV8_9BASI	1	1	1	tr|A0A9Q3HZV8|A0A9Q3HZV8_9BASI Helitron helicase-like domain-containing protein OS=Austropuccinia psidii MF-1 OX=1389203 GN=O181_061907 PE=4 SV=1	1	1	1	1	1	0	0	1	0	0	1	0	0	4.2	4.2	4.2	32.951	289	289	3			1					0.010606	1.5024	4.2	0	0	2783700	2783700	0	0	0	0	0	1	0	0	1	WQEIQRCLLDDK
tr|A0A9Q3I1F8|A0A9Q3I1F8_9BASI	tr|A0A9Q3I1F8|A0A9Q3I1F8_9BASI	1	1	1	tr|A0A9Q3I1F8|A0A9Q3I1F8_9BASI Uncharacterized protein OS=Austropuccinia psidii MF-1 OX=1389203 GN=O181_062309 PE=4 SV=1	1	1	1	1	1	0	0	1	0	0	1	0	0	5.6	5.6	5.6	13.917	126	126	7							1	0.01059	1.5024	5.6	0	0	0	0	0	0	0	0	0	1	0	0	1	TLYLVIK
tr|A0A9Q3I9S3|A0A9Q3I9S3_9BASI	tr|A0A9Q3I9S3|A0A9Q3I9S3_9BASI	1	1	1	tr|A0A9Q3I9S3|A0A9Q3I9S3_9BASI DUF4219 domain-containing protein OS=Austropuccinia psidii MF-1 OX=1389203 GN=O181_070709 PE=4 SV=1	1	1	1	1	1	0	0	1	0	0	1	0	0	2.7	2.7	2.7	50.95	446	446	3			1					0.010574	1.5024	2.7	0	0	2873500	2873500	0	0	0	0	0	1	0	0	1	KEECWEENPHLR
tr|A0A9Q3IBZ6|A0A9Q3IBZ6_9BASI	tr|A0A9Q3IBZ6|A0A9Q3IBZ6_9BASI	1	1	1	tr|A0A9Q3IBZ6|A0A9Q3IBZ6_9BASI Reverse transcriptase domain-containing protein OS=Austropuccinia psidii MF-1 OX=1389203 GN=O181_075538 PE=4 SV=1	1	1	1	1	1	0	0	1	0	0	1	0	0	1.5	1.5	1.5	53.518	468	468	7							1	0.010542	1.5024	1.5	0	0	0	0	0	0	0	0	0	1	0	0	1	VVLVLLK
tr|A0A9Q3IC25|A0A9Q3IC25_9BASI	tr|A0A9Q3IC25|A0A9Q3IC25_9BASI	1	1	1	tr|A0A9Q3IC25|A0A9Q3IC25_9BASI Reverse transcriptase Ty1/copia-type domain-containing protein OS=Austropuccinia psidii MF-1 OX=1389203 GN=O181_074552 PE=4 SV=1	1	1	1	1	1	0	0	1	0	0	1	0	0	2.4	2.4	2.4	57.286	503	503	3			1					0.010432	1.5024	2.4	0	0	599400	599400	0	0	0	0	0	1	0	0	1	FSSFRALLYVAR
tr|A0A9Q3ICJ2|A0A9Q3ICJ2_9BASI	tr|A0A9Q3ICJ2|A0A9Q3ICJ2_9BASI	1	1	1	tr|A0A9Q3ICJ2|A0A9Q3ICJ2_9BASI Pre-mRNA-processing factor 19 OS=Austropuccinia psidii MF-1 OX=1389203 GN=O181_073950 PE=3 SV=1	1	1	1	1	1	0	0	1	0	0	1	0	0	1.2	1.2	1.2	63.667	589	589	6						1		0.010526	1.5024	1.2	0	0	0	0	0	0	0	0	0	1	0	0	1	VVQIYDR
tr|A0A9Q3IJL7|A0A9Q3IJL7_9BASI	tr|A0A9Q3IJL7|A0A9Q3IJL7_9BASI	1	1	1	tr|A0A9Q3IJL7|A0A9Q3IJL7_9BASI Uncharacterized protein OS=Austropuccinia psidii MF-1 OX=1389203 GN=O181_080909 PE=4 SV=1	1	1	1	1	1	0	0	1	0	0	1	0	0	11.4	11.4	11.4	12.105	105	105	3			1					0.010511	1.5024	11.4	0	0	442230	442230	0	0	0	0	0	1	0	0	1	KEELNEILFQYK
tr|A0A9Q3IQV4|A0A9Q3IQV4_9BASI	tr|A0A9Q3IQV4|A0A9Q3IQV4_9BASI	1	1	1	tr|A0A9Q3IQV4|A0A9Q3IQV4_9BASI Uncharacterized protein OS=Austropuccinia psidii MF-1 OX=1389203 GN=O181_088067 PE=4 SV=1	1	1	1	1	1	0	0	1	0	0	1	0	0	6	6	6	22.599	201	201	2	1		1					0.010495	1.5024	6	0	0	3764100	3764100	0	0	0	0	0	2	0	0	2	TLRRMVSIVLQR
tr|A0A9Q3IT07|A0A9Q3IT07_9BASI	tr|A0A9Q3IT07|A0A9Q3IT07_9BASI	1	1	1	tr|A0A9Q3IT07|A0A9Q3IT07_9BASI Uncharacterized protein OS=Austropuccinia psidii MF-1 OX=1389203 GN=O181_089178 PE=4 SV=1	1	1	1	1	1	0	0	1	0	0	1	0	0	3.2	3.2	3.2	43.772	372	372	3			1					0.010479	1.5024	3.2	0	0	2644000	2644000	0	0	0	0	0	2	0	0	2	ITPHFRDFGVPR
tr|A0A9Q3IVE0|A0A9Q3IVE0_9BASI	tr|A0A9Q3IVE0|A0A9Q3IVE0_9BASI	1	1	1	tr|A0A9Q3IVE0|A0A9Q3IVE0_9BASI Gypsy retrotransposon integrase-like protein 1 OS=Austropuccinia psidii MF-1 OX=1389203 GN=O181_090367 PE=4 SV=1	1	1	1	1	0	1	0	0	1	0	0	1	0	4.2	4.2	4.2	32.85	284	284	7							1	0.010463	1.5024	0	4.2	0	8362100	0	8362100	0	0	0	0	0	1	0	1	KETIDYFYTCDR
tr|A0A9Q3IWY5|A0A9Q3IWY5_9BASI	tr|A0A9Q3IWY5|A0A9Q3IWY5_9BASI	1	1	1	tr|A0A9Q3IWY5|A0A9Q3IWY5_9BASI Uncharacterized protein OS=Austropuccinia psidii MF-1 OX=1389203 GN=O181_091035 PE=4 SV=1	1	1	1	1	0	0	1	0	0	1	0	0	1	10.2	10.2	10.2	13.621	118	118	6						1		0.010448	1.5024	0	0	10.2	612700	0	0	612700	0	0	0	0	0	1	1	SLVASYYSSTRR
tr|A0A9Q3IX12|A0A9Q3IX12_9BASI	tr|A0A9Q3IX12|A0A9Q3IX12_9BASI	1	1	1	tr|A0A9Q3IX12|A0A9Q3IX12_9BASI Reverse transcriptase domain-containing protein OS=Austropuccinia psidii MF-1 OX=1389203 GN=O181_091588 PE=4 SV=1	1	1	1	1	0	0	1	0	0	1	0	0	1	5.4	5.4	5.4	26.062	222	222	6						2		0.010417	1.5024	0	0	5.4	7798100	0	0	7798100	0	0	0	0	0	14	14	DSYFTIGDNKHR
tr|A0A9Q3IZT8|A0A9Q3IZT8_9BASI	tr|A0A9Q3IZT8|A0A9Q3IZT8_9BASI	1	1	1	tr|A0A9Q3IZT8|A0A9Q3IZT8_9BASI DUF4939 domain-containing protein OS=Austropuccinia psidii MF-1 OX=1389203 GN=O181_092490 PE=4 SV=1	1	1	1	1	1	0	0	1	0	0	1	0	0	5.6	5.6	5.6	14.482	126	126	6						1		0.01013	1.5024	5.6	0	0	0	0	0	0	0	0	0	1	0	0	1	AEAELNS
tr|A0A9Q3J227|A0A9Q3J227_9BASI	tr|A0A9Q3J227|A0A9Q3J227_9BASI	1	1	1	tr|A0A9Q3J227|A0A9Q3J227_9BASI START domain-containing protein OS=Austropuccinia psidii MF-1 OX=1389203 GN=O181_093742 PE=4 SV=1	1	1	1	1	1	0	0	1	0	0	1	0	0	1	1	1	80.789	734	734	7							1	0.009887	1.5024	1	0	0	0	0	0	0	0	0	0	1	0	0	1	SYPNGCR
tr|A0A9Q3J2L1|A0A9Q3J2L1_9BASI	tr|A0A9Q3J2L1|A0A9Q3J2L1_9BASI	1	1	1	tr|A0A9Q3J2L1|A0A9Q3J2L1_9BASI CCHC-type domain-containing protein OS=Austropuccinia psidii MF-1 OX=1389203 GN=O181_094745 PE=4 SV=1	1	1	1	1	1	0	0	1	0	0	1	0	0	3	3	3	45.562	400	400	1	1							0.010116	1.5024	3	0	0	669310	669310	0	0	0	0	0	1	0	0	1	QKFGFLKAEFNR
tr|A0A9Q3J4H7|A0A9Q3J4H7_9BASI	tr|A0A9Q3J4H7|A0A9Q3J4H7_9BASI	1	1	1	tr|A0A9Q3J4H7|A0A9Q3J4H7_9BASI Shikimate dehydrogenase substrate binding N-terminal domain-containing protein OS=Austropuccinia psidii MF-1 OX=1389203 GN=O181_095116 PE=4 SV=1	1	1	1	1	0	0	1	0	0	1	0	0	1	3.8	3.8	3.8	35.876	319	319	6						1		0.0098453	1.5024	0	0	3.8	1148600	0	0	1148600	0	0	0	0	0	1	1	ELIPQKLEIEVR
tr|A0A9Q3J4R3|A0A9Q3J4R3_9BASI	tr|A0A9Q3J4R3|A0A9Q3J4R3_9BASI	1	1	1	tr|A0A9Q3J4R3|A0A9Q3J4R3_9BASI Uncharacterized protein OS=Austropuccinia psidii MF-1 OX=1389203 GN=O181_095254 PE=4 SV=1	1	1	1	1	1	0	0	1	0	0	1	0	0	8.8	8.8	8.8	8.6644	80	80	6.25						6	2	0.0098315	1.5024	8.8	0	0	0	0	0	0	0	0	0	8	0	0	8	NEPLSSS
tr|A0A9Q3J8F4|A0A9Q3J8F4_9BASI	tr|A0A9Q3J8F4|A0A9Q3J8F4_9BASI	1	1	1	tr|A0A9Q3J8F4|A0A9Q3J8F4_9BASI Uncharacterized protein OS=Austropuccinia psidii MF-1 OX=1389203 GN=O181_096855 PE=4 SV=1	1	1	1	1	1	0	0	1	0	0	1	0	0	6.4	6.4	6.4	21.883	188	188	3			1					0.0098177	1.5024	6.4	0	0	243910	243910	0	0	0	0	0	1	0	0	1	NQIILSIDQKKK
tr|A0A9Q3J9U8|A0A9Q3J9U8_9BASI	tr|A0A9Q3J9U8|A0A9Q3J9U8_9BASI	1	1	1	tr|A0A9Q3J9U8|A0A9Q3J9U8_9BASI Vacuolar protein sorting-associated protein 74 OS=Austropuccinia psidii MF-1 OX=1389203 GN=O181_097739 PE=3 SV=1	1	1	1	1	1	0	0	1	0	0	1	0	0	2.6	2.6	2.6	42.433	379	379	6						1		0.0098039	1.5024	2.6	0	0	531840	531840	0	0	0	0	0	0	0	0	0	ATSSVGGLSR
tr|A0A9Q3JEM9|A0A9Q3JEM9_9BASI	tr|A0A9Q3JEM9|A0A9Q3JEM9_9BASI	1	1	1	tr|A0A9Q3JEM9|A0A9Q3JEM9_9BASI Reverse transcriptase RNase H-like domain-containing protein OS=Austropuccinia psidii MF-1 OX=1389203 GN=O181_100727 PE=4 SV=1	1	1	1	1	0	1	0	0	1	0	0	1	0	3.1	3.1	3.1	44.579	388	388	7							1	0.0097902	1.5024	0	3.1	0	533080	0	533080	0	0	0	0	0	1	0	1	LATLPDDMYPER
tr|A0A9Q3JR78|A0A9Q3JR78_9BASI	tr|A0A9Q3JR78|A0A9Q3JR78_9BASI	1	1	1	tr|A0A9Q3JR78|A0A9Q3JR78_9BASI Uncharacterized protein OS=Austropuccinia psidii MF-1 OX=1389203 GN=O181_106877 PE=4 SV=1	1	1	1	1	1	0	0	1	0	0	1	0	0	6.9	6.9	6.9	15.584	144	144	6						1		0.0097765	1.5024	6.9	0	0	329860	329860	0	0	0	0	0	0	0	0	0	KIHPYNLCPR
tr|A0A9Q3JT33|A0A9Q3JT33_9BASI	tr|A0A9Q3JT33|A0A9Q3JT33_9BASI	1	1	1	tr|A0A9Q3JT33|A0A9Q3JT33_9BASI Uncharacterized protein OS=Austropuccinia psidii MF-1 OX=1389203 GN=O181_107296 PE=4 SV=1	1	1	1	1	0	0	1	0	0	1	0	0	1	10.8	10.8	10.8	12.583	111	111	6						1		0.0097493	1.5024	0	0	10.8	3701800	0	0	3701800	0	0	0	0	0	2	2	YSAYKNSCFKGK
tr|A0A9Q3JTR5|A0A9Q3JTR5_9BASI	tr|A0A9Q3JTR5|A0A9Q3JTR5_9BASI	1	1	1	tr|A0A9Q3JTR5|A0A9Q3JTR5_9BASI Integrase zinc-binding domain-containing protein OS=Austropuccinia psidii MF-1 OX=1389203 GN=O181_107641 PE=4 SV=1	1	1	1	1	1	0	0	1	0	0	1	0	0	11.3	11.3	11.3	12.458	106	106	3			1					0.0096552	1.5024	11.3	0	0	16635000	16635000	0	0	0	0	0	1	0	0	1	MGHRGENENYRR
tr|A0A9Q3JTZ9|A0A9Q3JTZ9_9BASI	tr|A0A9Q3JTZ9|A0A9Q3JTZ9_9BASI	1	1	1	tr|A0A9Q3JTZ9|A0A9Q3JTZ9_9BASI Uncharacterized protein OS=Austropuccinia psidii MF-1 OX=1389203 GN=O181_107914 PE=4 SV=1	1	1	1	1	1	0	0	1	0	0	1	0	0	3.3	3.3	3.3	42.3	367	367	1	1							0.0097357	1.5024	3.3	0	0	203970	203970	0	0	0	0	0	1	0	0	1	TQEGKEVDNDSY
tr|A0A9Q3K1V4|A0A9Q3K1V4_9BASI	tr|A0A9Q3K1V4|A0A9Q3K1V4_9BASI	1	1	1	tr|A0A9Q3K1V4|A0A9Q3K1V4_9BASI Uncharacterized protein OS=Austropuccinia psidii MF-1 OX=1389203 GN=O181_113120 PE=4 SV=1	1	1	1	1	1	0	0	1	0	0	1	0	0	9.3	9.3	9.3	11.856	108	108	6						1		0.0097222	1.5024	9.3	0	0	570000	570000	0	0	0	0	0	0	0	0	0	NKTHQIPHDK
tr|A0A9Q3K8M7|A0A9Q3K8M7_9BASI	tr|A0A9Q3K8M7|A0A9Q3K8M7_9BASI	1	1	1	tr|A0A9Q3K8M7|A0A9Q3K8M7_9BASI Uncharacterized protein OS=Austropuccinia psidii MF-1 OX=1389203 GN=O181_116613 PE=4 SV=1	1	1	1	1	1	0	0	1	0	0	1	0	0	5.5	5.5	5.5	25.741	219	219	3			1					0.0097087	1.5024	5.5	0	0	3908100	3908100	0	0	0	0	0	1	0	0	1	TFETSTPGTFPR
tr|A0A9Q3KC55|A0A9Q3KC55_9BASI	tr|A0A9Q3KC55|A0A9Q3KC55_9BASI	1	1	1	tr|A0A9Q3KC55|A0A9Q3KC55_9BASI Reverse transcriptase/retrotransposon-derived protein RNase H-like domain-containing protein OS=Austropuccinia psidii MF-1 OX=1389203 GN=O181_116797 PE=4 SV=1	1	1	1	1	1	0	0	1	0	0	1	0	0	10.8	10.8	10.8	12.601	111	111	3			1					0.0096953	1.5024	10.8	0	0	2644000	2644000	0	0	0	0	0	1	0	0	1	TIDSVKAFEYLR
tr|A0A9Q3KD66|A0A9Q3KD66_9BASI	tr|A0A9Q3KD66|A0A9Q3KD66_9BASI	1	1	1	tr|A0A9Q3KD66|A0A9Q3KD66_9BASI Uncharacterized protein OS=Austropuccinia psidii MF-1 OX=1389203 GN=O181_117352 PE=4 SV=1	1	1	1	1	1	0	0	1	0	0	1	0	0	6.3	6.3	6.3	20.875	189	189	2	1		1					0.0096819	1.5024	6.3	0	0	5163800	5163800	0	0	0	0	0	2	0	0	2	MHEVISFLLRIK
tr|A0A9Q3KKK1|A0A9Q3KKK1_9BASI	tr|A0A9Q3KKK1|A0A9Q3KKK1_9BASI	1	1	1	tr|A0A9Q3KKK1|A0A9Q3KKK1_9BASI Uncharacterized protein OS=Austropuccinia psidii MF-1 OX=1389203 GN=O181_121169 PE=4 SV=1	1	1	1	1	1	0	0	1	0	0	1	0	0	2.9	2.9	2.9	39.279	340	340	6						1		0.0096685	1.5024	2.9	0	0	408650	408650	0	0	0	0	0	0	0	0	0	YHVLEAEVKK
tr|A0A9Q3KV79|A0A9Q3KV79_9BASI	tr|A0A9Q3KV79|A0A9Q3KV79_9BASI	1	1	1	tr|A0A9Q3KV79|A0A9Q3KV79_9BASI Integrase zinc-binding domain-containing protein (Fragment) OS=Austropuccinia psidii MF-1 OX=1389203 GN=O181_127888 PE=4 SV=1	1	1	1	1	0	1	0	0	1	0	0	1	0	18.8	18.8	18.8	7.6298	64	64	7							2	0.0098592	1.5024	0	18.8	0	3710300	0	3710300	0	0	0	0	0	4	0	4	IKPCAWWPFWRK
tr|A0A9Q3L699|A0A9Q3L699_9BASI	tr|A0A9Q3L699|A0A9Q3L699_9BASI	1	1	1	tr|A0A9Q3L699|A0A9Q3L699_9BASI Uncharacterized protein OS=Austropuccinia psidii MF-1 OX=1389203 GN=O181_133142 PE=4 SV=1	1	1	1	1	1	0	0	1	0	0	1	0	0	11.5	11.5	11.5	10.904	104	104	3			1					0.0097629	1.5024	11.5	0	0	3182100	3182100	0	0	0	0	0	1	0	0	1	PPTAPTACGPFR
tr|A0A9Q3P861|A0A9Q3P861_9BASI	tr|A0A9Q3P861|A0A9Q3P861_9BASI	1	1	1	tr|A0A9Q3P861|A0A9Q3P861_9BASI Uncharacterized protein OS=Austropuccinia psidii MF-1 OX=1389203 GN=O181_091465 PE=4 SV=1	1	1	1	1	1	0	0	1	0	0	1	0	0	9	9	9	15.479	133	133	3			1					0.0098731	1.5024	9	0	0	2788600	2788600	0	0	0	0	0	1	0	0	1	TVTSPNIDFPFR
tr|A0A9Q3PA47|A0A9Q3PA47_9BASI	tr|A0A9Q3PA47|A0A9Q3PA47_9BASI	1	1	1	tr|A0A9Q3PA47|A0A9Q3PA47_9BASI CCHC-type domain-containing protein OS=Austropuccinia psidii MF-1 OX=1389203 GN=O181_094268 PE=4 SV=1	1	1	1	1	1	0	0	1	0	0	1	0	0	10.1	10.1	10.1	13.916	119	119	3			1					0.010014	1.5024	10.1	0	0	4596200	4596200	0	0	0	0	0	1	0	0	1	CSGDLEHAIRRR
tr|A0A9Q3PBM3|A0A9Q3PBM3_9BASI	tr|A0A9Q3PBM3|A0A9Q3PBM3_9BASI	1	1	1	tr|A0A9Q3PBM3|A0A9Q3PBM3_9BASI Uncharacterized protein OS=Austropuccinia psidii MF-1 OX=1389203 GN=O181_093581 PE=4 SV=1	1	1	1	1	1	0	0	1	0	0	1	0	0	4.7	4.7	4.7	28.856	254	254	3			1					0.010101	1.5024	4.7	0	0	3940600	3940600	0	0	0	0	0	1	0	0	1	TWSNLPEDLSPR
tr|A0A9Q3PH50|A0A9Q3PH50_9BASI	tr|A0A9Q3PH50|A0A9Q3PH50_9BASI	1	1	1	tr|A0A9Q3PH50|A0A9Q3PH50_9BASI Extracellular membrane protein CFEM domain-containing protein OS=Austropuccinia psidii MF-1 OX=1389203 GN=O181_100047 PE=4 SV=1	1	1	1	1	0	0	1	0	0	1	0	0	1	3.5	3.5	3.5	38.348	341	341	6						1		0.010086	1.5024	0	0	3.5	954930	0	0	954930	0	0	0	0	0	2	2	NFHQNHTPHQER
tr|A0A9W9EKK3|A0A9W9EKK3_9EURO	tr|A0A9W9EKK3|A0A9W9EKK3_9EURO	1	1	1	tr|A0A9W9EKK3|A0A9W9EKK3_9EURO Six-hairpin glycosidase OS=Penicillium angulare OX=116970 GN=N7456_012974 PE=4 SV=1	1	1	1	1	1	0	0	1	0	0	1	0	0	1.2	1.2	1.2	106.59	961	961	3			1					0.010072	1.5024	1.2	0	0	4917200	4917200	0	0	0	0	0	1	0	0	1	VAAEKPHLIFGK
tr|A0A9W9EV44|A0A9W9EV44_9EURO	tr|A0A9W9EV44|A0A9W9EV44_9EURO	1	1	1	tr|A0A9W9EV44|A0A9W9EV44_9EURO Uncharacterized protein OS=Penicillium angulare OX=116970 GN=N7456_012090 PE=4 SV=1	1	1	1	1	1	0	0	1	0	0	1	0	0	1.9	1.9	1.9	58.823	534	534	6						1		0.010057	1.5024	1.9	0	0	312890	312890	0	0	0	0	0	0	0	0	0	LTMEKLQGMK
tr|A0A9W9EVA7|A0A9W9EVA7_9EURO	tr|A0A9W9EVA7|A0A9W9EVA7_9EURO	1	1	1	tr|A0A9W9EVA7|A0A9W9EVA7_9EURO Poly(A) polymerase OS=Penicillium angulare OX=116970 GN=N7456_012243 PE=3 SV=1	1	1	1	1	1	0	0	1	0	0	1	0	0	1.2	1.2	1.2	66.801	604	604	7							1	0.010043	1.5024	1.2	0	0	0	0	0	0	0	0	0	1	0	0	1	GGDMVDK
tr|A0A9W9F3G3|A0A9W9F3G3_9EURO	tr|A0A9W9F3G3|A0A9W9F3G3_9EURO	1	1	1	tr|A0A9W9F3G3|A0A9W9F3G3_9EURO Carboxymuconolactone decarboxylase-like domain-containing protein OS=Penicillium angulare OX=116970 GN=N7456_008762 PE=4 SV=1	1	1	1	1	0	0	1	0	0	1	0	0	1	4.9	4.9	4.9	28.52	247	247	6						1		0.010029	1.5024	0	0	4.9	458790	0	0	458790	0	0	0	0	0	1	1	EDVQMVCDCVHK
tr|A0A9W9F3M4|A0A9W9F3M4_9EURO	tr|A0A9W9F3M4|A0A9W9F3M4_9EURO	1	1	1	tr|A0A9W9F3M4|A0A9W9F3M4_9EURO Mitochondrial chaperone BCS1 OS=Penicillium angulare OX=116970 GN=N7456_008733 PE=3 SV=1	1	1	1	1	0	0	1	0	0	1	0	0	1	2.3	2.3	2.3	57.052	514	514	6						1		0.01	1.5024	0	0	2.3	726820	0	0	726820	0	0	0	0	0	1	1	YNNAFIFVNRVR
tr|A0A9W9F492|A0A9W9F492_9EURO	tr|A0A9W9F492|A0A9W9F492_9EURO	1	1	1	tr|A0A9W9F492|A0A9W9F492_9EURO Dehydrogenase multihelical OS=Penicillium angulare OX=116970 GN=N7456_009051 PE=4 SV=1	1	1	1	1	1	0	0	1	0	0	1	0	0	2	2	2	37.988	355	355	7							2	0.009901	1.5024	2	0	0	0	0	0	0	0	0	0	2	0	0	2	AGDVHEN
tr|A0A9W9F515|A0A9W9F515_9EURO	tr|A0A9W9F515|A0A9W9F515_9EURO	1	1	1	tr|A0A9W9F515|A0A9W9F515_9EURO Fermentation associated protein OS=Penicillium angulare OX=116970 GN=N7456_009472 PE=4 SV=1	1	1	1	1	1	0	0	1	0	0	1	0	0	0.2	0.2	0.2	363.15	3237	3237	6						1		0.0099857	1.5024	0.2	0	0	0	0	0	0	0	0	0	1	0	0	1	DQERRPR
tr|A0A9W9F5K1|A0A9W9F5K1_9EURO	tr|A0A9W9F5K1|A0A9W9F5K1_9EURO	1	1	1	tr|A0A9W9F5K1|A0A9W9F5K1_9EURO Ribonuclease H2 subunit B OS=Penicillium angulare OX=116970 GN=N7456_009899 PE=4 SV=1	1	1	1	1	1	0	0	1	0	0	1	0	0	2.4	2.4	2.4	46.343	421	421	6						1		0.0099715	1.5024	2.4	0	0	490450	490450	0	0	0	0	0	0	0	0	0	TLTPAERPTK
tr|A0A9W9F7D3|A0A9W9F7D3_9EURO	tr|A0A9W9F7D3|A0A9W9F7D3_9EURO	1	1	1	tr|A0A9W9F7D3|A0A9W9F7D3_9EURO Chalcone isomerase domain-containing protein OS=Penicillium angulare OX=116970 GN=N7456_010701 PE=4 SV=1	1	1	1	1	1	0	0	1	0	0	1	0	0	2.7	2.7	2.7	47.322	438	438	3			1					0.0099573	1.5024	2.7	0	0	5177900	5177900	0	0	0	0	0	3	0	0	3	SIVDGLMTVVER
tr|A0A9X0BAK9|A0A9X0BAK9_9EURO;tr|A0A9W9FB74|A0A9W9FB74_9EURO	tr|A0A9X0BAK9|A0A9X0BAK9_9EURO;tr|A0A9W9FB74|A0A9W9FB74_9EURO	1;1	1;1	1;1	tr|A0A9X0BAK9|A0A9X0BAK9_9EURO Regulatory protein alcR OS=Penicillium cosmopolitanum OX=1131564 GN=N7509_005917 PE=4 SV=1;tr|A0A9W9FB74|A0A9W9FB74_9EURO Zn(2)-C6 fungal-type domain-containing protein OS=Penicillium angulare OX=116970 GN=N7456_007601 PE=4 S	2	1	1	1	1	0	0	1	0	0	1	0	0	1.5	1.5	1.5	91.098	809	809;842	1	1							0.0099432	1.5024	1.5	0	0	637100	637100	0	0	0	0	0	2	0	0	2	QLHSCDPCRKGK
tr|A0A9W9FBK0|A0A9W9FBK0_9EURO	tr|A0A9W9FBK0|A0A9W9FBK0_9EURO	1	1	1	tr|A0A9W9FBK0|A0A9W9FBK0_9EURO Nitrate reductase OS=Penicillium angulare OX=116970 GN=N7456_007924 PE=3 SV=1	1	1	1	1	0	0	1	0	0	1	0	0	1	1.4	1.4	1.4	96.582	865	865	6						1		0.0099291	1.5024	0	0	1.4	274970	0	0	274970	0	0	0	0	0	3	3	YRDFEGDLFGGK
tr|A0A9W9FHI4|A0A9W9FHI4_9EURO	tr|A0A9W9FHI4|A0A9W9FHI4_9EURO	1	1	1	tr|A0A9W9FHI4|A0A9W9FHI4_9EURO MIF4G domain-containing protein OS=Penicillium angulare OX=116970 GN=N7456_006362 PE=4 SV=1	1	1	1	1	0	0	1	0	0	1	0	0	1	1	1	1	130.99	1155	1155	6						1		0.009915	1.5024	0	0	1	1552600	0	0	1552600	0	0	0	0	0	1	1	IVPLDMPDDYFR
tr|A0A9W9FHR7|A0A9W9FHR7_9EURO	tr|A0A9W9FHR7|A0A9W9FHR7_9EURO	1	1	1	tr|A0A9W9FHR7|A0A9W9FHR7_9EURO HET-domain-containing protein OS=Penicillium angulare OX=116970 GN=N7456_006473 PE=4 SV=1	1	1	1	1	0	0	1	0	0	1	0	0	1	8.5	8.5	8.5	21.542	188	188	2		1						0.20833	1.943	0	0	8.5	2956000	0	0	2956000	0	0	0	0	0	0	0	MFCFHFDCHNCPPSKK
tr|A0A9W9FJD4|A0A9W9FJD4_9EURO	tr|A0A9W9FJD4|A0A9W9FJD4_9EURO	1	1	1	tr|A0A9W9FJD4|A0A9W9FJD4_9EURO CCHC-type domain-containing protein OS=Penicillium angulare OX=116970 GN=N7456_007246 PE=4 SV=1	1	1	1	1	1	0	0	1	0	0	1	0	0	0.6	0.6	0.6	237.12	2122	2122	3			1					0.010671	1.5024	0.6	0	0	634890	634890	0	0	0	0	0	1	0	0	1	VEFNTTDAFQGR
tr|A0A9W9FV05|A0A9W9FV05_9EURO	tr|A0A9W9FV05|A0A9W9FV05_9EURO	1	1	1	tr|A0A9W9FV05|A0A9W9FV05_9EURO Uncharacterized protein OS=Penicillium angulare OX=116970 GN=N7456_003547 PE=4 SV=1	1	1	1	1	0	0	1	0	0	1	0	0	1	2	2	2	66.959	606	606	6						1		0.010145	1.5024	0	0	2	507140	0	0	507140	0	0	0	0	0	1	1	RKLPLPVIIPQR
tr|A0A9W9W5H0|A0A9W9W5H0_9EURO;tr|A0A9W9FV54|A0A9W9FV54_9EURO	tr|A0A9W9W5H0|A0A9W9W5H0_9EURO;tr|A0A9W9FV54|A0A9W9FV54_9EURO	1;1	1;1	1;1	tr|A0A9W9W5H0|A0A9W9W5H0_9EURO RNA cytidine acetyltransferase OS=Penicillium cosmopolitanum OX=1131564 GN=NAT10 PE=3 SV=1;tr|A0A9W9FV54|A0A9W9FV54_9EURO RNA cytidine acetyltransferase OS=Penicillium angulare OX=116970 GN=NAT10 PE=3 SV=1	2	1	1	1	0	0	1	0	0	1	0	0	1	1.1	1.1	1.1	117.65	1055	1055;1063	6						1		0.010687	1.5024	0	0	1.1	8211400	0	0	8211400	0	0	0	0	0	1	1	SLREITLAEPIR
tr|A0A9W9FVD1|A0A9W9FVD1_9EURO	tr|A0A9W9FVD1|A0A9W9FVD1_9EURO	1	1	1	tr|A0A9W9FVD1|A0A9W9FVD1_9EURO protein disulfide-isomerase OS=Penicillium angulare OX=116970 GN=N7456_003748 PE=3 SV=1	1	1	1	1	1	0	0	1	0	0	1	0	0	3.3	3.3	3.3	39.826	367	367	3			1					0.011327	1.5024	3.3	0	0	1959500	1959500	0	0	0	0	0	1	0	0	1	GLQDKYAEYYVK
tr|A0A9W9FVF9|A0A9W9FVF9_9EURO	tr|A0A9W9FVF9|A0A9W9FVF9_9EURO	1	1	1	tr|A0A9W9FVF9|A0A9W9FVF9_9EURO Serine/threonine-protein kinase ATG1 OS=Penicillium angulare OX=116970 GN=N7456_003890 PE=4 SV=1	1	1	1	1	1	0	1	1	0	1	1	0	1	1.3	1.3	1.3	108.71	955	955	3.5	1					1		0.011609	1.5024	1.3	0	1.3	1815400	755180	0	1060200	0	0	0	1	0	1	2	FFLPQRTMVRSK
tr|A0A9W9FXF8|A0A9W9FXF8_9EURO	tr|A0A9W9FXF8|A0A9W9FXF8_9EURO	1	1	1	tr|A0A9W9FXF8|A0A9W9FXF8_9EURO Nucleolar protein Dnt1-like N-terminal domain-containing protein OS=Penicillium angulare OX=116970 GN=N7456_004874 PE=4 SV=1	1	1	1	1	0	0	1	0	0	1	0	0	1	1.3	1.3	1.3	104.46	958	958	6						1		0.011589	1.5024	0	0	1.3	1156700	0	0	1156700	0	0	0	0	0	1	1	VFLRLEVRVYPR
tr|A0A9W9FXX6|A0A9W9FXX6_9EURO	tr|A0A9W9FXX6|A0A9W9FXX6_9EURO	1	1	1	tr|A0A9W9FXX6|A0A9W9FXX6_9EURO Zn(2)-C6 fungal-type domain-containing protein OS=Penicillium angulare OX=116970 GN=N7456_005114 PE=4 SV=1	1	1	1	1	1	0	0	1	0	0	1	0	0	1.5	1.5	1.5	87.196	780	780	3			1					0.01157	1.5024	1.5	0	0	560600	560600	0	0	0	0	0	1	0	0	1	RNQVARACDWCR
tr|A0A9W9G7Z6|A0A9W9G7Z6_9EURO	tr|A0A9W9G7Z6|A0A9W9G7Z6_9EURO	1	1	1	tr|A0A9W9G7Z6|A0A9W9G7Z6_9EURO RNA recognition motif domain-containing protein OS=Penicillium angulare OX=116970 GN=N7456_002201 PE=4 SV=1	1	1	1	1	0	1	0	0	1	0	0	1	0	4	4	4	33.868	298	298	7							1	0.011551	1.5024	0	4	0	540730	0	540730	0	0	0	0	0	1	0	1	STSQNNEAERER
tr|A0A9W9G8E6|A0A9W9G8E6_9EURO	tr|A0A9W9G8E6|A0A9W9G8E6_9EURO	1	1	1	tr|A0A9W9G8E6|A0A9W9G8E6_9EURO Uncharacterized protein OS=Penicillium angulare OX=116970 GN=N7456_002604 PE=4 SV=1	1	1	1	1	1	0	0	1	0	0	1	0	0	1.4	1.4	1.4	77.658	703	703	6						1		0.011532	1.5024	1.4	0	0	403210	403210	0	0	0	0	0	0	0	0	0	VSQHELDELR
tr|A0A9W9G8K8|A0A9W9G8K8_9EURO	tr|A0A9W9G8K8|A0A9W9G8K8_9EURO	1	1	1	tr|A0A9W9G8K8|A0A9W9G8K8_9EURO Uncharacterized protein OS=Penicillium angulare OX=116970 GN=N7456_002635 PE=4 SV=1	1	1	1	1	1	0	0	1	0	0	1	0	0	2.2	2.2	2.2	61.682	537	537	4				1				0.011513	1.5024	2.2	0	0	5129200	5129200	0	0	0	0	0	1	0	0	1	RLNSTAFQELLR
tr|A0A9W9G911|A0A9W9G911_9EURO	tr|A0A9W9G911|A0A9W9G911_9EURO	1	1	1	tr|A0A9W9G911|A0A9W9G911_9EURO Nucleoside phosphorylase domain-containing protein OS=Penicillium angulare OX=116970 GN=N7456_002211 PE=4 SV=1	1	1	1	1	1	0	0	1	0	0	1	0	0	0.8	0.8	0.8	159.82	1443	1443	3			1					0.011475	1.5024	0.8	0	0	1671900	1671900	0	0	0	0	0	1	0	0	1	GVCDYSDSHKTK
tr|A0A9W9G913|A0A9W9G913_9EURO	tr|A0A9W9G913|A0A9W9G913_9EURO	1	1	1	tr|A0A9W9G913|A0A9W9G913_9EURO AAA+ ATPase domain-containing protein OS=Penicillium angulare OX=116970 GN=N7456_002756 PE=3 SV=1	1	1	1	1	1	0	0	1	0	0	1	0	0	0.4	0.4	0.4	263.97	2353	2353	6						1		0.011345	1.5024	0.4	0	0	209130	209130	0	0	0	0	0	0	0	0	0	LTDGFDALSK
tr|A0A9W9GC74|A0A9W9GC74_9EURO	tr|A0A9W9GC74|A0A9W9GC74_9EURO	1	1	1	tr|A0A9W9GC74|A0A9W9GC74_9EURO ER-bound oxygenase mpaB/mpaB/Rubber oxygenase catalytic domain-containing protein OS=Penicillium angulare OX=116970 GN=N7456_000459 PE=4 SV=1	1	1	1	1	1	0	0	1	0	0	1	0	0	4.2	4.2	4.2	32.74	289	289	1	1							0.011457	1.5024	4.2	0	0	1418700	1418700	0	0	0	0	0	1	0	0	1	VYGRVDYDTAQR
tr|A0A9W9JTG5|A0A9W9JTG5_9EURO	tr|A0A9W9JTG5|A0A9W9JTG5_9EURO	1	1	1	tr|A0A9W9JTG5|A0A9W9JTG5_9EURO Key lime pathogenicity protein OS=Penicillium angulare OX=116970 GN=N7456_013344 PE=4 SV=1	1	1	1	1	1	1	1	1	1	1	1	1	1	1	1	1	73.65	670	670	5.33			1	2			3	0.011438	1.5024	1	1	1	0	0	0	0	0	0	0	3	1	2	6	HAAPMAR
tr|A0A9W9JTM5|A0A9W9JTM5_9EURO	tr|A0A9W9JTM5|A0A9W9JTM5_9EURO	1	1	1	tr|A0A9W9JTM5|A0A9W9JTM5_9EURO Ubiquitin-like 1-activating enzyme E1A OS=Penicillium angulare OX=116970 GN=N7456_013667 PE=3 SV=1	1	1	1	1	1	0	0	1	0	0	1	0	0	2.8	2.8	2.8	47.927	427	427	3			1					0.011419	1.5024	2.8	0	0	460460	460460	0	0	0	0	0	1	0	0	1	SVDPQFQRPCYR
tr|A0A9W9JWK0|A0A9W9JWK0_9EURO	tr|A0A9W9JWK0|A0A9W9JWK0_9EURO	1	1	1	tr|A0A9W9JWK0|A0A9W9JWK0_9EURO Pathogenesis associated protein Cap20 OS=Penicillium angulare OX=116970 GN=N7456_013144 PE=4 SV=1	1	1	1	1	0	0	1	0	0	1	0	0	1	6.4	6.4	6.4	20.867	188	188	6						1		0.011401	1.5024	0	0	6.4	7622200	0	0	7622200	0	0	0	0	0	2	2	FPIIREDAQKIR
tr|A0A9W9K0N4|A0A9W9K0N4_9EURO	tr|A0A9W9K0N4|A0A9W9K0N4_9EURO	1	1	1	tr|A0A9W9K0N4|A0A9W9K0N4_9EURO Uncharacterized protein OS=Penicillium angulare OX=116970 GN=N7456_012415 PE=4 SV=1	1	1	1	1	1	0	0	1	0	0	1	0	0	1.3	1.3	1.3	86.39	775	775	6						1		0.011382	1.5024	1.3	0	0	540740	540740	0	0	0	0	0	0	0	0	0	KEKDVYLSPR
tr|A0A9W9K602|A0A9W9K602_9EURO	tr|A0A9W9K602|A0A9W9K602_9EURO	1	1	1	tr|A0A9W9K602|A0A9W9K602_9EURO Alternative oxidase OS=Penicillium angulare OX=116970 GN=N7456_009717 PE=3 SV=1	1	1	1	1	1	0	0	1	0	0	1	0	0	3.4	3.4	3.4	41.164	355	355	3			1					0.011364	1.5024	3.4	0	0	3570000	3570000	0	0	0	0	0	1	0	0	1	SSVSVLSTTSFR
tr|A0A9W9K8P3|A0A9W9K8P3_9EURO	tr|A0A9W9K8P3|A0A9W9K8P3_9EURO	1	1	1	tr|A0A9W9K8P3|A0A9W9K8P3_9EURO Uncharacterized protein OS=Penicillium angulare OX=116970 GN=N7456_007995 PE=4 SV=1	1	1	1	1	0	1	0	0	1	0	0	1	0	2	2	2	66.776	614	614	7							1	0.011628	1.5024	0	2	0	1030000	0	1030000	0	0	0	0	0	1	0	1	SRDDETDLQPVK
tr|A0A9W9K9N2|A0A9W9K9N2_9EURO	tr|A0A9W9K9N2|A0A9W9K9N2_9EURO	1	1	1	tr|A0A9W9K9N2|A0A9W9K9N2_9EURO F-box domain-containing protein OS=Penicillium angulare OX=116970 GN=N7456_007848 PE=4 SV=1	1	1	1	1	1	0	0	1	0	0	1	0	0	4	4	4	34.475	299	299	1	1							0.011494	1.5024	4	0	0	1102900	1102900	0	0	0	0	0	1	0	0	1	WGLGCVRYPPDR
tr|A0A9W9KKW2|A0A9W9KKW2_9EURO	tr|A0A9W9KKW2|A0A9W9KKW2_9EURO	1	1	1	tr|A0A9W9KKW2|A0A9W9KKW2_9EURO Chromatin modification-related protein OS=Penicillium angulare OX=116970 GN=N7456_006086 PE=3 SV=1	1	1	1	1	1	0	0	1	0	0	1	0	0	2.9	2.9	2.9	45.635	421	421	3			1					0.011647	1.5024	2.9	0	0	144340	144340	0	0	0	0	0	1	0	0	1	SSSASGRVKLSK
tr|A0A9W9KS53|A0A9W9KS53_9EURO	tr|A0A9W9KS53|A0A9W9KS53_9EURO	1	1	1	tr|A0A9W9KS53|A0A9W9KS53_9EURO Major facilitator superfamily (MFS) profile domain-containing protein OS=Penicillium angulare OX=116970 GN=N7456_000347 PE=3 SV=1	1	1	1	1	1	0	0	1	0	0	1	0	0	2.3	2.3	2.3	57.152	517	517	1	1							0.011844	1.5024	2.3	0	0	332530	332530	0	0	0	0	0	1	0	0	1	AEGLSLAEIGQR
tr|A0A9W9KS63|A0A9W9KS63_9EURO	tr|A0A9W9KS63|A0A9W9KS63_9EURO	1	1	1	tr|A0A9W9KS63|A0A9W9KS63_9EURO Uncharacterized protein OS=Penicillium angulare OX=116970 GN=N7456_000377 PE=4 SV=1	1	1	1	1	1	1	0	1	1	0	1	1	0	3.8	3.8	3.8	35.62	313	313	4	1						1	0.011966	1.5024	3.8	3.8	0	7673600	2377700	5295900	0	0	0	0	1	1	0	2	DRSLEQYFEAAK
tr|A0A9W9SGU5|A0A9W9SGU5_9EURO	tr|A0A9W9SGU5|A0A9W9SGU5_9EURO	1	1	1	tr|A0A9W9SGU5|A0A9W9SGU5_9EURO Uncharacterized protein OS=Penicillium cosmopolitanum OX=1131564 GN=N7509_011501 PE=4 SV=1	1	1	1	1	1	1	1	1	1	1	1	1	1	2.1	2.1	2.1	63.438	570	570	4.4	2					1	2	0.011945	1.5024	2.1	0	0	14610000	4446600	4696100	5467700	0	0	0	5	3	3	11	SLVANTAQGRAR
tr|A0A9W9SH10|A0A9W9SH10_9EURO	tr|A0A9W9SH10|A0A9W9SH10_9EURO	1	1	1	tr|A0A9W9SH10|A0A9W9SH10_9EURO DUF659 domain-containing protein OS=Penicillium cosmopolitanum OX=1131564 GN=N7509_013975 PE=4 SV=1	1	1	1	1	1	0	0	1	0	0	1	0	0	9.3	9.3	9.3	14.668	129	129	3			1					0.011925	1.5024	9.3	0	0	21881000	21881000	0	0	0	0	0	1	0	0	1	IYDDKDDCFRTR
tr|A0A9W9SH97|A0A9W9SH97_9EURO	tr|A0A9W9SH97|A0A9W9SH97_9EURO	1	1	1	tr|A0A9W9SH97|A0A9W9SH97_9EURO Zn(2)-C6 fungal-type domain-containing protein OS=Penicillium cosmopolitanum OX=1131564 GN=N7509_013054 PE=4 SV=1	1	1	1	1	1	0	0	1	0	0	1	0	0	1.8	1.8	1.8	76.178	668	668	1	1							0.011905	1.5024	1.8	0	0	824290	824290	0	0	0	0	0	1	0	0	1	CELDFDTDGRRR
tr|A0A9W9V7P5|A0A9W9V7P5_9EURO	tr|A0A9W9V7P5|A0A9W9V7P5_9EURO	1	1	1	tr|A0A9W9V7P5|A0A9W9V7P5_9EURO Cytochrome P450 OS=Penicillium cosmopolitanum OX=1131564 GN=N7509_014087 PE=3 SV=1	1	1	1	1	1	0	0	1	0	0	1	0	0	2.4	2.4	2.4	56.208	498	498	3			1					0.011885	1.5024	2.4	0	0	3602700	3602700	0	0	0	0	0	3	0	0	3	AYSKSTSSESHK
tr|A0A9W9V7U4|A0A9W9V7U4_9EURO	tr|A0A9W9V7U4|A0A9W9V7U4_9EURO	1	1	1	tr|A0A9W9V7U4|A0A9W9V7U4_9EURO Anaphase-promoting complex subunit 4 WD40 domain-containing protein OS=Penicillium cosmopolitanum OX=1131564 GN=N7509_014237 PE=3 SV=1	1	1	1	1	0	1	0	0	1	0	0	1	0	1.9	1.9	1.9	39.721	367	367	2		1						0.011864	1.5024	0	1.9	0	0	0	0	0	0	0	0	0	1	0	1	PGGARKR
tr|A0A9W9VD33|A0A9W9VD33_9EURO	tr|A0A9W9VD33|A0A9W9VD33_9EURO	1	1	1	tr|A0A9W9VD33|A0A9W9VD33_9EURO Uncharacterized protein OS=Penicillium cosmopolitanum OX=1131564 GN=N7509_013185 PE=4 SV=1	1	1	1	1	1	0	0	1	0	0	1	0	0	0.9	0.9	0.9	147.47	1363	1363	1	1							0.011824	1.5024	0.9	0	0	1052300	1052300	0	0	0	0	0	1	0	0	1	TPKSKEDEEATR
tr|A0A9W9VED8|A0A9W9VED8_9EURO	tr|A0A9W9VED8|A0A9W9VED8_9EURO	1	1	1	tr|A0A9W9VED8|A0A9W9VED8_9EURO Aminotransferase OS=Penicillium cosmopolitanum OX=1131564 GN=N7509_013306 PE=4 SV=1	1	1	1	1	1	0	0	1	0	0	1	0	0	2.2	2.2	2.2	35.77	322	322	6						1		0.011686	1.5024	2.2	0	0	0	0	0	0	0	0	0	1	0	0	1	LQLPQPK
tr|A0A9W9VNW0|A0A9W9VNW0_9EURO	tr|A0A9W9VNW0|A0A9W9VNW0_9EURO	1	1	1	tr|A0A9W9VNW0|A0A9W9VNW0_9EURO Uncharacterized protein OS=Penicillium cosmopolitanum OX=1131564 GN=N7509_009134 PE=4 SV=1	1	1	1	1	1	0	0	1	0	0	1	0	0	2.9	2.9	2.9	38.915	346	346	6						1		0.011804	1.5024	2.9	0	0	3481500	3481500	0	0	0	0	0	0	0	0	0	LPISNLHHVR
tr|A0A9W9VQ12|A0A9W9VQ12_9EURO	tr|A0A9W9VQ12|A0A9W9VQ12_9EURO	1	1	1	tr|A0A9W9VQ12|A0A9W9VQ12_9EURO EthD domain-containing protein OS=Penicillium cosmopolitanum OX=1131564 GN=N7509_009685 PE=3 SV=1	1	1	1	1	1	0	0	1	0	0	1	0	0	8.6	8.6	8.6	15.673	139	139	1	1							0.011785	1.5024	8.6	0	0	5949400	5949400	0	0	0	0	0	1	0	0	1	MPVRLIIISYRK
tr|A0A9W9VRX6|A0A9W9VRX6_9EURO	tr|A0A9W9VRX6|A0A9W9VRX6_9EURO	1	1	1	tr|A0A9W9VRX6|A0A9W9VRX6_9EURO RING-type domain-containing protein OS=Penicillium cosmopolitanum OX=1131564 GN=N7509_010616 PE=3 SV=1	1	1	1	1	1	0	0	1	0	0	1	0	0	1.4	1.4	1.4	98.466	877	877	1	1							0.011765	1.5024	1.4	0	0	483150	483150	0	0	0	0	0	1	0	0	1	EDNESEGDEDDR
tr|A0A9W9VSA5|A0A9W9VSA5_9EURO	tr|A0A9W9VSA5|A0A9W9VSA5_9EURO	1	1	1	tr|A0A9W9VSA5|A0A9W9VSA5_9EURO SAC domain-containing protein OS=Penicillium cosmopolitanum OX=1131564 GN=N7509_011023 PE=4 SV=1	1	1	1	1	0	0	1	0	0	1	0	0	1	1.3	1.3	1.3	105.65	954	954	6						1		0.011745	1.5024	0	0	1.3	747890	0	0	747890	0	0	0	0	0	1	1	PGSDQAAELLPK
tr|A0A9W9VSK7|A0A9W9VSK7_9EURO	tr|A0A9W9VSK7|A0A9W9VSK7_9EURO	1	1	1	tr|A0A9W9VSK7|A0A9W9VSK7_9EURO Transcription initiation factor TFIID subunit 9 OS=Penicillium cosmopolitanum OX=1131564 GN=N7509_010946 PE=3 SV=1	1	1	1	1	0	0	1	0	0	1	0	0	1	4	4	4	30.686	297	297	6						1		0.011725	1.5024	0	0	4	1995500	0	0	1995500	0	0	0	0	0	1	1	EFLMEVASERNR
tr|A0A9W9VY11|A0A9W9VY11_9EURO	tr|A0A9W9VY11|A0A9W9VY11_9EURO	1	1	1	tr|A0A9W9VY11|A0A9W9VY11_9EURO Zn(2)-C6 fungal-type domain-containing protein OS=Penicillium cosmopolitanum OX=1131564 GN=N7509_006735 PE=4 SV=1	1	1	1	1	0	1	0	0	1	0	0	1	0	1.7	1.7	1.7	79.982	713	713	7							1	0.011706	1.5024	0	1.7	0	7901300	0	7901300	0	0	0	0	0	1	0	1	RTWWQLVTLDKR
tr|A0A9W9VY38|A0A9W9VY38_9EURO	tr|A0A9W9VY38|A0A9W9VY38_9EURO	1	1	1	tr|A0A9W9VY38|A0A9W9VY38_9EURO CoA-binding domain-containing protein OS=Penicillium cosmopolitanum OX=1131564 GN=N7509_007032 PE=4 SV=1	1	1	1	1	1	0	0	1	0	0	1	0	0	1.8	1.8	1.8	71.565	670	670	3			1					0.011667	1.5024	1.8	0	0	429610	429610	0	0	0	0	0	1	0	0	1	VTPASRPVVQQK
tr|A0A9W9VYI8|A0A9W9VYI8_9EURO	tr|A0A9W9VYI8|A0A9W9VYI8_9EURO	1	1	1	tr|A0A9W9VYI8|A0A9W9VYI8_9EURO Uncharacterized protein OS=Penicillium cosmopolitanum OX=1131564 GN=N7509_007121 PE=4 SV=1	1	1	1	1	1	0	0	1	0	0	1	0	0	6.3	6.3	6.3	19.103	159	159	6						2		0.011309	1.5024	6.3	0	0	699670	699670	0	0	0	0	0	0	0	0	0	IKYPAIVFAR
tr|A0A9W9W1M5|A0A9W9W1M5_9EURO	tr|A0A9W9W1M5|A0A9W9W1M5_9EURO	1	1	1	tr|A0A9W9W1M5|A0A9W9W1M5_9EURO C2H2-type domain-containing protein OS=Penicillium cosmopolitanum OX=1131564 GN=N7509_005019 PE=4 SV=1	1	1	1	1	1	0	0	1	0	0	1	0	0	2.5	2.5	2.5	70.099	635	635	5					1			0.011006	1.5024	2.5	0	0	387770	387770	0	0	0	0	0	0	0	0	0	HFKDQHYPQFKFYCPK
tr|A0A9W9W220|A0A9W9W220_9EURO	tr|A0A9W9W220|A0A9W9W220_9EURO	1	1	1	tr|A0A9W9W220|A0A9W9W220_9EURO F-box domain-containing protein OS=Penicillium cosmopolitanum OX=1131564 GN=N7509_005366 PE=4 SV=1	1	1	1	1	1	1	0	1	1	0	1	1	0	2.1	2.1	2.1	66.303	580	580	5			1				1	0.01129	1.5024	2.1	2.1	0	91601000	10578000	81023000	0	0	0	0	15	1	0	16	HYCRTYYKFWDR
tr|A0A9W9W3H1|A0A9W9W3H1_9EURO	tr|A0A9W9W3H1|A0A9W9W3H1_9EURO	1	1	1	tr|A0A9W9W3H1|A0A9W9W3H1_9EURO NB-ARC domain-containing protein OS=Penicillium cosmopolitanum OX=1131564 GN=N7509_005926 PE=4 SV=1	1	1	1	1	1	0	0	1	0	0	1	0	0	0.8	0.8	0.8	96.009	842	842	6						1		0.010955	1.5024	0.8	0	0	0	0	0	0	0	0	0	1	0	0	1	ISVPGSR
tr|A0A9W9W4H2|A0A9W9W4H2_9EURO	tr|A0A9W9W4H2|A0A9W9W4H2_9EURO	1	1	1	tr|A0A9W9W4H2|A0A9W9W4H2_9EURO AB hydrolase-1 domain-containing protein OS=Penicillium cosmopolitanum OX=1131564 GN=N7509_006404 PE=3 SV=1	1	1	1	1	0	0	1	0	0	1	0	0	1	2.1	2.1	2.1	37.2	336	336	4				1				0.010938	1.5024	0	0	2.1	0	0	0	0	0	0	0	0	0	1	1	GLHAFGR
tr|A0A9W9W6J1|A0A9W9W6J1_9EURO	tr|A0A9W9W6J1|A0A9W9W6J1_9EURO	1	1	1	tr|A0A9W9W6J1|A0A9W9W6J1_9EURO Poly [ADP-ribose] polymerase OS=Penicillium cosmopolitanum OX=1131564 GN=N7509_004198 PE=3 SV=1	1	1	1	1	1	0	0	1	0	0	1	0	0	1.7	1.7	1.7	76.852	690	690	1	1							0.01092	1.5024	1.7	0	0	1088900	1088900	0	0	0	0	0	1	0	0	1	TTTHYTWSRWGR
tr|A0A9W9W8F9|A0A9W9W8F9_9EURO	tr|A0A9W9W8F9|A0A9W9W8F9_9EURO	1	1	1	tr|A0A9W9W8F9|A0A9W9W8F9_9EURO alpha-1,2-Mannosidase OS=Penicillium cosmopolitanum OX=1131564 GN=N7509_002233 PE=3 SV=1	1	1	1	1	1	0	0	1	0	0	1	0	0	1.7	1.7	1.7	78.25	691	691	1	1							0.010903	1.5024	1.7	0	0	609610	609610	0	0	0	0	0	1	0	0	1	EWGWEMFKSFIK
tr|A0A9X0B2U7|A0A9X0B2U7_9EURO	tr|A0A9X0B2U7|A0A9X0B2U7_9EURO	1	1	1	tr|A0A9X0B2U7|A0A9X0B2U7_9EURO Zn(2)-C6 fungal-type domain-containing protein OS=Penicillium cosmopolitanum OX=1131564 GN=N7509_008616 PE=4 SV=1	1	1	1	1	1	0	0	1	0	0	1	0	0	1.8	1.8	1.8	76.748	670	670	3			1					0.010886	1.5024	1.8	0	0	134520	134520	0	0	0	0	0	1	0	0	1	LGMCAETMPLLR
tr|A0A9X0B540|A0A9X0B540_9EURO	tr|A0A9X0B540|A0A9X0B540_9EURO	1	1	1	tr|A0A9X0B540|A0A9X0B540_9EURO Calcineurin-like phosphoesterase domain-containing protein OS=Penicillium cosmopolitanum OX=1131564 GN=N7509_010928 PE=4 SV=1	1	1	1	1	1	0	0	1	0	0	1	0	0	2.2	2.2	2.2	62.705	553	553	1	1							0.01087	1.5024	2.2	0	0	1136700	1136700	0	0	0	0	0	1	0	0	1	PIPRINEHGKFK
tr|A0A9X0B5C1|A0A9X0B5C1_9EURO	tr|A0A9X0B5C1|A0A9X0B5C1_9EURO	1	1	1	tr|A0A9X0B5C1|A0A9X0B5C1_9EURO AB hydrolase-1 domain-containing protein OS=Penicillium cosmopolitanum OX=1131564 GN=N7509_011197 PE=4 SV=1	1	1	1	1	1	0	0	1	0	0	1	0	0	3.6	3.6	3.6	38.19	336	336	3			1					0.010836	1.5024	3.6	0	0	10182000	10182000	0	0	0	0	0	3	0	0	3	QVDTAHWALWEK
tr|A0A9X0B9H0|A0A9X0B9H0_9EURO	tr|A0A9X0B9H0|A0A9X0B9H0_9EURO	1	1	1	tr|A0A9X0B9H0|A0A9X0B9H0_9EURO Secondary metabolism biosynthetic enzyme OS=Penicillium cosmopolitanum OX=1131564 GN=N7509_004762 PE=3 SV=1	1	1	1	1	1	0	0	1	0	0	1	0	0	2.3	2.3	2.3	49.04	438	438	6						1		0.01072	1.5024	2.3	0	0	604700	604700	0	0	0	0	0	0	0	0	0	LADSYAYTVR
tr|A0A9X0BA01|A0A9X0BA01_9EURO	tr|A0A9X0BA01|A0A9X0BA01_9EURO	1	1	1	tr|A0A9X0BA01|A0A9X0BA01_9EURO Oxysterol-binding protein OS=Penicillium cosmopolitanum OX=1131564 GN=N7509_005343 PE=3 SV=1	1	1	1	1	1	0	0	1	0	0	1	0	0	2.4	2.4	2.4	46.631	411	411	6						1		0.010819	1.5024	2.4	0	0	134570	134570	0	0	0	0	0	0	0	0	0	YDPDNDNITK
tr|A0A9X0BF59|A0A9X0BF59_9EURO;tr|A0A9X0BCC7|A0A9X0BCC7_9EURO	tr|A0A9X0BF59|A0A9X0BF59_9EURO;tr|A0A9X0BCC7|A0A9X0BCC7_9EURO	1;1	1;1	1;1	tr|A0A9X0BF59|A0A9X0BF59_9EURO Carboxymuconolactone decarboxylase-like domain-containing protein OS=Penicillium cosmopolitanum OX=1131564 GN=N7509_000059 PE=4 SV=1;tr|A0A9X0BCC7|A0A9X0BCC7_9EURO Carboxymuconolactone decarboxylase-like domain-containing pro	2	1	1	1	1	0	0	1	0	0	1	0	0	8.4	8.4	8.4	16.241	143	143;143	3			1					0.010802	1.5024	8.4	0	0	9474800	9474800	0	0	0	0	0	1	0	0	1	TLNDMIEKDEYK
tr|A0A9X0BD62|A0A9X0BD62_9EURO	tr|A0A9X0BD62|A0A9X0BD62_9EURO	1	1	1	tr|A0A9X0BD62|A0A9X0BD62_9EURO DUF647 domain-containing protein OS=Penicillium cosmopolitanum OX=1131564 GN=N7509_002256 PE=3 SV=1	1	1	1	1	1	0	0	1	0	0	1	0	0	2.2	2.2	2.2	57.948	535	535	1	1							0.010786	1.5024	2.2	0	0	3036200	3036200	0	0	0	0	0	1	0	0	1	AFHTTLPLKALK
tr|A0A9X0BDN4|A0A9X0BDN4_9EURO	tr|A0A9X0BDN4|A0A9X0BDN4_9EURO	1	1	1	tr|A0A9X0BDN4|A0A9X0BDN4_9EURO non-specific serine/threonine protein kinase OS=Penicillium cosmopolitanum OX=1131564 GN=N7509_002810 PE=3 SV=1	1	1	1	1	0	1	0	0	1	0	0	1	0	2.9	2.9	2.9	46.401	412	412	7							1	0.010769	1.5024	0	2.9	0	2913500	0	2913500	0	0	0	0	0	1	0	1	HRNASSWMYMSR
tr|A0A9X0BDT8|A0A9X0BDT8_9EURO	tr|A0A9X0BDT8|A0A9X0BDT8_9EURO	1	1	1	tr|A0A9X0BDT8|A0A9X0BDT8_9EURO V-type proton ATPase subunit E OS=Penicillium cosmopolitanum OX=1131564 GN=N7509_002975 PE=3 SV=1	1	1	1	1	0	1	0	0	1	0	0	1	0	5.2	5.2	5.2	26.108	231	231	7							1	0.010753	1.5024	0	5.2	0	9285100	0	9285100	0	0	0	0	0	1	0	1	QELLDDLFQKAR
tr|A0A9X0BF18|A0A9X0BF18_9EURO	tr|A0A9X0BF18|A0A9X0BF18_9EURO	1	1	1	tr|A0A9X0BF18|A0A9X0BF18_9EURO TauD/TfdA-like domain-containing protein OS=Penicillium cosmopolitanum OX=1131564 GN=N7509_001439 PE=4 SV=1	1	1	1	1	1	0	0	1	0	0	1	0	0	1.9	1.9	1.9	41.704	368	368	7							1	0.010736	1.5024	1.9	0	0	0	0	0	0	0	0	0	1	0	0	1	VVIHCIR
tr|A3GF83|A3GF83_PICST	tr|A3GF83|A3GF83_PICST	1	1	1	tr|A3GF83|A3GF83_PICST Tuberous sclerosis 2 protein homolog OS=Scheffersomyces stipitis (strain ATCC 58785 / CBS 6054 / NBRC 10063 / NRRL Y-11545) OX=322104 GN=TSC2 PE=4 SV=2	1	1	1	1	1	0	0	1	0	0	1	0	0	0.8	0.8	0.8	175.5	1542	1542	3			1					0.010972	1.5024	0.8	0	0	2086100	2086100	0	0	0	0	0	1	0	0	1	YFRDIVTFCQLK
tr|A3GG24|A3GG24_PICST	tr|A3GG24|A3GG24_PICST	1	1	1	tr|A3GG24|A3GG24_PICST Uncharacterized protein OS=Scheffersomyces stipitis (strain ATCC 58785 / CBS 6054 / NBRC 10063 / NRRL Y-11545) OX=322104 GN=PICST_80108 PE=4 SV=2	1	1	1	1	0	0	1	0	0	1	0	0	1	1.8	1.8	1.8	74.441	678	678	6						1		0.010853	1.5024	0	0	1.8	15273000	0	0	15273000	0	0	0	0	0	1	1	SNSSNDNADDDR
tr|A3GH00|A3GH00_PICST	tr|A3GH00|A3GH00_PICST	1	1	1	tr|A3GH00|A3GH00_PICST Uncharacterized protein OS=Scheffersomyces stipitis (strain ATCC 58785 / CBS 6054 / NBRC 10063 / NRRL Y-11545) OX=322104 GN=PICST_52710 PE=4 SV=2	1	1	1	1	1	0	1	1	0	1	1	0	1	1.8	1.8	1.8	76.173	682	682	3.5	1					1		0.010989	1.5024	1.8	0	0	2473700	1194900	0	1278800	0	0	0	1	0	6	7	VSNDEDTPTKKK
tr|A3GI85|A3GI85_PICST	tr|A3GI85|A3GI85_PICST	1	1	1	tr|A3GI85|A3GI85_PICST Uncharacterized protein OS=Scheffersomyces stipitis (strain ATCC 58785 / CBS 6054 / NBRC 10063 / NRRL Y-11545) OX=322104 GN=PICST_29257 PE=4 SV=2	1	1	1	1	0	1	0	0	1	0	0	1	0	5.3	5.3	5.3	27.907	227	227	7							1	0.011164	1.5024	0	5.3	0	2526800	0	2526800	0	0	0	0	0	1	0	1	YMFEFVHTNRLI
tr|A3LN48|A3LN48_PICST	tr|A3LN48|A3LN48_PICST	1	1	1	tr|A3LN48|A3LN48_PICST Cyanamide hydratase OS=Scheffersomyces stipitis (strain ATCC 58785 / CBS 6054 / NBRC 10063 / NRRL Y-11545) OX=322104 GN=PICST_87356 PE=4 SV=1	1	1	1	1	1	0	0	1	0	0	1	0	0	5.3	5.3	5.3	25.617	227	227	1	1							0.011272	1.5024	5.3	0	0	689140	689140	0	0	0	0	0	3	0	0	3	MSFEFYGGIIAR
tr|A3LP11|A3LP11_PICST	tr|A3LP11|A3LP11_PICST	1	1	1	tr|A3LP11|A3LP11_PICST RNA helicase OS=Scheffersomyces stipitis (strain ATCC 58785 / CBS 6054 / NBRC 10063 / NRRL Y-11545) OX=322104 GN=PRP43 PE=3 SV=1	1	1	1	1	0	0	1	0	0	1	0	0	1	1.6	1.6	1.6	87.279	771	771	6						1		0.011254	1.5024	0	0	1.6	807020	0	0	807020	0	0	0	0	0	1	1	FSKQYFDILKVR
tr|A3LR74|A3LR74_PICST	tr|A3LR74|A3LR74_PICST	1	1	1	tr|A3LR74|A3LR74_PICST Zn finger-containing GTPase-Activating Protein for ARF OS=Scheffersomyces stipitis (strain ATCC 58785 / CBS 6054 / NBRC 10063 / NRRL Y-11545) OX=322104 GN=GCS1 PE=4 SV=2	1	1	1	1	0	0	1	0	0	1	0	0	1	3.3	3.3	3.3	40.09	368	368	6						1		0.011236	1.5024	0	0	3.3	15400000	0	0	15400000	0	0	0	0	0	2	2	LLLLQKNGDNKK
tr|A3LRE7|A3LRE7_PICST	tr|A3LRE7|A3LRE7_PICST	1	1	1	tr|A3LRE7|A3LRE7_PICST Dolichyl-diphosphooligosaccharide--protein glycosyltransferase subunit 2 OS=Scheffersomyces stipitis (strain ATCC 58785 / CBS 6054 / NBRC 10063 / NRRL Y-11545) OX=322104 GN=PICST_67274 PE=3 SV=1	1	1	1	1	1	0	0	1	0	0	1	0	0	3.6	3.6	3.6	30.836	279	279	6						1		0.011218	1.5024	3.6	0	0	281620	281620	0	0	0	0	0	0	0	0	0	YHEKPRIGYK
tr|A0A8S0PMI3|A0A8S0PMI3_OLEEU	tr|A0A8S0PMI3|A0A8S0PMI3_OLEEU	3	3	3	>tr|A0A8S0PMI3|A0A8S0PMI3_OLEEU Low-temperature-induced cysteine ase-like OS=Olea europaea subsp. europaea OX=158383 GN=OLEA9_A008835 PE=3 SV=1	1	3	3	3	0	3	0	0	3	0	0	3	0	9.1	9.1	9.1	50.966	462	462	2		3						0	21.265	0	9.1	0	34418000	0	34418000	0	0	0	0	0	5	0	5	NGGIDTDKDYPYK;SWGESGYLR;VVTIDSYEDVPTYSEESLKK
tr|A0A8S0UL33|A0A8S0UL33_OLEEU	tr|A0A8S0UL33_OLEEU	1	1	1	tr|A0A8S0UL33|A0A8S0UL33_OLEEU Uncharacterized protein OS=Olea europaea subsp. europaea OX=158383 GN=OLEA9_A051092 PE=4 SV=1	1	1	1	1	0	1	0	0	1	0	0	1	0	6.9	6.9	6.9	11.972	102	102	5.57			1			6		0	5.5412	0	6.9	0	35284000	0	35284000	0	0	0	0	0	67	0	67	EVYVELR
tr|A3LRR1|A3LRR1_PICST	tr|A3LRR1|A3LRR1_PICST	1	1	1	tr|A3LRR1|A3LRR1_PICST Ca2+/calmodulin-dependent protein kinase OS=Scheffersomyces stipitis (strain ATCC 58785 / CBS 6054 / NBRC 10063 / NRRL Y-11545) OX=322104 GN=KKR1 PE=4 SV=2	1	1	1	1	1	0	0	1	0	0	1	0	0	1.3	1.3	1.3	101.58	899	899	3			1					0.0112	1.5024	1.3	0	0	1211700	1211700	0	0	0	0	0	1	0	0	1	SSYDYDGTPSPR
tr|A3LVQ7|A3LVQ7_PICST	tr|A3LVQ7|A3LVQ7_PICST	1	1	1	tr|A3LVQ7|A3LVQ7_PICST Phospholipid scramblase OS=Scheffersomyces stipitis (strain ATCC 58785 / CBS 6054 / NBRC 10063 / NRRL Y-11545) OX=322104 GN=PLS1 PE=3 SV=2	1	1	1	1	1	0	0	1	0	0	1	0	0	3.4	3.4	3.4	39.976	351	351	3			1					0.011182	1.5024	3.4	0	0	2197600	2197600	0	0	0	0	0	1	0	0	1	ELFTDTGVYIVR
tr|A3LVV5|A3LVV5_PICST	tr|A3LVV5|A3LVV5_PICST	1	1	1	tr|A3LVV5|A3LVV5_PICST Cytochrome B pre-mRNA-processing protein 6 OS=Scheffersomyces stipitis (strain ATCC 58785 / CBS 6054 / NBRC 10063 / NRRL Y-11545) OX=322104 GN=PICST_32257 PE=4 SV=2	1	1	1	1	1	0	0	1	0	0	1	0	0	10.7	10.7	10.7	13.062	112	112	1	1							0.011146	1.5024	10.7	0	0	1169600	1169600	0	0	0	0	0	1	0	0	1	DLVAGISEKDLK
tr|A3LWH5|A3LWH5_PICST	tr|A3LWH5|A3LWH5_PICST	1	1	1	tr|A3LWH5|A3LWH5_PICST Translation initiation factor eIF2B subunit alpha OS=Scheffersomyces stipitis (strain ATCC 58785 / CBS 6054 / NBRC 10063 / NRRL Y-11545) OX=322104 GN=GCN3 PE=3 SV=2	1	1	1	1	0	0	1	0	0	1	0	0	1	3.9	3.9	3.9	34.992	311	311	6						1		0.011024	1.5024	0	0	3.9	1443500	0	0	1443500	0	0	0	0	0	1	1	LVRFRVIVTESR
tr|A3LZM1|A3LZM1_PICST	tr|A3LZM1|A3LZM1_PICST	1	1	1	tr|A3LZM1|A3LZM1_PICST Uncharacterized protein OS=Scheffersomyces stipitis (strain ATCC 58785 / CBS 6054 / NBRC 10063 / NRRL Y-11545) OX=322104 GN=PICST_33593 PE=4 SV=2	1	1	1	1	0	1	0	0	1	0	0	1	0	1.1	1.1	1.1	121.68	1092	1092	7							1	0.011129	1.5024	0	1.1	0	872490	0	872490	0	0	0	0	0	1	0	1	KDDDREEYYMHR
tr|C0GCQ8|C0GCQ8_DETAL	tr|C0GCQ8|C0GCQ8_DETAL	1	1	1	tr|C0GCQ8|C0GCQ8_DETAL histidine kinase OS=Dethiobacter alkaliphilus AHT 1 OX=555088 GN=DealDRAFT_0267 PE=4 SV=1	1	1	1	1	1	0	0	1	0	0	1	0	0	1.3	1.3	1.3	62.49	558	558	7							1	0.011111	1.5024	1.3	1.3	0	0	0	0	0	0	0	0	1	0	0	1	QVRVNPR
tr|C0GDH2|C0GDH2_DETAL	tr|C0GDH2|C0GDH2_DETAL	1	1	1	tr|C0GDH2|C0GDH2_DETAL FAD-dependent pyridine nucleotide-disulphide oxidoreductase OS=Dethiobacter alkaliphilus AHT 1 OX=555088 GN=DealDRAFT_0623 PE=4 SV=1	1	1	1	1	1	0	0	1	0	0	1	0	0	2.9	2.9	2.9	45.089	416	416	3			1					0.011094	1.5024	2.9	0	0	22066000	22066000	0	0	0	0	0	1	0	0	1	NVFSFYTLDDSR
tr|C0GDP3|C0GDP3_DETAL	tr|C0GDP3|C0GDP3_DETAL	1	1	1	tr|C0GDP3|C0GDP3_DETAL DNA polymerase IV OS=Dethiobacter alkaliphilus AHT 1 OX=555088 GN=dinB PE=3 SV=1	1	1	1	1	1	0	0	1	0	0	1	0	0	2.5	2.5	2.5	44.116	395	395	6						1		0.011076	1.5024	2.5	0	0	161060	161060	0	0	0	0	0	0	0	0	0	DINDPEDVAR
tr|C0GG97|C0GG97_DETAL	tr|C0GG97|C0GG97_DETAL	1	1	1	tr|C0GG97|C0GG97_DETAL Small ribosomal subunit protein uS5 OS=Dethiobacter alkaliphilus AHT 1 OX=555088 GN=rpsE PE=3 SV=1	1	1	1	1	0	0	1	0	0	1	0	0	1	7.2	7.2	7.2	17.253	166	166	6						1		0.011058	1.5024	0	0	7.2	1312700	0	0	1312700	0	0	0	0	0	2	2	VELTEKVVKINR
tr|C0GGL2|C0GGL2_DETAL	tr|C0GGL2|C0GGL2_DETAL	1	1	1	tr|C0GGL2|C0GGL2_DETAL Glucose-6-phosphate isomerase OS=Dethiobacter alkaliphilus AHT 1 OX=555088 GN=pgi PE=3 SV=1	1	1	1	1	1	0	0	1	0	0	1	0	0	2.8	2.8	2.8	48.152	435	435	3			1					0.011041	1.5024	2.8	0	0	9765700	9765700	0	0	0	0	0	9	0	0	9	SGTTTEPALAFR
tr|C0GJI0|C0GJI0_DETAL	tr|C0GJI0|C0GJI0_DETAL	1	1	1	tr|C0GJI0|C0GJI0_DETAL Flagellar assembly protein FliH OS=Dethiobacter alkaliphilus AHT 1 OX=555088 GN=DealDRAFT_2639 PE=4 SV=1	1	1	1	1	0	0	1	0	0	1	0	0	1	4.7	4.7	4.7	28.228	258	258	6						1		0.010703	1.5024	4.7	0	4.7	1335600	0	0	1335600	0	0	0	0	0	1	1	LRETLLDVTSNE
tr|C0GJP6|C0GJP6_DETAL	tr|C0GJP6|C0GJP6_DETAL	1	1	1	tr|C0GJP6|C0GJP6_DETAL 4Fe-4S ferredoxin iron-sulfur binding domain protein OS=Dethiobacter alkaliphilus AHT 1 OX=555088 GN=DealDRAFT_2705 PE=4 SV=1	1	1	1	1	1	0	0	1	0	0	1	0	0	4.6	4.6	4.6	28.628	260	260	3			1					0.0096286	1.5024	4.6	0	0	371020	371020	0	0	0	0	0	1	0	0	1	MLRGSIESPSPR
tr|C0GK94|C0GK94_DETAL	tr|C0GK94|C0GK94_DETAL	1	1	1	tr|C0GK94|C0GK94_DETAL Arginine--tRNA ligase OS=Dethiobacter alkaliphilus AHT 1 OX=555088 GN=argS PE=3 SV=1	1	1	1	1	1	0	0	1	0	0	1	0	0	2.1	2.1	2.1	64.264	564	564	1	1							0.0087719	1.5024	2.1	0	0	1046700	1046700	0	0	0	0	0	1	0	0	1	NPQLENKYEVAK
tr|E8MXV2|E8MXV2_ANATU	tr|E8MXV2|E8MXV2_ANATU	1	1	1	tr|E8MXV2|E8MXV2_ANATU Ribonuclease VapC OS=Anaerolinea thermophila (strain DSM 14523 / JCM 11388 / NBRC 100420 / UNI-1) OX=926569 GN=vapC PE=3 SV=1	1	1	1	1	1	0	0	1	0	0	1	0	0	8.6	8.6	8.6	15.382	140	140	3			1					0.0096154	1.5024	8.6	0	0	1241300	1241300	0	0	0	0	0	2	0	0	2	SENVLRFVKSVK
tr|E8MXV3|E8MXV3_ANATU	tr|E8MXV3|E8MXV3_ANATU	1	1	1	tr|E8MXV3|E8MXV3_ANATU Uncharacterized protein OS=Anaerolinea thermophila (strain DSM 14523 / JCM 11388 / NBRC 100420 / UNI-1) OX=926569 GN=ANT_21580 PE=3 SV=1	1	1	1	1	1	0	0	1	0	0	1	0	0	8.6	8.6	8.6	9.2917	81	81	6						1		0.008547	1.5024	8.6	0	0	0	0	0	0	0	0	0	1	0	0	1	NVQRGMR
tr|E8MZF1|E8MZF1_ANATU	tr|E8MZF1|E8MZF1_ANATU	1	1	1	tr|E8MZF1|E8MZF1_ANATU Demethylmenaquinone methyltransferase OS=Anaerolinea thermophila (strain DSM 14523 / JCM 11388 / NBRC 100420 / UNI-1) OX=926569 GN=menG PE=3 SV=1	1	1	1	1	1	0	0	1	0	0	1	0	0	5.1	5.1	5.1	26.841	235	235	3			1					0.0085366	1.5024	5.1	0	0	2129700	2129700	0	0	0	0	0	1	0	0	1	VTAADFTLEMMR
tr|E8N3V6|E8N3V6_ANATU	tr|E8N3V6|E8N3V6_ANATU	1	1	1	tr|E8N3V6|E8N3V6_ANATU DNA-directed RNA polymerase subunit beta OS=Anaerolinea thermophila (strain DSM 14523 / JCM 11388 / NBRC 100420 / UNI-1) OX=926569 GN=rpoC PE=3 SV=1	1	1	1	1	1	0	0	1	0	0	1	0	0	0.7	0.7	0.7	159.35	1409	1409	6						1		0.0085262	1.5024	0.7	0	0	387380	387380	0	0	0	0	0	0	0	0	0	LAEDLWHEVR
tr|E8N4Z0|E8N4Z0_ANATU	tr|E8N4Z0|E8N4Z0_ANATU	1	1	1	tr|E8N4Z0|E8N4Z0_ANATU Acyl-peptide hydrolase OS=Anaerolinea thermophila (strain DSM 14523 / JCM 11388 / NBRC 100420 / UNI-1) OX=926569 GN=ANT_14760 PE=4 SV=1	1	1	1	1	1	0	0	1	0	0	1	0	0	1.9	1.9	1.9	71.502	635	635	1	1							0.0085158	1.5024	1.9	0	0	570700	570700	0	0	0	0	0	1	0	0	1	LDHVHALKVLAK
tr|E8N665|E8N665_ANATU	tr|E8N665|E8N665_ANATU	1	1	1	tr|E8N665|E8N665_ANATU Lactamase OS=Anaerolinea thermophila (strain DSM 14523 / JCM 11388 / NBRC 100420 / UNI-1) OX=926569 GN=ANT_19030 PE=4 SV=1	1	1	1	1	1	0	0	1	0	0	1	0	0	5.6	5.6	5.6	23.488	214	214	3			1					0.0085055	1.5024	5.6	0	0	828140	828140	0	0	0	0	0	1	0	0	1	MEIFWYGHSCFR
tr|F4MKM6|F4MKM6_OLEEU	tr|F4MKM6|F4MKM6_OLEEU	1	1	1	tr|F4MKM6|F4MKM6_OLEEU Photosystem II protein D1 OS=Olea europaea subsp. europaea OX=158383 GN=psbA PE=3 SV=1	1	1	1	1	0	1	0	0	1	0	0	1	0	2	2	2	38.936	353	353	2		4						0.0084951	1.5024	0	2	0	0	0	0	0	0	0	0	0	4	0	4	EWELSFR
tr|F7K2H1|F7K2H1_9FIRM	tr|F7K2H1|F7K2H1_9FIRM	1	1	1	tr|F7K2H1|F7K2H1_9FIRM Manganese transport regulator OS=Lachnospiraceae bacterium 3_1_57FAA_CT1 OX=658086 GN=HMPREF0994_00050 PE=3 SV=1	1	1	1	1	1	0	0	1	0	0	1	0	0	5.5	5.5	5.5	14.234	127	127	6						1		0.0084746	1.5024	5.5	0	0	0	0	0	0	0	0	0	1	0	0	1	EGDDMGN
tr|F7K5S6|F7K5S6_9FIRM	tr|F7K5S6|F7K5S6_9FIRM	1	1	1	tr|F7K5S6|F7K5S6_9FIRM HTH marR-type domain-containing protein OS=Lachnospiraceae bacterium 3_1_57FAA_CT1 OX=658086 GN=HMPREF0994_01205 PE=4 SV=1	1	1	1	1	0	0	1	0	0	1	0	0	1	7.5	7.5	7.5	18.627	161	161	6						1		0.0084034	1.5024	0	0	7.5	1818500	0	0	1818500	0	0	0	0	0	1	1	ADYEQLSQLTDR
tr|F7K7J5|F7K7J5_9FIRM	tr|F7K7J5|F7K7J5_9FIRM	1	1	1	tr|F7K7J5|F7K7J5_9FIRM DUF1854 domain-containing protein OS=Lachnospiraceae bacterium 3_1_57FAA_CT1 OX=658086 GN=HMPREF0994_01824 PE=4 SV=1	1	1	1	1	1	0	0	1	0	0	1	0	0	6.2	6.2	6.2	22.621	193	193	3			1					0.0084643	1.5024	6.2	0	0	3684400	3684400	0	0	0	0	0	2	0	0	2	NMYISIREPDEK
tr|F7K7R9|F7K7R9_9FIRM	tr|F7K7R9|F7K7R9_9FIRM	1	1	1	tr|F7K7R9|F7K7R9_9FIRM Transglutaminase-like domain-containing protein OS=Lachnospiraceae bacterium 3_1_57FAA_CT1 OX=658086 GN=HMPREF0994_01964 PE=4 SV=1	1	1	1	1	0	1	0	0	1	0	0	1	0	6.8	6.8	6.8	21.045	176	176	5					1			0.42857	4.1441	0	6.8	0	164420	0	164420	0	0	0	0	0	1	0	1	VYHIEHPNFEKK
tr|F7KAN7|F7KAN7_9FIRM	tr|F7KAN7|F7KAN7_9FIRM	1	1	1	tr|F7KAN7|F7KAN7_9FIRM Peptidase S11 D-alanyl-D-alanine carboxypeptidase A N-terminal domain-containing protein OS=Lachnospiraceae bacterium 3_1_57FAA_CT1 OX=658086 GN=HMPREF0994_02863 PE=3 SV=1	1	1	1	1	1	0	0	1	0	0	1	0	0	3.5	3.5	3.5	37.307	347	347	1	1							0.0084541	1.5024	3.5	0	0	3674500	3674500	0	0	0	0	0	1	0	0	1	AQGSPVFSRLKK
tr|F7KAS5|F7KAS5_9FIRM	tr|F7KAS5|F7KAS5_9FIRM	1	1	1	tr|F7KAS5|F7KAS5_9FIRM Helicase OS=Lachnospiraceae bacterium 3_1_57FAA_CT1 OX=658086 GN=HMPREF0994_02903 PE=4 SV=1	1	1	1	1	1	0	0	1	0	0	1	0	0	2.1	2.1	2.1	101.92	890	890	3			2					0.0084439	1.5024	2.1	0	0	1094400	1094400	0	0	0	0	0	0	0	0	0	TMMTYYECWKGNDPRLIDR
tr|F7KDZ6|F7KDZ6_9FIRM	tr|F7KDZ6|F7KDZ6_9FIRM	1	1	1	tr|F7KDZ6|F7KDZ6_9FIRM Uncharacterized protein OS=Lachnospiraceae bacterium 3_1_57FAA_CT1 OX=658086 GN=HMPREF0994_04075 PE=4 SV=1	1	1	1	1	0	1	0	0	1	0	0	1	0	7.7	7.7	7.7	17.265	155	155	7							1	0.0084337	1.5024	0	7.7	0	1415300	0	1415300	0	0	0	0	0	1	0	1	SSEEECTVNTDK
tr|F7KHG5|F7KHG5_9FIRM	tr|F7KHG5|F7KHG5_9FIRM	1	1	1	tr|F7KHG5|F7KHG5_9FIRM Beta-hexosaminidase bacterial type N-terminal domain-containing protein OS=Lachnospiraceae bacterium 3_1_57FAA_CT1 OX=658086 GN=HMPREF0994_05294 PE=4 SV=1	1	1	1	1	1	0	0	1	0	0	1	0	0	1.3	1.3	1.3	106.41	926	926	1	1							0.0084236	1.5024	1.3	0	0	392350	392350	0	0	0	0	0	1	0	0	1	YGMDERCLGEFR
tr|F7KHI0|F7KHI0_9FIRM	tr|F7KHI0|F7KHI0_9FIRM	1	1	1	tr|F7KHI0|F7KHI0_9FIRM Pectate lyase superfamily protein domain-containing protein OS=Lachnospiraceae bacterium 3_1_57FAA_CT1 OX=658086 GN=HMPREF0994_05309 PE=3 SV=1	1	1	1	1	0	0	1	0	0	1	0	0	1	1.3	1.3	1.3	57.721	521	521	4				1				0.0084135	1.5024	0	1.3	1.3	0	0	0	0	0	0	0	0	0	1	1	VVIPPGK
tr|F7KJL9|F7KJL9_9FIRM	tr|F7KJL9|F7KJL9_9FIRM	1	1	1	tr|F7KJL9|F7KJL9_9FIRM 5-bromo-4-chloroindolyl phosphate hydrolysis protein OS=Lachnospiraceae bacterium 3_1_57FAA_CT1 OX=658086 GN=HMPREF0994_06053 PE=4 SV=1	1	1	1	1	1	0	0	1	0	0	1	0	0	2.5	2.5	2.5	53.19	485	485	3			1					0.0085575	1.5024	2.5	0	0	2429100	2429100	0	0	0	0	0	1	0	0	1	QKQESARELEMK
tr|F7KKX6|F7KKX6_9FIRM	tr|F7KKX6|F7KKX6_9FIRM	1	1	1	tr|F7KKX6|F7KKX6_9FIRM Histidine kinase/HSP90-like ATPase domain-containing protein OS=Lachnospiraceae bacterium 3_1_57FAA_CT1 OX=658086 GN=HMPREF0994_06505 PE=4 SV=1	1	1	1	1	0	0	1	0	0	1	0	0	1	1.1	1.1	1.1	71.573	621	621	4				1				0.0084848	1.5024	0	0	1.1	0	0	0	0	0	0	0	0	0	1	1	VSGYYGK
tr|J0KBW1|J0KBW1_9BURK	tr|J0KBW1|J0KBW1_9BURK	1	1	1	tr|J0KBW1|J0KBW1_9BURK sulfate adenylyltransferase OS=Acidovorax sp. CF316 OX=1144317 GN=PMI14_04258 PE=4 SV=1	1	1	1	1	1	0	0	1	0	0	1	0	0	1.5	1.5	1.5	47.755	452	452	6						1		0.0085679	1.5024	1.5	0	0	0	0	0	0	0	0	0	1	0	0	1	VKRVVHR
tr|J0KD46|J0KD46_9BURK	tr|J0KD46|J0KD46_9BURK	1	1	1	tr|J0KD46|J0KD46_9BURK Transcription elongation factor OS=Acidovorax sp. CF316 OX=1144317 GN=PMI14_06455 PE=4 SV=1	1	1	1	1	1	0	0	1	0	0	1	0	0	7.5	7.5	7.5	17.622	160	160	3			1					0.0086741	1.5024	7.5	0	0	1427000	1427000	0	0	0	0	0	1	0	0	1	QAMAHWRQWRPR
tr|J0KEA8|J0KEA8_9BURK	tr|J0KEA8|J0KEA8_9BURK	1	1	1	tr|J0KEA8|J0KEA8_9BURK Uncharacterized protein OS=Acidovorax sp. CF316 OX=1144317 GN=PMI14_05816 PE=4 SV=1	1	1	1	1	1	0	0	1	0	0	1	0	0	0.7	0.7	0.7	180.99	1713	1713	1	1							0.0087391	1.5024	0.7	0	0	756580	756580	0	0	0	0	0	1	0	0	1	KPGTVLMGPEYR
tr|J0KFE2|J0KFE2_9BURK	tr|J0KFE2|J0KFE2_9BURK	1	1	1	tr|J0KFE2|J0KFE2_9BURK diguanylate cyclase OS=Acidovorax sp. CF316 OX=1144317 GN=PMI14_02883 PE=4 SV=1	1	1	1	1	1	0	0	1	0	0	1	0	0	1.8	1.8	1.8	58.806	542	542	6						1		0.0087282	1.5024	1.8	0	0	1389100	1389100	0	0	0	0	0	0	0	0	0	LAEMRVAVDR
tr|J0KN82|J0KN82_9BURK	tr|J0KN82|J0KN82_9BURK	1	1	1	tr|J0KN82|J0KN82_9BURK ATP-dependent Lon protase OS=Acidovorax sp. CF316 OX=1144317 GN=PMI14_02662 PE=4 SV=1	1	1	1	1	0	0	1	0	0	1	0	0	1	3.6	3.6	3.6	36.967	335	335	6						1		0.0087173	1.5024	0	0	3.6	1473900	0	0	1473900	0	0	0	0	0	1	1	AAAGRGRIGFVQ
tr|J0TZV1|J0TZV1_9BURK	tr|J0TZV1|J0TZV1_9BURK	1	1	1	tr|J0TZV1|J0TZV1_9BURK Large ribosomal subunit protein bL28 OS=Acidovorax sp. CF316 OX=1144317 GN=rpmB PE=3 SV=1	1	1	1	1	1	0	0	1	0	0	1	0	0	15.6	15.6	15.6	8.8662	77	77	3			1					0.0087065	1.5024	15.6	0	0	2351700	2351700	0	0	0	0	0	1	0	0	1	WVRLRVSSAALR
tr|J0U1M3|J0U1M3_9BURK	tr|J0U1M3|J0U1M3_9BURK	1	1	1	tr|J0U1M3|J0U1M3_9BURK Ankyrin repeat-containing protein OS=Acidovorax sp. CF316 OX=1144317 GN=PMI14_05391 PE=4 SV=1	1	1	1	1	0	1	0	0	1	0	0	1	0	5.6	5.6	5.6	22.581	214	214	7							1	0.0086957	1.5024	0	5.6	0	2324500	0	2324500	0	0	0	0	0	9	0	9	LLVEAGAAIEAR
tr|J0UG04|J0UG04_9BURK	tr|J0UG04|J0UG04_9BURK	1	1	1	tr|J0UG04|J0UG04_9BURK PAS domain S-box/diguanylate cyclase (GGDEF) domain-containing protein OS=Acidovorax sp. CF316 OX=1144317 GN=PMI14_00057 PE=4 SV=1	1	1	1	1	1	0	0	1	0	0	1	0	0	1.4	1.4	1.4	96.648	879	879	3			1					0.0086849	1.5024	1.4	0	0	939060	939060	0	0	0	0	0	1	0	0	1	FSELLQGEHRQR
tr|J1EBF8|J1EBF8_9BURK	tr|J1EBF8|J1EBF8_9BURK	1	1	1	tr|J1EBF8|J1EBF8_9BURK Transcriptional regulator OS=Acidovorax sp. CF316 OX=1144317 GN=PMI14_05877 PE=3 SV=1	1	1	1	1	0	0	1	0	0	1	0	0	1	2.2	2.2	2.2	34.478	313	313	4				1				0.0086634	1.5024	0	0	2.2	0	0	0	0	0	0	0	0	0	1	1	HRRAMAR
tr|J1EMW9|J1EMW9_9BURK	tr|J1EMW9|J1EMW9_9BURK	1	1	1	tr|J1EMW9|J1EMW9_9BURK Flagellar L-ring protein OS=Acidovorax sp. CF316 OX=1144317 GN=flgH PE=3 SV=1	1	1	1	1	1	1	1	1	1	1	1	1	1	5.1	5.1	5.1	24.955	237	237	4.67	1					1	1	0.008589	1.5024	5.1	5.1	5.1	5252300	1046700	2770200	1435300	0	0	0	2	2	1	5	TFLHAFQDARAR
tr|K0K6W9|K0K6W9_WICCF	tr|K0K6W9|K0K6W9_WICCF	1	1	1	tr|K0K6W9|K0K6W9_WICCF SH3 domain-containing protein OS=Wickerhamomyces ciferrii (strain ATCC 14091 / BCRC 22168 / CBS 111 / JCM 3599 / NBRC 0793 / NRRL Y-1031 F-60-10) OX=1206466 GN=BN7_174 PE=4 SV=1	1	1	1	1	1	0	0	1	0	0	1	0	0	3	3	3	46.932	406	406	1	1							0.0086527	1.5024	3	0	0	1437200	1437200	0	0	0	0	0	1	0	0	1	LKFEQINELLKK
tr|K0KB50|K0KB50_WICCF	tr|K0KB50|K0KB50_WICCF	1	1	1	tr|K0KB50|K0KB50_WICCF Membrane protein OS=Wickerhamomyces ciferrii (strain ATCC 14091 / BCRC 22168 / CBS 111 / JCM 3599 / NBRC 0793 / NRRL Y-1031 F-60-10) OX=1206466 GN=BN7_1769 PE=3 SV=1	1	1	1	1	1	0	0	1	0	0	1	0	0	1.9	1.9	1.9	72.519	640	640	3			1					0.008642	1.5024	1.9	0	0	4194500	4194500	0	0	0	0	0	3	0	0	3	EAVYNEIHHPWR
tr|K0KCC6|K0KCC6_WICCF	tr|K0KCC6|K0KCC6_WICCF	1	1	1	tr|K0KCC6|K0KCC6_WICCF DNA 3-5 helicase OS=Wickerhamomyces ciferrii (strain ATCC 14091 / BCRC 22168 / CBS 111 / JCM 3599 / NBRC 0793 / NRRL Y-1031 F-60-10) OX=1206466 GN=BN7_2274 PE=3 SV=1	1	1	1	1	1	0	0	1	0	0	1	0	0	1.7	1.7	1.7	79.327	700	700	3			1					0.0086313	1.5024	1.7	0	0	2165100	2165100	0	0	0	0	0	1	0	0	1	IMPYVQEIEKAR
tr|K0KEC9|K0KEC9_WICCF	tr|K0KEC9|K0KEC9_WICCF	1	1	1	tr|K0KEC9|K0KEC9_WICCF WD repeat-containing protein OS=Wickerhamomyces ciferrii (strain ATCC 14091 / BCRC 22168 / CBS 111 / JCM 3599 / NBRC 0793 / NRRL Y-1031 F-60-10) OX=1206466 GN=BN7_793 PE=4 SV=1	1	1	1	1	1	0	0	1	0	0	1	0	0	1.8	1.8	1.8	77.081	654	654	3			1					0.0086207	1.5024	1.8	0	0	9474800	9474800	0	0	0	0	0	2	0	0	2	EDHMSKKDYFAK
tr|K0KFQ7|K0KFQ7_WICCF	tr|K0KFQ7|K0KFQ7_WICCF	1	1	1	tr|K0KFQ7|K0KFQ7_WICCF Translation machinery-associated protein 46 OS=Wickerhamomyces ciferrii (strain ATCC 14091 / BCRC 22168 / CBS 111 / JCM 3599 / NBRC 0793 / NRRL Y-1031 F-60-10) OX=1206466 GN=BN7_604 PE=4 SV=1	1	1	1	1	0	1	0	0	1	0	0	1	0	3.2	3.2	3.2	42.568	375	375	7							1	0.0086101	1.5024	0	3.2	0	213910	0	213910	0	0	0	0	0	1	0	1	EADTMDQWDEDK
tr|K0KG27|K0KG27_WICCF	tr|K0KG27|K0KG27_WICCF	1	1	1	tr|K0KG27|K0KG27_WICCF Membrane protein OS=Wickerhamomyces ciferrii (strain ATCC 14091 / BCRC 22168 / CBS 111 / JCM 3599 / NBRC 0793 / NRRL Y-1031 F-60-10) OX=1206466 GN=BN7_1430 PE=4 SV=1	1	1	1	1	1	0	0	1	0	0	1	0	0	2.3	2.3	2.3	59.948	526	526	1	1							0.0085995	1.5024	2.3	0	0	2438800	2438800	0	0	0	0	0	1	0	0	1	ILDSGIHHKMIR
tr|K0KGI1|K0KGI1_WICCF	tr|K0KGI1|K0KGI1_WICCF	1	1	1	tr|K0KGI1|K0KGI1_WICCF DNA-directed RNA polymerase subunit OS=Wickerhamomyces ciferrii (strain ATCC 14091 / BCRC 22168 / CBS 111 / JCM 3599 / NBRC 0793 / NRRL Y-1031 F-60-10) OX=1206466 GN=BN7_82 PE=3 SV=1	1	1	1	1	0	0	1	0	0	1	0	0	1	0.7	0.7	0.7	181.97	1632	1632	6						1		0.0085784	1.5024	0	0	0.7	406450	0	0	406450	0	0	0	0	0	1	1	EHNIFHYLFHSR
tr|K0KHK9|K0KHK9_WICCF	tr|K0KHK9|K0KHK9_WICCF	1	1	1	tr|K0KHK9|K0KHK9_WICCF Succinate dehydrogenase [ubiquinone] flavoprotein subunit, mitochondrial OS=Wickerhamomyces ciferrii (strain ATCC 14091 / BCRC 22168 / CBS 111 / JCM 3599 / NBRC 0793 / NRRL Y-1031 F-60-10) OX=1206466 GN=SDH1 PE=3 SV=1	1	1	1	1	1	0	0	1	0	0	1	0	0	1.6	1.6	1.6	70.348	642	642	6						1		0.0083832	1.5024	1.6	0	0	735840	735840	0	0	0	0	0	0	0	0	0	AQFSTSAITR
tr|K0KIY7|K0KIY7_WICCF	tr|K0KIY7|K0KIY7_WICCF	1	1	1	tr|K0KIY7|K0KIY7_WICCF Transcriptional activator OS=Wickerhamomyces ciferrii (strain ATCC 14091 / BCRC 22168 / CBS 111 / JCM 3599 / NBRC 0793 / NRRL Y-1031 F-60-10) OX=1206466 GN=BN7_630 PE=4 SV=1	1	1	1	1	0	0	1	0	0	1	0	0	1	1.3	1.3	1.3	103.84	920	920	6						1		0.008216	1.5024	0	0	1.3	2243100	0	0	2243100	0	0	0	0	0	1	1	LSSSAIANSHTK
tr|K0KKR9|K0KKR9_WICCF	tr|K0KKR9|K0KKR9_WICCF	1	1	1	tr|K0KKR9|K0KKR9_WICCF Secreted protein OS=Wickerhamomyces ciferrii (strain ATCC 14091 / BCRC 22168 / CBS 111 / JCM 3599 / NBRC 0793 / NRRL Y-1031 F-60-10) OX=1206466 GN=BN7_2291 PE=3 SV=1	1	1	1	1	1	0	0	1	0	0	1	0	0	2.8	2.8	2.8	46.59	433	433	3			1					0.0083732	1.5024	2.8	0	0	1589200	1589200	0	0	0	0	0	1	0	0	1	NNDITTQQDAPR
tr|K0KLT3|K0KLT3_WICCF	tr|K0KLT3|K0KLT3_WICCF	1	1	1	tr|K0KLT3|K0KLT3_WICCF UBX domain-containing protein 2 OS=Wickerhamomyces ciferrii (strain ATCC 14091 / BCRC 22168 / CBS 111 / JCM 3599 / NBRC 0793 / NRRL Y-1031 F-60-10) OX=1206466 GN=BN7_1828 PE=4 SV=1	1	1	1	1	1	0	1	1	0	1	1	0	1	2.3	2.3	2.3	59.062	513	513	4.5			1			1		0.0081871	1.5024	0	0	2.3	10895000	2683800	0	8211400	0	0	0	1	0	2	3	LEPTLVTIRAER
tr|K0KMY4|K0KMY4_WICCF	tr|K0KMY4|K0KMY4_WICCF	1	1	1	tr|K0KMY4|K0KMY4_WICCF Actin cytoskeleton-regulatory complex protein PAN1 OS=Wickerhamomyces ciferrii (strain ATCC 14091 / BCRC 22168 / CBS 111 / JCM 3599 / NBRC 0793 / NRRL Y-1031 F-60-10) OX=1206466 GN=BN7_6230 PE=3 SV=1	1	1	1	1	1	1	0	1	1	0	1	1	0	0.8	0.8	0.8	155.5	1439	1439	4	1						1	0.0081776	1.5024	0.8	0.8	0	3362100	1551800	1810400	0	0	0	0	1	1	0	2	DKLNTLVSRVPK
tr|K0KN97|K0KN97_WICCF	tr|K0KN97|K0KN97_WICCF	1	1	1	tr|K0KN97|K0KN97_WICCF Mediator of RNA polymerase II transcription subunit 7 OS=Wickerhamomyces ciferrii (strain ATCC 14091 / BCRC 22168 / CBS 111 / JCM 3599 / NBRC 0793 / NRRL Y-1031 F-60-10) OX=1206466 GN=BN7_4030 PE=3 SV=1	1	1	1	1	1	0	0	1	0	0	1	0	0	5.2	5.2	5.2	26.94	229	229	3			2					0.008168	1.5024	5.2	0	0	3106200	3106200	0	0	0	0	0	3	0	0	3	VEDDELHIPEDK
tr|K0KND8|K0KND8_WICCF	tr|K0KND8|K0KND8_WICCF	1	1	1	tr|K0KND8|K0KND8_WICCF Interferon-related developmental regulator N-terminal domain-containing protein OS=Wickerhamomyces ciferrii (strain ATCC 14091 / BCRC 22168 / CBS 111 / JCM 3599 / NBRC 0793 / NRRL Y-1031 F-60-10) OX=1206466 GN=BN7_2182 PE=3 SV=1	1	1	1	1	1	1	0	1	1	0	1	1	0	2.3	2.3	2.3	58.44	515	515	4	1						1	0.0081585	1.5024	2.3	2.3	0	3720300	239420	3480800	0	0	0	0	1	1	0	2	SWFAFFRLIQLK
tr|K0KQ90|K0KQ90_WICCF	tr|K0KQ90|K0KQ90_WICCF	1	1	1	tr|K0KQ90|K0KQ90_WICCF G3BP-like protein OS=Wickerhamomyces ciferrii (strain ATCC 14091 / BCRC 22168 / CBS 111 / JCM 3599 / NBRC 0793 / NRRL Y-1031 F-60-10) OX=1206466 GN=BN7_3884 PE=4 SV=1	1	1	1	1	1	0	0	1	0	0	1	0	0	2.5	2.5	2.5	53.549	476	476	3			1					0.008149	1.5024	2.5	0	0	10952000	10952000	0	0	0	0	0	1	0	0	1	PEESSKQSEESK
[truncated: 117 more rows]
[truncated: 13 more columns]

## Sheet: Datasheet S3
Datasheet S3. List of proteins identified in at least 2 of 3 biological replicates.
[truncated: 70 more rows]
